# Supplementary material for: Interaction network of human early embryonic transcription factors
Source: EMBO Rep. 2024 Jan 31;25(3):1589–622. doi: 10.1038/s44319-024-00074-0 (PMC10933267; doi:10.1038/s44319-024-00074-0)
Supplement: Supplementary file 2 — Dataset EV1 [file 44319_2024_74_MOESM2_ESM.xlsx]

## Sheet: Sheet1
Dataset EV1. Results of 9aaTAD prediction Results of 9aaTAD prediction (https://www.med.muni.cz/9aaTAD/analysis.php) per protein.
Protein	AminoAcids	Start	End	Score	Method	Note
ARGFX	YDIFQIIEL	204	212	Perfect match	Moderately stringent pattern
TPRX2	LNLAEMLSL	55	63	Perfect match	Pattern for Clusters of less stringent DFx Repeats	Overlaps Homeodomain
TPRX2	NLAEMLSLR	56	64	Perfect match	Pattern for Clusters of less stringent DFx Repeats	Overlaps Homeodomain
TPRX2	PYASNLSPD	248	256	Perfect match	Pattern for Clusters of less stringent DFx Repeats
TPRX2	QLY DFTKL	258	266	Perfect match	Pattern for Clusters of less stringent DFx Repeats
TPRX1	LNLAEMLSL	55	63	Perfect match	Pattern for Clusters of less stringent DFx Repeats	Overlaps Homeodomain
TPRX1	NLAEMLSLR	56	64	Perfect match	Pattern for Clusters of less stringent DFx Repeats	Overlaps Homeodomain
OTX2	YMMSYLKQP	4	12	Perfect match	Pattern for Clusters of less stringent DFx Repeats	Identical with OTX1
OTX2	AQLDVLEAL	52	60	Perfect match	Pattern for Clusters of less stringent DFx Repeats	Overlaps Homeodomain
OTX1	YMMSYLKQP	4	12	Perfect match	Pattern for Clusters of less stringent DFx Repeats	Identical with OTX2
OTX1	PAMDLLHPS	24	32	Perfect match	Pattern for Clusters of less stringent DFx Repeats
OTX1	SQLDVLEAL	52	60	Perfect match	Pattern for Clusters of less stringent DFx Repeats	Overlaps Homeodomain
DPRX	PTVLQVWFK	61	69	Perfect match	Pattern for Clusters of less stringent DFx Repeats	Overlaps Homeodomain
CRX	PSVDLMHQA	25	33	Perfect match	Pattern for Clusters of less stringent DFx Repeats
CPHX2	AAASNYATE	115	123	Perfect match	Pattern for Clusters of less stringent DFx Repeats
CPHX2	YRFLSYNSA	219	227	Perfect match	Pattern for Clusters of less stringent DFx Repeats
CPHX2	FLLDYAQGA	256	264	Perfect match	Pattern for Clusters of less stringent DFx Repeats	Identical with CPHX1
CPHX1	YHFLSYNSA	245	253	Perfect match	Pattern for Clusters of less stringent DFx Repeats
CPHX1	FLLDYAQGA	282	290	Perfect match	Pattern for Clusters of less stringent DFx Repeats	Identical with CPHX2
CPHX1	MSLQIAADS	377	385	Perfect match	Pattern for Clusters of less stringent DFx Repeats
KLF3	PVIESYEKP	228	236	Perfect match	Pattern for Clusters of less stringent DFx Repeats
PITX1	ESVMDAFKG	38	46	Perfect match	Pattern for Clusters of less stringent DFx Repeats
PITX1	SVMDAFKGG	39	47	Perfect match	Pattern for Clusters of less stringent DFx Repeats
PITX1	AVWTNLTEP	163	171	Perfect match	Pattern for Clusters of less stringent DFx Repeats
PITX2	AVWTNLTEA	159	167	Perfect match	Pattern for Clusters of less stringent DFx Repeats
PITX2	PFFNSMNVN	235	243	Perfect match	Pattern for Clusters of less stringent DFx Repeats
GSC	ASMFSIDNI	47	55	Perfect match	Pattern for Clusters of less stringent DFx Repeats
DUXA	ANLWDAHMA	3	11	Perfect match	Pattern for Clusters of less stringent DFx Repeats
ZNF263	LVLEQFLTI	124	132	Perfect match	Pattern for Clusters of less stringent DFx Repeats
ZNF263	EQFLTILPQ	127	135	Perfect match	Pattern for Clusters of less stringent DFx Repeats
ZNF263	EAVTLVEDM	151	159	Perfect match	Pattern for Clusters of less stringent DFx Repeats
