# Supplementary material for: Interaction network of human early embryonic transcription factors
Source: EMBO Rep. 2024 Jan 31;25(3):1589–622. doi: 10.1038/s44319-024-00074-0 (PMC10933267; doi:10.1038/s44319-024-00074-0)
Supplement: Supplementary file 3 — Dataset EV2 [file 44319_2024_74_MOESM3_ESM.xlsx]

## Sheet: Sheet1
Dataset EV2. GFP contaminant library. GFP runs with NLS and MYR tags, combined in All_* columns. Shown aser protein identification percentages in total samples (exp), avgSpec and maxSpec of each protein.
Accession	Entry	All_avgSpec	All_exp	All_maxSpec	NLS_avgSpec	NLS_exp	NLS_maxSpec	MYR_avgSpec	MYR_exp	MYR_maxSpec
A0A096LP49	CCDC187	1	0.0707965	1	0	0	0	1	0.0416667	1
A0AVT1	UBA6	1.15385	0.115044	2	1	0.0384615	1	0	0	0
A0FGR8	ESYT2	1.92308	0.230088	4	0	0	0	2.05263	0.791667	4
A0JLT2	MED19	1.1	0.0884956	2	1.2	0.192308	2	1	0.125	1
A0JNW5	UHRF1BP1L	1	0.0442478	1	0	0	0	1	0.0416667	1
A0MZ66	SHTN1	5.90196	0.902655	15	3.05556	0.692308	7	7.58333	1	11
A1KXE4	FAM168B	1	0.0176991	1	0	0	0	0	0	0
A1L0T0	ILVBL	1.33333	0.292035	5	1	0.153846	1	1	0.25	1
A1L170	C1orf226	1.71429	0.185841	3	0	0	0	1.75	0.833333	3
A1X283	SH3PXD2B	4.25641	0.345133	12	0	0	0	1	0.5	1
A1XBS5	FAM92A	1.14286	0.0619469	2	0	0	0	1.14286	0.291667	2
A2RRP1	NBAS	1	0.0176991	1	0	0	0	1	0.0416667	1
A2RUC4	TYW5	1	0.00884956	1	0	0	0	0	0	0
A3KMH1	VWA8	1	0.0619469	1	0	0	0	0	0	0
A3KN83	SBNO1	3.4023	0.769912	15	8.38095	0.807692	15	1.35714	0.583333	2
A4D161	FAM221A	1	0.00884956	1	1	0.0384615	1	0	0	0
A5D8V6	VPS37C	1	0.0176991	1	0	0	0	1	0.0416667	1
A5YKK6	CNOT1	6.35632	0.769912	20	1	0.0769231	1	10.4167	1	20
A6ND36	FAM83G	1.64286	0.123894	3	0	0	0	0	0	0
A6NDU8	C5orf51	1	0.0530973	1	0	0	0	1	0.0833333	1
A6NFI3	ZNF316	1.35294	0.150442	3	1	0.0769231	1	1	0.0833333	1
A6NHC0	CAPN8	1	0.00884956	1	0	0	0	0	0	0
A6NHL2	TUBAL3	1.10526	0.168142	2	0	0	0	1	0.208333	1
A6NHR9	SMCHD1	8.17925	0.938053	29	13.5714	0.807692	29	5.75	1	11
A6NIZ1		1	0.0176991	1	0	0	0	1	0.0416667	1
A6NKD9	CCDC85C	2.4881	0.743363	10	1	0.192308	1	4.33333	1	10
A6NKT7	RGPD3	1	0.00884956	1	0	0	0	0	0	0
A6NLU0	RFPL4A	2.78947	0.168142	7	1	0.0384615	1	0	0	0
A7KAX9	ARHGAP32	1.80645	0.274336	7	0	0	0	2.1	0.833333	7
A8CG34	POM121C	1.94915	0.522124	8	2.94118	0.653846	8	1.6	0.416667	3
A8MTY0	ZNF724	1	0.0353982	1	1	0.153846	1	0	0	0
A8MVW0	FAM171A2	1.22222	0.079646	2	0	0	0	1.22222	0.375	2
A8MWD9	SNRPGP15	1.68085	0.831858	3	1.65	0.769231	3	1.35	0.833333	2
A8MXV4	NUDT19	1.52174	0.20354	3	1	0.230769	1	2.11111	0.375	3
ANO45956.1 sfGFP [synthetic construct]		1	0.00884956	1	0	0	0	0	0	0
B1ANS9	WDR64	1	0.106195	1	1	0.192308	1	1	0.0416667	1
B2RTY4	MYO9A	1.1	0.176991	2	1	0.0384615	1	1	0.375	1
BirA	BirA	405.23	1	1039	164.962	1	248	264.917	1	583
C4AMC7	WASH3P	1	0.0707965	1	0	0	0	0	0	0
C9JLW8	MCRIP1	2.58654	0.920354	5	2.04762	0.807692	4	2.69565	0.958333	5
E9PAV3	NACA	3.33673	0.867257	9	1.88235	0.653846	4	1.89474	0.791667	4
E9PRG8	C11orf98	1	0.265487	1	1	0.0384615	1	1	0.375	1
L0R819	ASDURF	1.74194	0.548673	5	1	0.192308	1	1.09091	0.458333	2
O00139	KIF2A	1.05882	0.150442	2	1	0.346154	1	1.25	0.166667	2
O00148	DDX39A	6.36792	0.938053	15	6.73913	0.884615	15	6.33333	1	9
O00151	PDLIM1	9.24771	0.964602	26	6.08	0.961538	11	12.9583	1	21
O00154	ACOT7	1	0.00884956	1	0	0	0	1	0.0416667	1
O00159	MYO1C	4.2	0.0442478	6	4.2	0.192308	6	0	0	0
O00161	SNAP23	4.83824	0.60177	21	1.2	0.192308	2	8.375	1	21
O00165	HAX1	1.13043	0.20354	3	0	0	0	1.11111	0.375	2
O00170	AIP	1.125	0.0707965	2	0	0	0	1.25	0.166667	2
O00178	GTPBP1	1.52273	0.389381	3	0	0	0	1.65217	0.958333	3
O00186	STXBP3	1	0.150442	1	0	0	0	1	0.625	1
O00192	ARVCF	1	0.00884956	1	0	0	0	1	0.0416667	1
O00193	SMAP	3.23214	0.99115	7	4	1	7	2.54167	1	4
O00203	AP3B1	1.23077	0.230088	3	0	0	0	1.25	0.333333	2
O00221	NFKBIE	1.16667	0.106195	2	0	0	0	1	0.125	1
O00231	PSMD11	6.20202	0.876106	15	3.45455	0.846154	9	8	1	13
O00232	PSMD12	4.74286	0.929204	11	2.45	0.769231	6	5.08333	1	10
O00233	PSMD9	1.38235	0.300885	3	1.5	0.0769231	2	1	0.5	1
O00255	MEN1	1.27273	0.19469	3	0	0	0	1.27273	0.458333	2
O00257	CBX4	1	0.0530973	1	1	0.230769	1	0	0	0
O00264	PGRMC1	1.07143	0.123894	2	1.5	0.0769231	2	0	0	0
O00267	SUPT5H	2.78049	0.725664	14	5.72	0.961538	14	1.125	0.333333	2
O00268	TAF4	6.03659	0.725664	15	9.38462	1	15	2.36842	0.791667	5
O00273	DFFA	1.57143	0.123894	2	0	0	0	0	0	0
O00287	RFXAP	1.9	0.176991	4	2	0.692308	4	1	0.0416667	1
O00291	HIP1	1	0.0265487	1	0	0	0	1	0.125	1
O00299	CLIC1	5.89474	0.336283	15	1.14286	0.269231	2	1	0.125	1
O00303	EIF3F	6.50667	0.663717	13	1	0.0769231	1	7.18182	0.916667	13
O00399	DCTN6	1.23077	0.115044	2	0	0	0	1.22222	0.375	2
O00400	SLC33A1	1	0.0265487	1	0	0	0	0	0	0
O00401	WASL	2.55714	0.619469	8	1	0.115385	1	4.08333	1	8
O00410	IPO5	1.05	0.353982	2	1	0.0769231	1	1	0.25	1
O00418	EEF2K	1.76667	0.265487	5	0	0	0	1.6	0.416667	3
O00422	SAP18	1.33333	0.159292	4	1.5	0.461538	4	1	0.125	1
O00425	IGF2BP3	2.69792	0.849558	12	2.17647	0.653846	6	2.77273	0.916667	6
O00429	DNM1L	17.4051	0.699115	41	1	0.0384615	1	12.7391	0.958333	24
O00443	PIK3C2A	1.18182	0.0973451	2	1	0.0384615	1	1.33333	0.25	2
O00459	PIK3R2	2.54545	0.19469	5	0	0	0	2.54545	0.916667	5
O00471	EXOC5	1	0.0530973	1	0	0	0	1	0.125	1
O00483	NDUFA4	1	0.0884956	1	1	0.153846	1	1	0.0416667	1
O00487	PSMD14	3.29545	0.778761	9	1.125	0.615385	2	2.3	0.833333	5
O00499	BIN1	1.66667	0.106195	5	0	0	0	0	0	0
O00505	KPNA3	2.6092	0.769912	8	1.71429	0.538462	3	3.59091	0.916667	8
O00512	BCL9	1.78947	0.504425	6	3.07143	0.538462	6	1.5	0.583333	2
O00541	PES1	3.82524	0.911504	11	3.08333	0.923077	8	4.125	1	8
O00560	SDCBP	3.86275	0.902655	10	2.9	0.769231	6	3.52174	0.958333	7
O00567	NOP56	4.2716	0.716814	15	5.81818	0.846154	15	1.84211	0.791667	5
O00571	DDX3X	7.82524	0.911504	28	2.8125	0.615385	9	5.20833	1	13
O00622	CYR61	1	0.00884956	1	0	0	0	0	0	0
O00629	KPNA4	3.83505	0.858407	15	5.45833	0.923077	15	4.36364	0.916667	9
O00712	NFIB	1.05882	0.150442	2	1.09091	0.423077	2	1	0.0833333	1
O00716	E2F3	1	0.0619469	1	1	0.230769	1	0	0	0
O00743	PPP6C	4.36047	0.761062	13	1	0.115385	1	4.04167	1	10
O00750	PIK3C2B	1.16667	0.0530973	2	1	0.0384615	1	1.25	0.166667	2
O00763	ACACB	6.85366	0.362832	26	12.2727	0.423077	26	1	0.125	1
O14497	ARID1A	12.2636	0.973451	49	26.5	1	49	8.33333	1	13
O14519	CDK2AP1	1.40323	0.548673	5	1.95238	0.807692	5	1.08333	0.5	2
O14524	NEMP1	1.08824	0.300885	2	1	0.192308	1	1	0.583333	1
O14530	TXNDC9	4.65094	0.938053	12	1.95238	0.807692	6	7.70833	1	12
O14531	DPYSL4	6.61	0.884956	20	2.75	0.615385	7	9.45833	1	17
O14562	UBFD1	2.05556	0.637168	7	1.52941	0.653846	3	1.06667	0.625	2
O14576	DYNC1I1	1	0.00884956	1	0	0	0	0	0	0
O14578	CIT	1.90244	0.362832	6	1	0.153846	1	1.42857	0.291667	2
O14579	COPE	11	0.469027	19	0	0	0	10.4545	0.916667	17
O14593	RFXANK	1.14286	0.0619469	2	1.14286	0.269231	2	0	0	0
O14617	AP3D1	1.37838	0.327434	4	1.2	0.192308	2	1.33333	0.25	2
O14639	ABLIM1	3.60976	0.362832	11	0	0	0	1.08333	0.5	2
O14640	DVL1	1.125	0.0707965	2	0	0	0	1.33333	0.125	2
O14641	DVL2	4.76744	0.761062	13	3.94118	0.653846	7	4.45833	1	9
O14654	IRS4	38.9792	0.849558	149	11.64	0.961538	26	82.4583	1	149
O14662	STX16	1	0.0442478	1	1	0.0384615	1	1	0.166667	1
O14686	KMT2D	5.58537	0.725664	32	11.36	0.961538	32	2.59091	0.916667	5
O14715	RGPD8	1	0.0884956	1	0	0	0	0	0	0
O14734	ACOT8	1	0.0176991	1	0	0	0	0	0	0
O14737	PDCD5	4.42	0.884956	13	2.5625	0.615385	5	8.83333	1	13
O14744	PRMT5	4.96154	0.920354	20	1.52632	0.730769	4	11.8333	1	20
O14745	SLC9A3R1	1.125	0.0707965	2	0	0	0	1	0.0416667	1
O14776	TCERG1	12.8761	1	34	19.8077	1	34	11.125	1	18
O14777	NDC80	1	0.0353982	1	0	0	0	0	0	0
O14795	UNC13B	1.14286	0.0619469	2	1	0.0384615	1	1	0.0833333	1
O14802	POLR3A	1.55556	0.318584	4	2.09091	0.423077	4	1.28571	0.291667	2
O14810	CPLX1	1.18919	0.327434	3	1.33333	0.461538	3	1	0.25	1
O14818	PSMA7	1.68657	0.59292	5	2	0.153846	3	1	0.333333	1
O14867	BACH1	1	0.0442478	1	0	0	0	1	0.0416667	1
O14880	MGST3	1	0.123894	1	0	0	0	1	0.125	1
O14893	GEMIN2	1.26923	0.460177	3	0	0	0	1.21429	0.583333	2
O14908	GIPC1	1.16667	0.0530973	2	0	0	0	0	0	0
O14929	HAT1	3.97368	0.672566	13	2.88235	0.653846	6	1.35714	0.583333	3
O14936	CASK	12.8889	0.39823	32	1	0.0769231	1	23.2917	1	32
O14950	MYL12B	1	0.0265487	1	0	0	0	0	0	0
O14964	HGS	3.83544	0.699115	12	0	0	0	3.17391	0.958333	5
O14974	PPP1R12A	4.31395	0.761062	11	1	0.0769231	1	4.34783	0.958333	8
O14976	GAK	1.59375	0.283186	5	0	0	0	2.25	0.5	5
O14979	HNRNPDL	2.12	0.221239	4	2.66667	0.230769	4	0	0	0
O14980	XPO1	1	0.0530973	1	0	0	0	0	0	0
O14981	BTAF1	1	0.0619469	1	1	0.115385	1	0	0	0
O15013	ARHGEF10	1.68182	0.19469	4	0	0	0	2	0.583333	4
O15014	ZNF609	2.90769	0.575221	13	5.9	0.769231	13	1.30769	0.541667	2
O15020	SPTBN2	1.28571	0.123894	2	1	0.0384615	1	1.30769	0.541667	2
O15021	MAST4	1.375	0.212389	3	1	0.115385	1	1.33333	0.25	3
O15027	SEC16A	9.3964	0.982301	24	7.56	0.961538	23	11.625	1	18
O15042	U2SURP	26.9558	1	60	40.2692	1	60	23.375	1	37
O15047	SETD1A	5.025	0.707965	16	8.34615	1	16	4.18182	0.916667	8
O15063	KIAA0355	1.15385	0.115044	2	1	0.0384615	1	1	0.166667	1
O15067	PFAS	1	0.0530973	1	0	0	0	1	0.125	1
O15075	DCLK1	1	0.0353982	1	0	0	0	0	0	0
O15084	ANKRD28	4.6747	0.734513	11	0	0	0	4.90909	0.916667	9
O15090	ZNF536	1.16667	0.0530973	2	1.25	0.153846	2	1	0.0833333	1
O15116	LSM1	1.37143	0.309735	3	1	0.115385	1	1.4375	0.666667	3
O15126	SCAMP1	1.11765	0.150442	2	0	0	0	1.09091	0.458333	2
O15143	ARPC1B	3.05	0.176991	6	0	0	0	1	0.0416667	1
O15144	ARPC2	2.73333	0.39823	10	0	0	0	1	0.333333	1
O15145	ARPC3	1.86957	0.40708	4	0	0	0	1.1875	0.666667	2
O15160	POLR1C	1.92473	0.823009	5	2	0.846154	5	1.4	0.833333	4
O15164	TRIM24	2.15	0.176991	7	2.27778	0.692308	7	0	0	0
O15173	PGRMC2	1.69565	0.610619	4	1.33333	0.346154	4	1.88889	0.75	4
O15182	CETN3	1	0.0265487	1	0	0	0	1	0.0833333	1
O15198	SMAD9	1	0.00884956	1	0	0	0	1	0.0416667	1
O15212	PFDN6	3.15534	0.911504	10	2.10526	0.730769	5	2.69565	0.958333	4
O15226	NKRF	2.01786	0.495575	12	2.81818	0.846154	12	1.53846	0.541667	3
O15231	ZNF185	14.5263	0.168142	20	0	0	0	0	0	0
O15234	CASC3	1	0.0973451	1	0	0	0	0	0	0
O15235	MRPS12	1	0.0176991	1	0	0	0	0	0	0
O15260	SURF4	1.10526	0.168142	2	0	0	0	1	0.291667	1
O15265	ATXN7	1	0.0265487	1	1	0.0769231	1	0	0	0
O15269	SPTLC1	1.2	0.0442478	2	1.33333	0.115385	2	0	0	0
O15294	OGT	20.5398	1	55	27.8077	1	55	25.9583	1	44
O15320	CTAGE5	1.05556	0.159292	2	1	0.0384615	1	1.11111	0.375	2
O15355	PPM1G	4.84615	0.345133	10	2.64286	0.538462	6	0	0	0
O15357	INPPL1	1	0.0442478	1	0	0	0	0	0	0
O15371	EIF3D	6.61538	0.80531	16	1.125	0.307692	2	5.875	1	13
O15372	EIF3H	4.27778	0.637168	10	0	0	0	5.27273	0.916667	9
O15379	HDAC3	3.91667	0.743363	12	6.84615	1	12	3.95652	0.958333	8
O15381	NVL	1.73469	0.433628	5	2.58824	0.653846	5	1	0.166667	1
O15400	STX7	1	0.0265487	1	0	0	0	1	0.0833333	1
O15427	SLC16A3	1	0.00884956	1	1	0.0384615	1	0	0	0
O15446	CD3EAP	1.27907	0.380531	3	1.53846	0.5	3	1.14286	0.291667	2
O15479	MAGEB2	1.85714	0.123894	3	0	0	0	0	0	0
O15498	YKT6	6.25	0.743363	17	1.42857	0.269231	3	11.5417	1	17
O15511	ARPC5	1.4	0.0884956	2	0	0	0	0	0	0
O15541	RNF113A	2.58333	0.530973	16	5.05	0.769231	16	1	0.25	1
O15550	KDM6A	2.90476	0.557522	13	4.30769	1	13	1.78571	0.583333	3
O43143	DHX15	13.7788	1	28	17.5	1	28	12.125	1	20
O43148	RNMT	3.17949	0.345133	7	1.27778	0.692308	2	1	0.0416667	1
O43159	RRP8	1.28205	0.345133	3	1.57143	0.269231	3	1	0.458333	1
O43166	SIPA1L1	1	0.0265487	1	0	0	0	0	0	0
O43172	PRPF4	12.9912	1	35	21.6154	1	35	12.2917	1	19
O43175	PHGDH	4.17347	0.867257	18	1.83333	0.461538	4	5.33333	1	9
O43182	ARHGAP6	1	0.0530973	1	1	0.0384615	1	1	0.0833333	1
O43237	DYNC1LI2	1.53333	0.39823	4	0	0	0	1	0.166667	1
O43242	PSMD3	5.34906	0.938053	14	2.73913	0.884615	7	7.04167	1	14
O43252	PAPSS1	1.55556	0.318584	4	1.44444	0.346154	2	1	0.0833333	1
O43257	ZNHIT1	1	0.079646	1	1	0.346154	1	0	0	0
O43264	ZW10	1.08696	0.40708	2	0	0	0	1	0.75	1
O43290	SART1	6.53465	0.893805	23	11.1538	1	23	3.08696	0.958333	6
O43293	DAPK3	1.21951	0.362832	3	0	0	0	1.09091	0.458333	2
O43301	HSPA12A	1.84211	0.168142	3	0	0	0	1.84211	0.791667	3
O43303	CCP110	1.825	0.353982	5	0	0	0	1.6	0.625	3
O43310	CTIF	1.125	0.0707965	2	0	0	0	1	0.0416667	1
O43314	PPIP5K2	1	0.150442	1	0	0	0	1	0.208333	1
O43318	MAP3K7	1.96552	0.513274	4	1	0.0769231	1	1.90476	0.875	4
O43324	EEF1E1	2.36458	0.849558	5	1.16667	0.692308	2	2.54545	0.916667	4
O43347	MSI1	1	0.106195	1	0	0	0	0	0	0
O43353	RIPK2	1.85	0.353982	6	1	0.115385	1	1.09091	0.458333	2
O43379	WDR62	1.5	0.0707965	3	0	0	0	0	0	0
O43390	HNRNPR	6.87273	0.973451	18	7.76	0.961538	16	7.16667	1	12
O43395	PRPF3	9.72321	0.99115	27	18.1923	1	27	8.79167	1	14
O43396	TXNL1	12.0377	0.469027	38	35	0.0769231	38	0	0	0
O43399	TPD52L2	2.46753	0.681416	8	1	0.192308	1	2.5	0.916667	6
O43426	SYNJ1	4.43662	0.628319	19	1.5	0.0769231	2	5.58333	1	12
O43427	FIBP	2.22727	0.19469	6	1	0.0384615	1	2.28571	0.875	6
O43432	EIF4G3	12.9036	0.734513	37	1.38462	0.5	3	17.3333	1	26
O43447	PPIH	3.46465	0.876106	16	6.625	0.923077	16	2.04545	0.916667	4
O43448	KCNAB3	1	0.0973451	1	1	0.346154	1	0	0	0
O43482	OIP5	1	0.0176991	1	1	0.0384615	1	0	0	0
O43491	EPB41L2	46.6306	0.982301	186	9.04167	0.923077	18	116.708	1	186
O43504	LAMTOR5	1.72222	0.159292	3	0	0	0	1.86667	0.625	3
O43513	MED7	1	0.0265487	1	1	0.115385	1	0	0	0
O43542	XRCC3	0	0	0	0	0	0	0	0	0
O43583	DENR	1.125	0.0707965	2	0	0	0	1	0.0416667	1
O43592	XPOT	1.4	0.0442478	2	1	0.0384615	1	0	0	0
O43615	TIMM44	1.36364	0.19469	3	1.5	0.153846	2	1.18182	0.458333	2
O43617	TRAPPC3	1.14706	0.300885	3	1	0.0769231	1	1.2381	0.875	3
O43639	NCK2	1.56757	0.327434	4	0	0	0	1.35714	0.583333	3
O43653	PSCA	1	0.00884956	1	0	0	0	0	0	0
O43660	PLRG1	2.58416	0.893805	10	3.36	0.961538	10	1.61905	0.875	4
O43670	ZNF207	1.7013	0.681416	5	2.04167	0.923077	5	1.5	0.583333	2
O43679	LDB2	1	0.00884956	1	1	0.0384615	1	0	0	0
O43684	BUB3	6.11504	1	14	7.46154	1	14	5.25	1	8
O43707	ACTN4	1	0.123894	1	0	0	0	1	0.125	1
O43719	HTATSF1	5.47619	0.929204	19	9.92308	1	19	4.66667	1	7
O43739	CYTH3	1	0.0442478	1	0	0	0	1	0.0416667	1
O43768	ENSA	2.66346	0.920354	6	2.65	0.769231	5	2.08333	1	6
O43776	NARS	1.83333	0.212389	4	0	0	0	1	0.125	1
O43790	KRT86	1	0.0707965	1	1	0.0384615	1	1	0.0416667	1
O43795	MYO1B	1.57576	0.292035	4	1.71429	0.269231	4	1	0.0416667	1
O43809	NUDT21	18.6018	1	30	21.5	1	30	17.9583	1	26
O43813	LANCL1	1	0.00884956	1	1	0.0384615	1	0	0	0
O43815	STRN	1.15	0.176991	2	0	0	0	1	0.125	1
O43818	RRP9	1	0.079646	1	1	0.115385	1	0	0	0
O43822	C21orf2	1	0.115044	1	0	0	0	1	0.333333	1
O43823	AKAP8	1	0.238938	1	1	0.153846	1	1	0.166667	1
O43826	SLC37A4	1	0.0619469	1	1	0.0384615	1	1	0.125	1
O43829	ZBTB14	1.15385	0.115044	2	1.25	0.153846	2	2	0.0416667	2
O43852	CALU	1	0.0353982	1	0	0	0	0	0	0
O43865	AHCYL1	4.77778	0.716814	15	1	0.0769231	1	6.5	1	11
O43913	ORC5	7.59722	0.637168	26	4.73913	0.884615	10	2.13333	0.625	5
O60216	RAD21	1.72059	0.60177	4	2.18182	0.846154	4	1.26667	0.625	2
O60231	DHX16	1.73913	0.40708	8	2.29412	0.653846	8	1.2	0.208333	2
O60232	SSSCA1	1	0.0884956	1	0	0	0	1	0.25	1
O60244	MED14	1.39583	0.424779	5	1.38462	0.5	2	1.38462	0.541667	2
O60245	PCDH7	1.16667	0.106195	2	0	0	0	1.18182	0.458333	2
O60264	SMARCA5	4.43434	0.876106	21	5.58333	0.923077	18	2.68182	0.916667	5
O60271	SPAG9	17.3818	0.973451	38	3.30435	0.884615	9	23.125	1	32
O60282	KIF5C	1.44828	0.256637	3	0	0	0	1.61111	0.75	3
O60287	URB1	1.13333	0.132743	2	1	0.0769231	1	1.2	0.208333	2
O60292	SIPA1L3	1	0.0973451	1	0	0	0	1	0.166667	1
O60293	ZFC3H1	1.44444	0.079646	3	1	0.0384615	1	1	0.0416667	1
O60306	AQR	8.21622	0.654867	27	4.10526	0.730769	10	6.5	0.916667	14
O60318	MCM3AP	1.27273	0.19469	2	1.33333	0.576923	2	1	0.166667	1
O60341	KDM1A	14.0088	1	49	25.7692	1	49	13.9583	1	23
O60343	TBC1D4	1	0.0530973	1	0	0	0	1	0.166667	1
O60346	PHLPP1	1	0.0176991	1	0	0	0	1	0.0833333	1
O60443	GSDME	8.8	0.176991	14	0	0	0	1	0.0416667	1
O60493	SNX3	1.6	0.132743	3	0	0	0	0	0	0
O60502	MGEA5	2.93976	0.734513	15	2.375	0.615385	5	2.85714	0.875	8
O60503	ADCY9	1	0.0884956	1	0	0	0	1	0.416667	1
O60506	SYNCRIP	2.30108	0.823009	5	2.83333	0.692308	4	1.7619	0.875	4
O60524	NEMF	1	0.0176991	1	0	0	0	0	0	0
O60563	CCNT1	10.0442	1	24	14.4615	1	24	10.75	1	17
O60566	BUB1B	6.63736	0.80531	23	1.16667	0.230769	2	10.1304	0.958333	18
O60573	EIF4E2	4.53922	0.902655	14	1.58824	0.653846	3	7.75	1	11
O60583	CCNT2	1.13636	0.19469	2	1.22222	0.346154	2	1	0.0416667	1
O60610	DIAPH1	4.64474	0.672566	14	1	0.0384615	1	7.61905	0.875	14
O60664	PLIN3	6.89583	0.424779	21	1	0.0769231	1	1.57143	0.291667	4
O60684	KPNA6	5.42857	0.743363	13	3.55556	0.346154	5	7.22727	0.916667	12
O60701	UGDH	1	0.079646	1	0	0	0	0	0	0
O60711	LPXN	1.2	0.0442478	2	0	0	0	0	0	0
O60716	CTNND1	15.0161	0.548673	44	1	0.0769231	1	28.4583	1	44
O60725	ICMT	1	0.0442478	1	0	0	0	1	0.208333	1
O60749	SNX2	2.55072	0.610619	10	1	0.0769231	1	2.09091	0.916667	4
O60762	DPM1	1.14286	0.247788	3	0	0	0	1.1	0.416667	2
O60763	USO1	1.71875	0.566372	5	0	0	0	2.11111	0.75	5
O60783	MRPS14	1.18182	0.0973451	2	1.25	0.307692	2	1	0.0833333	1
O60784	TOM1	1.30769	0.115044	3	0	0	0	0	0	0
O60825	PFKFB2	2.4375	0.141593	5	0	0	0	1	0.0833333	1
O60826	CCDC22	1	0.0619469	1	0	0	0	1	0.125	1
O60828	PQBP1	1.92308	0.690265	5	2.05	0.769231	5	1.38462	0.541667	2
O60832	DKC1	1.76744	0.380531	5	2.41176	0.653846	5	1.09091	0.458333	2
O60841	EIF5B	5.64634	0.725664	19	0	0	0	2.26316	0.791667	6
O60869	EDF1	1.5098	0.451327	3	1.5	0.153846	2	1.33333	0.25	3
O60870	KIN	1	0.0353982	1	1	0.0769231	1	0	0	0
O60879	DIAPH2	1.09091	0.19469	2	0	0	0	1	0.291667	1
O60882	MMP20	1	0.00884956	1	0	0	0	0	0	0
O60884	DNAJA2	1.98571	0.619469	6	1.41667	0.461538	3	2.27273	0.916667	5
O60885	BRD4	20.25	0.99115	50	36.2692	1	50	22.75	1	30
O60907	TBL1X	2.26471	0.60177	6	3.24	0.961538	6	2.17391	0.958333	5
O60925	PFDN1	2.91837	0.433628	7	1.2	0.384615	2	1.44444	0.375	3
O60927	PPP1R11	1	0.0176991	1	0	0	0	0	0	0
O60934	NBN	1.53333	0.132743	4	1.88889	0.346154	4	0	0	0
O60942	RNGTT	1.22222	0.079646	2	1.25	0.307692	2	0	0	0
O75027	ABCB7	1.22222	0.079646	2	0	0	0	0	0	0
O75030	MITF	1	0.00884956	1	1	0.0384615	1	0	0	0
O75044	SRGAP2	2.58974	0.345133	9	0	0	0	3.56522	0.958333	9
O75052	NOS1AP	2.5	0.19469	6	0	0	0	2.65	0.833333	6
O75061	DNAJC6	1	0.0265487	1	1	0.0384615	1	0	0	0
O75083	WDR1	1	0.00884956	1	0	0	0	0	0	0
O75113	N4BP1	3.37313	0.59292	13	4.75	0.769231	13	2.25	0.666667	5
O75116	ROCK2	3.85294	0.60177	15	1	0.0384615	1	3.70833	1	7
O75122	CLASP2	1	0.0353982	1	0	0	0	1	0.0416667	1
O75128	COBL	1	0.0707965	1	1	0.0384615	1	1	0.291667	1
O75131	CPNE3	1.25714	0.309735	2	1	0.0384615	1	1	0.333333	1
O75143	ATG13	1	0.0442478	1	0	0	0	1	0.0416667	1
O75146	HIP1R	1	0.00884956	1	0	0	0	0	0	0
O75150	RNF40	3.69136	0.716814	14	5.9	0.769231	14	3.28571	0.875	7
O75152	ZC3H11A	3.37037	0.477876	12	2.16	0.961538	5	0	0	0
O75153	CLUH	3.95349	0.380531	12	1	0.0384615	1	1.35714	0.583333	2
O75164	KDM4A	1	0.0265487	1	1	0.0769231	1	0	0	0
O75165	DNAJC13	1.2	0.0884956	2	0	0	0	0	0	0
O75170	PPP6R2	1.06667	0.132743	2	0	0	0	1	0.125	1
O75175	CNOT3	1.83824	0.60177	5	0	0	0	2.15789	0.791667	5
O75177	SS18L1	1	0.0442478	1	1	0.0769231	1	1	0.125	1
O75179	ANKRD17	9.95146	0.911504	23	2.5	0.615385	6	11.25	1	20
O75182	SIN3B	13.7292	0.849558	30	16.3846	1	26	9.95833	1	20
O75190	DNAJB6	1.05263	0.168142	2	1	0.0384615	1	1	0.125	1
O75251	NDUFS7	1	0.0353982	1	0	0	0	0	0	0
O75330	HMMR	1	0.0530973	1	0	0	0	0	0	0
O75348	ATP6V1G1	1.54762	0.743363	4	1	0.269231	1	1.95455	0.916667	4
O75362	ZNF217	1.07143	0.123894	2	1.16667	0.230769	2	0	0	0
O75367	H2AFY	1.08696	0.40708	2	1.28571	0.269231	2	1	0.375	1
O75369	FLNB	53.3694	0.982301	98	12.1667	0.923077	26	63.2083	1	81
O75376	NCOR1	12.3789	0.840708	49	28.6923	1	49	9.5	1	16
O75381	PEX14	7.34783	0.814159	16	2.625	0.307692	4	9.68182	0.916667	16
O75386	TULP3	1.42857	0.0619469	2	0	0	0	1.42857	0.291667	2
O75391	SPAG7	2.47619	0.557522	6	3.05263	0.730769	6	1.66667	0.25	2
O75396	SEC22B	1	0.123894	1	1	0.0384615	1	1	0.333333	1
O75398	DEAF1	1.54545	0.0973451	2	1.6	0.384615	2	0	0	0
O75400	PRPF40A	5.01942	0.911504	14	8.57692	1	14	3.21739	0.958333	6
O75410	TACC1	3.01176	0.752212	13	1	0.115385	1	5.3913	0.958333	10
O75420	GIGYF1	1	0.0353982	1	0	0	0	1	0.0833333	1
O75431	MTX2	1.06897	0.513274	2	1.2	0.192308	2	1	0.208333	1
O75446	SAP30	1	0.0265487	1	0	0	0	0	0	0
O75448	MED24	1	0.0884956	1	1	0.153846	1	1	0.0416667	1
O75449	KATNA1	1.33333	0.0530973	2	0	0	0	1.25	0.166667	2
O75461	E2F6	1.85714	0.123894	3	1.92308	0.5	3	1	0.0416667	1
O75475	PSIP1	1.80769	0.460177	8	2.95	0.769231	8	1	0.25	1
O75478	TADA2A	2.41176	0.60177	7	3.84	0.961538	7	1.71429	0.583333	3
O75486	SUPT3H	1.42857	0.371681	3	1.4	0.769231	3	1.4	0.208333	2
O75494	SRSF10	1	0.0353982	1	1	0.115385	1	0	0	0
O75496	GMNN	1	0.0353982	1	1	0.115385	1	0	0	0
O75506	HSBP1	1.16667	0.212389	2	0	0	0	1	0.0416667	1
O75521	ECI2	1	0.00884956	1	0	0	0	0	0	0
O75528	TADA3	3.95876	0.858407	12	7.26923	1	12	2.84211	0.791667	5
O75529	TAF5L	1.71429	0.309735	4	2.15789	0.730769	4	1	0.166667	1
O75531	BANF1	1.23077	0.115044	2	1.6	0.192308	2	0	0	0
O75533	SF3B1	28.3805	1	59	42.5385	1	59	23.9583	1	33
O75534	CSDE1	20.4364	0.973451	59	4.08696	0.884615	13	18.6667	1	42
O75554	WBP4	1.58824	0.150442	4	1.76923	0.5	4	0	0	0
O75569	PRKRA	1.16667	0.0530973	2	0	0	0	1	0.0416667	1
O75575	CRCP	1	0.0176991	1	1	0.0384615	1	0	0	0
O75582	RPS6KA5	1	0.0353982	1	1	0.0769231	1	0	0	0
O75586	MED6	1.16667	0.212389	3	1.22222	0.346154	2	1	0.0416667	1
O75592	MYCBP2	1.17647	0.150442	2	1	0.0769231	1	1	0.125	1
O75607	NPM3	2.90654	0.946903	7	3.91667	0.923077	7	2.21739	0.958333	5
O75616	ERAL1	1	0.0442478	1	1	0.153846	1	0	0	0
O75643	SNRNP200	26.354	1	67	37	1	67	20.2917	1	33
O75663	TIPRL	11.3274	1	27	7.92308	1	16	9.95833	1	19
O75665	OFD1	1.3125	0.141593	3	0	0	0	1	0.166667	1
O75683	SURF6	1.97222	0.637168	8	2.36842	0.730769	8	1.11765	0.708333	2
O75691	UTP20	1	0.0530973	1	0	0	0	1	0.0416667	1
O75694	NUP155	1.23333	0.265487	3	1	0.0384615	1	1.3	0.416667	3
O75717	WDHD1	6.8932	0.911504	22	16.3077	1	22	2.36842	0.791667	5
O75781	PALM	1.52941	0.150442	4	0	0	0	1.52941	0.708333	4
O75792	RNASEH2A	1.50943	0.469027	3	1.46667	0.576923	2	1.5	0.25	2
O75794	CDC123	1.05263	0.168142	2	0	0	0	1	0.0416667	1
O75817	POP7	1.05405	0.327434	2	1.2	0.192308	2	1	0.583333	1
O75818	RPP40	1	0.123894	1	1	0.192308	1	1	0.125	1
O75821	EIF3G	5	0.911504	10	2.25	0.615385	5	5.91667	1	9
O75822	EIF3J	2.88636	0.778761	10	1.09091	0.423077	2	2.05	0.833333	4
O75874	IDH1	2.43478	0.20354	6	1	0.0769231	1	1	0.0833333	1
O75886	STAM2	1.66154	0.575221	4	0	0	0	1.72727	0.916667	3
O75896	TUSC2	1	0.00884956	1	1	0.0384615	1	0	0	0
O75909	CCNK	7.3125	0.99115	23	13.6538	1	23	6.75	1	13
O75928	PIAS2	1.1	0.0884956	2	1.16667	0.230769	2	1	0.0416667	1
O75934	BCAS2	5.21239	1	11	5.88462	1	11	5.08333	1	10
O75935	DCTN3	1.45	0.530973	3	0	0	0	1.38889	0.75	2
O75937	DNAJC8	3.11364	0.778761	9	4.84	0.961538	9	1.14286	0.583333	3
O75940	SMNDC1	1.57143	0.247788	3	1.28571	0.269231	2	1	0.0416667	1
O75955	FLOT1	1	0.106195	1	1	0.0384615	1	1	0.416667	1
O75962	TRIO	1.17647	0.150442	2	0	0	0	1	0.25	1
O75970	MPDZ	1.25	0.141593	2	1	0.0384615	1	1.28571	0.583333	2
O75976	CPD	1	0.079646	1	0	0	0	1	0.208333	1
O76003	GLRX3	2.63636	0.389381	7	3.18182	0.846154	7	0	0	0
O76021	RSL1D1	6.83636	0.973451	17	10.1923	1	17	6	1	10
O76031	CLPX	1	0.0265487	1	1	0.0769231	1	0	0	0
O76064	RNF8	1.42857	0.123894	4	1.5	0.461538	4	1	0.0833333	1
O76094	SRP72	5.16279	0.761062	15	2.25	0.307692	4	3.40909	0.916667	7
O77727	KRT15	1.14286	0.0619469	2	1.2	0.192308	2	1	0.0833333	1
O94762	RECQL5	1	0.0884956	1	1	0.153846	1	1	0.25	1
O94763	URI1	3.03704	0.716814	7	2	0.0384615	2	3.22727	0.916667	6
O94776	MTA2	17.0177	1	37	27.4231	1	37	16.5	1	21
O94788	ALDH1A2	5.46341	0.725664	22	1.53846	0.5	3	6.375	1	21
O94804	STK10	1	0.0442478	1	0	0	0	1	0.0416667	1
O94806	PRKD3	1	0.0176991	1	1	0.0384615	1	1	0.0416667	1
O94818	NOL4	1	0.0353982	1	1	0.153846	1	0	0	0
O94822	LTN1	1.2	0.132743	2	0	0	0	0	0	0
O94830	DDHD2	1	0.0176991	1	0	0	0	0	0	0
O94832	MYO1D	1.5625	0.141593	6	2.33333	0.230769	6	1	0.125	1
O94842	TOX4	15.8319	1	35	23.9231	1	35	16.625	1	25
O94854	KIAA0754	1	0.0619469	1	0	0	0	1	0.25	1
O94864	SUPT7L	1.61667	0.530973	5	2.3913	0.884615	5	1	0.416667	1
O94886	TMEM63A	1.30769	0.230088	3	1	0.0384615	1	1	0.0833333	1
O94888	UBXN7	1.56	0.221239	5	1.875	0.615385	5	1	0.0833333	1
O94903	PLPBP	1.5	0.0353982	2	0	0	0	0	0	0
O94905	ERLIN2	1	0.079646	1	1	0.0384615	1	0	0	0
O94906	PRPF6	2.80556	0.637168	13	5.07692	1	13	1.66667	0.625	4
O94913	PCF11	4.66667	0.743363	20	11.4091	0.846154	20	3.04348	0.958333	7
O94916	NFAT5	1.40541	0.327434	4	1.54545	0.423077	4	1	0.125	1
O94925	GLS	1	0.0442478	1	0	0	0	1	0.0833333	1
O94927	HAUS5	11.566	0.469027	27	0	0	0	15.8636	0.916667	27
O94953	KDM4B	1	0.0530973	1	1	0.230769	1	0	0	0
O94973	AP2A2	1.2	0.0442478	2	0	0	0	1	0.125	1
O94979	SEC31A	2.62963	0.238938	7	0	0	0	1	0.0416667	1
O94986	CEP152	1.3	0.265487	3	0	0	0	1.36364	0.458333	3
O94992	HEXIM1	5.3	0.973451	16	7.88462	1	16	3.08333	1	9
O95059	RPP14	1	0.079646	1	1	0.230769	1	0	0	0
O95071	UBR5	1.59615	0.460177	4	1.11111	0.346154	2	1.25	0.333333	2
O95104	SCAF4	5.45946	0.982301	17	7.26923	1	17	6.20833	1	11
O95149	SNUPN	1	0.0265487	1	0	0	0	0	0	0
O95163	ELP1	2.98507	0.59292	12	0	0	0	4.47619	0.875	12
O95197	RTN3	1	0.0619469	1	1	0.0769231	1	1	0.0416667	1
O95208	EPN2	1	0.0619469	1	0	0	0	1	0.166667	1
O95218	ZRANB2	2.98095	0.929204	10	4.2	0.961538	10	1.55	0.833333	3
O95219	SNX4	1	0.115044	1	0	0	0	1	0.375	1
O95229	ZWINT	1	0.0353982	1	1	0.0769231	1	0	0	0
O95232	LUC7L3	1.2037	0.477876	5	2	0.384615	5	1	0.291667	1
O95235	KIF20A	1.21429	0.123894	2	1	0.0384615	1	1	0.0833333	1
O95239	KIF4A	8.03636	0.973451	23	13.1923	1	23	5	1	9
O95243	MBD4	1	0.0176991	1	0	0	0	0	0	0
O95248	SBF1	5.9375	0.283186	14	1	0.269231	1	8.18182	0.916667	14
O95249	GOSR1	1	0.0265487	1	0	0	0	1	0.125	1
O95251	KAT7	1	0.0265487	1	1	0.0384615	1	0	0	0
O95260	ATE1	1.04545	0.19469	2	1	0.0769231	1	0	0	0
O95292	VAPB	1.14286	0.0619469	2	0	0	0	1.33333	0.125	2
O95295	SNAPIN	1.34247	0.646018	3	1	0.115385	1	1.58824	0.708333	3
O95299	NDUFA10	1.22222	0.079646	3	1.5	0.153846	3	1	0.166667	1
O95340	PAPSS2	1.78947	0.168142	3	0	0	0	0	0	0
O95347	SMC2	1.73469	0.433628	5	0	0	0	1.54545	0.458333	3
O95359	TACC2	1.21429	0.123894	3	1	0.0384615	1	1	0.208333	1
O95365	ZBTB7A	1	0.0442478	1	1	0.192308	1	0	0	0
O95372	LYPLA2	5.76636	0.946903	14	5	0.807692	10	4.65217	0.958333	10
O95373	IPO7	1.91667	0.212389	5	0	0	0	1	0.0416667	1
O95391	SLU7	2.60317	0.557522	10	4.07692	1	10	1	0.0833333	1
O95396	MOCS3	1	0.00884956	1	0	0	0	1	0.0416667	1
O95400	CD2BP2	1.30435	0.40708	3	1.5	0.846154	3	1.33333	0.125	2
O95402	MED26	1	0.0707965	1	1	0.0384615	1	0	0	0
O95405	ZFYVE9	1.2	0.0884956	2	0	0	0	1	0.166667	1
O95425	SVIL	1.28571	0.123894	3	1	0.0384615	1	1	0.0833333	1
O95433	AHSA1	2.18519	0.716814	9	1.25	0.461538	3	1.05263	0.791667	2
O95453	PARN	3	0.159292	8	4	0.461538	8	1	0.166667	1
O95456	PSMG1	1	0.274336	1	1	0.153846	1	1	0.333333	1
O95478	NSA2	1.1	0.176991	2	1.14286	0.269231	2	1	0.166667	1
O95486	SEC24A	1.51111	0.39823	4	0	0	0	1.38462	0.541667	3
O95487	SEC24B	4.1358	0.716814	14	1	0.0769231	1	3.86957	0.958333	7
O95490	ADGRL2	2.84211	0.168142	7	0	0	0	2.84211	0.791667	7
O95544	NADK	1	0.00884956	1	0	0	0	0	0	0
O95551	TDP2	1	0.0176991	1	1	0.0384615	1	0	0	0
O95573	ACSL3	1	0.0265487	1	0	0	0	1	0.0416667	1
O95602	POLR1A	1.42105	0.168142	5	1.875	0.307692	5	0	0	0
O95613	PCNT	1.125	0.141593	2	0	0	0	1.2	0.416667	2
O95619	YEATS4	3.625	0.778761	10	5.5	1	10	3.21739	0.958333	6
O95630	STAMBP	2.14286	0.185841	6	0	0	0	1	0.125	1
O95639	CPSF4	3.42268	0.858407	13	6.84615	1	13	2.54167	1	5
O95674	CDS2	1.07143	0.123894	2	1	0.192308	1	1	0.0833333	1
O95684	FGFR1OP	2.03529	0.752212	4	1.25	0.153846	2	2.13636	0.916667	4
O95707	POP4	1	0.00884956	1	0	0	0	1	0.0416667	1
O95721	SNAP29	3.24324	0.654867	9	1.28571	0.269231	2	3.375	1	8
O95747	OXSR1	1.5	0.159292	3	0	0	0	0	0	0
O95757	HSPA4L	2.28814	0.522124	7	1.94118	0.653846	6	3.16667	0.75	6
O95777	LSM8	2.74257	0.893805	9	3.375	0.923077	9	2.13636	0.916667	8
O95782	AP2A1	2.20455	0.778761	6	2.17647	0.653846	6	2.31818	0.916667	4
O95785	WIZ	3.63462	0.460177	14	5.83333	0.923077	14	1.64286	0.583333	4
O95793	STAU1	2.6125	0.707965	8	2.05882	0.653846	6	1.22222	0.375	2
O95801	TTC4	2.05882	0.150442	4	0	0	0	1	0.0416667	1
O95816	BAG2	2.9901	0.893805	9	1.95238	0.807692	6	2.18182	0.916667	4
O95817	BAG3	11.4054	0.654867	48	1	0.0384615	1	2.38889	0.75	5
O95819	MAP4K4	5.87179	0.690265	17	1	0.0384615	1	10.2083	1	17
O95831	AIFM1	1	0.0265487	1	1	0.0384615	1	1	0.0416667	1
O95861	BPNT1	1.83333	0.159292	4	0	0	0	1	0.0416667	1
O95905	ECD	2.84058	0.610619	10	0	0	0	1.85714	0.583333	4
O95926	SYF2	1.61628	0.761062	4	1.8	0.961538	4	1	0.416667	1
O95983	MBD3	5.54054	0.982301	17	8.84615	1	17	5.91667	1	11
O95985	TOP3B	2.2	0.0442478	3	0	0	0	0	0	0
O96007	MOCS2	1.875	0.212389	3	0	0	0	1	0.0833333	1
O96013	PAK4	6.28049	0.725664	22	1	0.0769231	1	14.5417	1	22
O96019	ACTL6A	10.9469	1	25	17.3462	1	25	11.2917	1	16
O96028	NSD2	1	0.0176991	1	0	0	0	0	0	0
P00338	LDHA	1.27273	0.0973451	4	1	0.0384615	1	0	0	0
P00367	GLUD1	1.65517	0.256637	5	1.75	0.153846	2	1.14286	0.291667	2
P00491	PNP	2.70455	0.389381	6	1.57143	0.269231	3	1.2	0.208333	2
P00492	HPRT1	1	0.115044	1	0	0	0	1	0.333333	1
P00533	EGFR	1.18182	0.19469	3	0	0	0	1.21053	0.791667	3
P00722	lacZ	17.3793	0.769912	48	10.9444	0.692308	23	10.125	1	34
P00747	PLG	0	0	0	0	0	0	0	0	0
P00761		10.0619	1	30	15.8077	1	30	5.58333	1	12
P00883	ALDOA	3.11111	0.159292	6	0	0	0	1	0.0416667	1
P00966	ASS1	1.72727	0.0973451	4	1	0.0769231	1	1	0.125	1
P01042	KNG1	1.5	0.0176991	2	0	0	0	0	0	0
P01889	HLA-B	1.6	0.0884956	3	1	0.0384615	1	2.5	0.0833333	3
P01893	HLA-H	1.41176	0.150442	2	0	0	0	1.46154	0.541667	2
P02511	CRYAB	2.28571	0.123894	4	0	0	0	0	0	0
P02533	KRT14	2.48148	0.238938	8	4.25	0.461538	8	1	0.0416667	1
P02538	KRT6A	2.66667	0.079646	5	2.66667	0.346154	5	0	0	0
P02545	LMNA	1.16667	0.106195	2	0	0	0	1	0.0416667	1
P02662	CSN1S1	1	0.0442478	1	1	0.153846	1	0	0	0
P02765	AHSG	1	0.00884956	1	1	0.0384615	1	0	0	0
P02769	ALB	3.12	0.221239	7	1	0.153846	1	0	0	0
P02788	LTF	0	0	0	0	0	0	0	0	0
P02792	FTL	0	0	0	0	0	0	0	0	0
P02795	MT2A	3.16667	0.159292	4	0	0	0	0	0	0
P02808	STATH	1.5	0.0353982	3	3	0.0384615	3	0	0	0
P04004	VTN	1	0.0442478	1	0	0	0	0	0	0
P04083	ANXA1	27.2727	0.19469	35	7.66667	0.115385	10	0	0	0
P04150	NR3C1	1	0.0884956	1	1	0.0769231	1	1	0.0416667	1
P04183	TK1	5.75	0.176991	9	1	0.0769231	1	0	0	0
P04259	KRT6B	1.71429	0.0619469	3	1.71429	0.269231	3	0	0	0
P04264	KRT1	13.0481	0.920354	69	27.1154	1	69	3.5	0.666667	17
P04406	GAPDH	6.23529	0.451327	20	2	0.230769	3	1	0.125	1
P04632	CAPNS1	1	0.176991	1	0	0	0	1	0.208333	1
P04637	TP53	2.0625	0.566372	7	3	0.846154	7	1.3	0.416667	2
P04732	MT1E	1.88889	0.159292	2	0	0	0	0	0	0
P04792	HSPB1	17.45	0.176991	28	1	0.0769231	1	0	0	0
P04818	TYMS	3.13333	0.132743	6	0	0	0	0	0	0
P04843	RPN1	1.39024	0.362832	3	1	0.192308	1	1.4	0.625	3
P04844	RPN2	1.34884	0.380531	4	1	0.0769231	1	1	0.208333	1
P04908	HIST1H2AB	0	0	0	0	0	0	0	0	0
P05023	ATP1A1	5.07895	0.672566	10	4.33333	0.346154	7	6.40909	0.916667	10
P05109	S100A8	3.66667	0.0265487	5	3.66667	0.115385	5	0	0	0
P05141	SLC25A5	7.6988	0.734513	13	12.3333	0.230769	13	7.68182	0.916667	11
P05165	PCCA	65.115	1	166	77	1	166	65.7083	1	119
P05166	PCCB	57.4425	1	130	59.6923	1	127	49.625	1	71
P05198	EIF2S1	6.38824	0.752212	26	1.66667	0.230769	2	2.875	1	6
P05204	HMGN2	1.22581	0.274336	2	1.5	0.0769231	2	1	0.375	1
P05230	FGF1	1.1875	0.141593	2	0	0	0	0	0	0
P05386	RPLP1	7.24779	1	16	6.73077	1	10	6.875	1	10
P05387	RPLP2	12.0177	1	21	11.3462	1	21	10.6667	1	16
P05388	RPLP0	12.8496	1	23	12.8846	1	23	12.625	1	23
P05412	JUN	1.72727	0.19469	4	1.25	0.153846	2	0	0	0
P05423	POLR3D	1.5	0.0530973	3	2	0.115385	3	0	0	0
P05455	SSB	9.00885	1	23	9.26923	1	16	9.20833	1	14
P05556	ITGB1	2.88889	0.318584	7	1	0.0384615	1	3.58333	1	7
P05783	KRT18	5.09722	0.637168	19	1.4	0.576923	3	2.16667	0.25	7
P05787	KRT8	6.3211	0.964602	21	4.6087	0.884615	9	5	1	10
P06396	GSN	1.33333	0.0265487	2	0	0	0	0	0	0
P06400	RB1	1	0.0707965	1	1	0.0384615	1	1	0.0416667	1
P06454	PTMA	1.75	0.566372	4	1.65217	0.884615	4	1	0.0833333	1
P06493	CDK1	2.54255	0.831858	6	1.08333	0.461538	2	2.09091	0.916667	5
P06576	ATP5B	5.02151	0.823009	14	4.27273	0.423077	7	3.95238	0.875	9
P06702	S100A9	4.33333	0.0265487	5	4.33333	0.115385	5	0	0	0
P06703	S100A6	2	0.141593	2	0	0	0	0	0	0
P06730	EIF4E	3.83333	0.902655	10	1.46667	0.576923	2	2.79167	1	6
P06733	ENO1	9.93578	0.964602	31	5.68182	0.846154	11	9.08333	1	14
P06737	PYGL	2.23333	0.265487	6	0	0	0	1.57143	0.291667	3
P06748	NPM1	13.9558	1	32	20.4615	1	32	8.625	1	16
P06753	TPM3	1.85393	0.787611	6	1.66667	0.461538	3	1.5	0.833333	3
P07195	LDHB	1.52941	0.150442	3	1.5	0.153846	2	0	0	0
P07237	P4HB	1.33333	0.212389	3	1.16667	0.461538	2	0	0	0
P07305	H1F0	2.56	0.221239	3	2.66667	0.230769	3	1	0.0416667	1
P07355	ANXA2	18.2111	0.79646	85	1.30769	0.5	2	4.31818	0.916667	9
P07384	CAPN1	1	0.0530973	1	0	0	0	0	0	0
P07437	TUBB	32.7168	1	64	13.3462	1	35	41.375	1	56
P07477	PRSS1	1.15	0.530973	2	1.05882	0.653846	2	1	0.0833333	1
P07737	PFN1	2.70213	0.831858	9	2.9375	0.615385	6	1.95	0.833333	3
P07814	EPRS	14.2692	0.920354	38	2.35294	0.653846	6	12.9167	1	19
P07900	HSP90AA1	10.2478	1	17	7.34615	1	11	11.375	1	17
P07910	HNRNPC	2.37895	0.840708	11	3.95652	0.884615	11	1.17647	0.708333	2
P07919	UQCRH	1	0.0176991	1	0	0	0	0	0	0
P07947	YES1	2.21739	0.20354	5	0	0	0	2.27273	0.916667	5
P07948	LYN	1	0.0265487	1	0	0	0	1	0.125	1
P07951	TPM2	1.23529	0.150442	2	0	0	0	0	0	0
P07992	ERCC1	1.3	0.176991	3	1.42857	0.538462	3	1	0.0416667	1
P07996	THBS1	1	0.0353982	1	0	0	0	0	0	0
P08133	ANXA6	1	0.0442478	1	0	0	0	1	0.0416667	1
P08134	RHOC	1.14286	0.0619469	2	0	0	0	1	0.0416667	1
P08195	SLC3A2	3.53333	0.39823	9	0	0	0	4.79167	1	9
P08237	PFKM	1	0.079646	1	0	0	0	1	0.0833333	1
P08238	HSP90AB1	27.0796	1	74	16.5385	1	34	24.2083	1	36
P08240	SRPRA	1.21277	0.415929	4	1	0.0769231	1	1.45455	0.458333	2
P08243	ASNS	4.94643	0.495575	17	1	0.153846	1	1.77778	0.375	3
P08574	CYC1	1	0.00884956	1	0	0	0	0	0	0
P08579	SNRPB2	3.74107	0.99115	11	5.30769	1	11	2.58333	1	6
P08581	MET	1.25	0.0353982	2	1	0.0384615	1	1.5	0.0833333	2
P08621	SNRNP70	5.40179	0.99115	12	5.34615	1	11	4.54167	1	9
P08651	NFIC	1.59375	0.283186	4	1.27273	0.423077	3	1	0.0833333	1
P08670	VIM	19.7434	1	52	22.8077	1	50	13.5833	1	52
P08708	RPS17	4.73196	0.858407	10	3.28571	0.807692	10	5.31818	0.916667	7
P08727	KRT19	3.14634	0.725664	9	2.52632	0.730769	9	4	0.833333	8
P08729	KRT7	1	0.0265487	1	1	0.115385	1	0	0	0
P08754	GNAI3	1	0.0265487	1	1	0.0384615	1	1	0.0416667	1
P08758	ANXA5	1	0.079646	1	0	0	0	0	0	0
P08779	KRT16	1	0.0353982	1	1	0.153846	1	0	0	0
P08865	RPSA	3.28261	0.40708	10	1.1	0.384615	2	1.1	0.416667	2
P09012	SNRPA	1.38298	0.415929	4	1.70588	0.653846	3	1.2	0.208333	2
P09110	ACAA1	1	0.0442478	1	1	0.192308	1	0	0	0
P09132	SRP19	1.2	0.0442478	2	0	0	0	1	0.0833333	1
P09211	GSTP1	1	0.00884956	1	0	0	0	0	0	0
P09234	SNRPC	1.49474	0.840708	3	1.5	0.846154	3	1.4	0.833333	2
P09382	LGALS1	1.625	0.141593	2	0	0	0	0	0	0
P09429	HMGB1	2.03077	0.575221	5	2.11765	0.653846	5	1	0.25	1
P09493	TPM1	1.95238	0.185841	3	0	0	0	0	0	0
P09543	CNP	1.28125	0.283186	2	1.4	0.192308	2	1.53846	0.541667	2
P09619	PDGFRB	1	0.00884956	1	0	0	0	1	0.0416667	1
P09622	DLD	1.82759	0.256637	4	2.83333	0.230769	4	1.2	0.208333	2
P09651	HNRNPA1	6.6413	0.814159	25	6.11538	1	17	1.57895	0.791667	3
P09661	SNRPA1	12.3451	1	23	14.6923	1	23	10.625	1	18
P09874	PARP1	8.48571	0.929204	36	20.7692	1	36	2.625	1	6
P09884	POLA1	7.15306	0.867257	34	17.2381	0.807692	34	6.18182	0.916667	12
P09936	UCHL1	1	0.0176991	1	0	0	0	0	0	0
P09972	ALDOC	1	0.079646	1	0	0	0	1	0.0416667	1
P0C0S5	H2AFZ	2.19767	0.761062	5	2.54545	0.846154	5	2.36364	0.916667	5
P0C0S8	HIST1H2AG	1.30769	0.115044	3	0	0	0	1.125	0.333333	2
P0C1Z6	TFPT	1	0.0176991	1	0	0	0	0	0	0
P0C2W1	FBXO45	1	0.0265487	1	0	0	0	1	0.0416667	1
P0C7T5	ATXN1L	2.37931	0.256637	7	3.05263	0.730769	7	1.16667	0.25	2
P0CAP2	POLR2M	1	0.00884956	1	0	0	0	0	0	0
P0CG39	POTEJ	1.46552	0.513274	4	1.47059	0.653846	4	1.2	0.625	2
P0DI81	TRAPPC2	1.16667	0.0530973	2	0	0	0	1.33333	0.125	2
P0DMV8	HSPA1A	109.823	1	219	99.3846	1	164	132.625	1	219
P0DN76	U2AF1L5	1.56522	0.610619	4	2.09091	0.846154	4	1.07692	0.541667	2
P0DN79	CBSL	1.47727	0.389381	4	1	0.0769231	1	1.36364	0.458333	3
P0DP23	CALM1	3.16964	0.99115	9	2.84615	1	7	2.82609	0.958333	9
P0DPB6	POLR1D	1	0.0442478	1	1	0.0384615	1	1	0.0833333	1
P10071	GLI3	1	0.0176991	1	0	0	0	1	0.0416667	1
P10155	TROVE2	1	0.123894	1	0	0	0	1	0.208333	1
P10244	MYBL2	2.30769	0.230088	10	3.28571	0.538462	10	1	0.291667	1
P10398	ARAF	1.16667	0.0530973	2	0	0	0	1	0.125	1
P10412	HIST1H1E	1.43023	0.761062	6	2	0.730769	6	1.1	0.833333	2
P10515	DLAT	1.1875	0.283186	2	1.42857	0.269231	2	1.08333	0.5	2
P10599	TXN	1.4878	0.362832	4	1	0.0384615	1	1.65	0.833333	3
P10620	MGST1	0	0	0	0	0	0	0	0	0
P10636	MAPT	1.39394	0.584071	4	1	0.115385	1	1.64706	0.708333	3
P10643	C7	1	0.0442478	1	0	0	0	1	0.0833333	1
P10644	PRKAR1A	1.1875	0.141593	2	0	0	0	1.15385	0.541667	2
P10768	ESD	1.23077	0.230088	3	1	0.115385	1	1.35714	0.583333	3
P10809	HSPD1	20.9735	1	50	29.5	1	50	21.4167	1	38
P11021	HSPA5	39.1416	1	73	39.5769	1	73	41.2083	1	49
P11142	HSPA8	74.4425	1	153	58.7692	1	88	66.0833	1	120
P11166	SLC2A1	1.4186	0.380531	3	1	0.0384615	1	1.46667	0.625	3
P11171	EPB41	26.6195	1	92	7.84615	1	15	71.4167	1	92
P11182	DBT	9.82979	0.831858	44	14.1818	0.846154	44	8.5	1	16
P11216	PYGB	1.16667	0.106195	2	1	0.0384615	1	1	0.125	1
P11245	NAT2	1.22222	0.238938	3	1.3	0.384615	3	1	0.208333	1
P11274	BCR	1.30303	0.292035	2	0	0	0	1.38889	0.75	2
P11387	TOP1	3.97059	0.60177	10	2.25	0.615385	3	4.08696	0.958333	6
P11388	TOP2A	0	0	0	0	0	0	0	0	0
P11413	G6PD	21.2222	0.238938	36	1	0.0384615	1	1	0.0833333	1
P11498	PC	91.8407	1	214	108.038	1	175	78.2083	1	114
P11586	MTHFD1	4.4902	0.451327	18	1	0.230769	1	1.46154	0.541667	3
P11717	IGF2R	1.35	0.176991	3	0	0	0	1.53846	0.541667	3
P11940	PABPC1	17.5841	1	31	13.8462	1	24	16.125	1	23
P12004	PCNA	1.04348	0.20354	2	1	0.115385	1	1	0.125	1
P12081	HARS	1	0.00884956	1	0	0	0	0	0	0
P12235	SLC25A4	1	0.00884956	1	0	0	0	0	0	0
P12236	SLC25A6	2.08929	0.495575	4	3	0.230769	3	1.9375	0.666667	3
P12268	IMPDH2	1.16667	0.0530973	2	0	0	0	0	0	0
P12270	TPR	70.646	1	133	85.7692	1	133	84.6667	1	103
P12277	CKB	2.1746	0.557522	7	1.44444	0.346154	4	2	0.666667	5
P12814	ACTN1	3.51163	0.380531	9	1.16667	0.230769	2	1.1	0.416667	2
P12955	PEPD	1.5	0.265487	3	0	0	0	1	0.0416667	1
P12956	XRCC6	7.5	0.938053	28	15.9231	1	28	3.90909	0.916667	10
P13010	XRCC5	7.68142	1	26	14.6923	1	26	5.625	1	14
P13051	UNG	1.32432	0.327434	4	1.18182	0.423077	2	1	0.0416667	1
P13056	NR2C1	1.54167	0.212389	4	2.08333	0.461538	4	0	0	0
P13591	NCAM1	1	0.00884956	1	0	0	0	1	0.0416667	1
P13612	ITGA4	1	0.115044	1	0	0	0	1	0.541667	1
P13639	EEF2	13.4587	0.964602	53	3.72727	0.846154	7	6.83333	1	21
P13645	KRT10	9.62963	0.716814	44	19.5	0.846154	44	2	0.291667	7
P13646	KRT13	6.75	0.0353982	10	8.66667	0.115385	10	1	0.0416667	1
P13647	KRT5	3.08333	0.106195	6	3.08333	0.461538	6	0	0	0
P13667	PDIA4	1.4	0.132743	2	1.66667	0.230769	2	0	0	0
P13674	P4HA1	1.38235	0.300885	5	1.55556	0.346154	4	1.14286	0.291667	2
P13693	TPT1	1	0.0176991	1	0	0	0	0	0	0
P13796	LCP1	2.72941	0.752212	8	2	0.461538	4	2.1875	0.666667	5
P13797	PLS3	1.71111	0.39823	7	0	0	0	1.66667	0.5	3
P13798	APEH	1	0.00884956	1	0	0	0	0	0	0
P13804	ETFA	1.25	0.0707965	2	0	0	0	1	0.166667	1
P13861	PRKAR2A	3.21519	0.699115	11	1	0.0769231	1	5.625	1	11
P13984	GTF2F2	4.81905	0.929204	17	9	0.961538	17	2.35	0.833333	5
P13994	CCDC130	1	0.00884956	1	0	0	0	0	0	0
P14209	CD99	1	0.00884956	1	0	0	0	1	0.0416667	1
P14314	PRKCSH	1	0.0884956	1	0	0	0	1	0.0833333	1
P14618	PKM	13.1215	0.946903	41	2.95	0.769231	5	10.0833	1	14
P14625	HSP90B1	3.62637	0.80531	11	3.64706	0.653846	9	2.7619	0.875	6
P14635	CCNB1	1.64286	0.495575	5	1	0.0769231	1	1.35294	0.708333	2
P14649	MYL6B	1.42105	0.168142	2	0	0	0	1	0.0416667	1
P14678	SNRPB	2.33684	0.840708	6	3.04348	0.884615	6	2.17391	0.958333	3
P14854	COX6B1	1.64286	0.123894	3	1.85714	0.269231	3	1	0.125	1
P14866	HNRNPL	5	0.769912	22	8.8	0.961538	22	1.72727	0.458333	4
P14868	DARS	7.93478	0.814159	19	1	0.230769	1	8.875	1	15
P14923	JUP	10.3333	0.504425	33	3	0.230769	6	21.4167	1	33
P15153	RAC2	0	0	0	0	0	0	0	0	0
P15170	GSPT1	3.08	0.442478	10	1	0.0769231	1	1	0.208333	1
P15311	EZR	11.6505	0.911504	45	2.23529	0.653846	5	9.33333	1	19
P15336	ATF2	1.16667	0.0530973	2	1	0.0769231	1	1	0.0833333	1
P15407	FOSL1	1.05556	0.159292	2	0	0	0	0	0	0
P15531	NME1	2.7619	0.743363	8	1.85	0.769231	4	2.31818	0.916667	6
P15559	NQO1	0	0	0	0	0	0	0	0	0
P15822	HIVEP1	2.175	0.353982	9	3.05556	0.692308	9	1.09091	0.458333	2
P15880	RPS2	7.84071	1	23	9.11538	1	23	5.45833	1	13
P15924	DSP	2.65278	0.637168	8	1	0.192308	1	2.57143	0.875	5
P15927	RPA2	3.12	0.884956	10	6.69231	1	10	1.85714	0.875	4
P16066	NPR1	1.0625	0.141593	2	1.11111	0.346154	2	1	0.208333	1
P16070	CD44	1	0.0442478	1	0	0	0	1	0.0833333	1
P16333	NCK1	4.11364	0.778761	10	1.14286	0.269231	2	3.91667	1	8
P16383	GCFC2	1.21739	0.20354	4	1	0.0769231	1	1	0.375	1
P16401	HIST1H1B	1	0.00884956	1	0	0	0	0	0	0
P16402	HIST1H1D	1.07143	0.743363	2	1.24	0.961538	2	1	0.916667	1
P16403	HIST1H1C	12.9292	1	28	14.4615	1	28	14.9583	1	22
P16520	GNB3	1	0.0176991	1	0	0	0	0	0	0
P16615	ATP2A2	9.54878	0.725664	17	11.2857	0.269231	16	10.0455	0.916667	15
P16949	STMN1	7.38938	1	20	4.53846	1	10	7.5	1	11
P16989	YBX3	4.06422	0.964602	10	3.125	0.923077	7	2.65217	0.958333	5
P17028	ZNF24	1.33333	0.159292	3	1.46154	0.5	3	1	0.0416667	1
P17066	HSPA6	5.26415	0.469027	25	1.33333	0.346154	2	1.25	0.333333	2
P17096	HMGA1	1.63158	0.168142	4	0	0	0	0	0	0
P17098	ZNF8	1.1	0.0884956	2	1.14286	0.269231	2	1	0.0416667	1
P17480	UBTF	1.57143	0.0619469	4	1.8	0.192308	4	1	0.0416667	1
P17612	PRKACA	1.52174	0.40708	4	0	0	0	2.09091	0.916667	4
P17706	PTPN2	1.25	0.0353982	2	0	0	0	0	0	0
P17812	CTPS1	11.8191	0.831858	30	2	0.269231	3	6.08333	1	13
P17844	DDX5	11.3396	0.938053	33	14.8846	1	26	5.16667	1	13
P17858	PFKL	1	0.0353982	1	0	0	0	1	0.0833333	1
P17980	PSMC3	5.46847	0.982301	16	4.375	0.923077	16	3.91667	1	8
P17987	TCP1	153.735	1	529	99.7308	1	159	297.208	1	523
P18031	PTPN1	1	0.0530973	1	1	0.0384615	1	0	0	0
P18077	RPL35A	2.38824	0.752212	6	3.20833	0.923077	6	1.58824	0.708333	6
P18085	ARF4	1.59524	0.371681	4	2.33333	0.230769	3	1	0.166667	1
P18124	RPL7	15.9823	1	29	16.2692	1	29	16.25	1	25
P18206	VCL	4.88462	0.690265	19	1	0.192308	1	2.59091	0.916667	6
P18583	SON	1.70149	0.59292	7	2.47826	0.884615	7	1.125	0.333333	2
P18615	NELFE	3.49533	0.946903	16	5.33333	0.923077	16	2.75	1	5
P18621	RPL17	9.49558	1	24	9.69231	1	24	9.08333	1	18
P18669	PGAM1	5.59794	0.858407	20	3.4375	0.615385	7	3.625	1	8
P18754	RCC1	1	0.079646	1	0	0	0	1	0.25	1
P18846	ATF1	1	0.0353982	1	1	0.115385	1	0	0	0
P18858	LIG1	1.21429	0.123894	3	1.4	0.192308	3	1	0.0416667	1
P18887	XRCC1	2.93846	0.575221	10	4.8	0.961538	10	1.46154	0.541667	3
P19013	KRT4	13.5	0.0353982	18	17.6667	0.115385	18	0	0	0
P19022	CDH2	1.66667	0.079646	3	0	0	0	1.66667	0.375	3
P19105	MYL12A	1	0.0265487	1	0	0	0	0	0	0
P19338	NCL	20.0442	1	39	24.6538	1	39	19.0417	1	30
P19367	HK1	1.11111	0.159292	3	1	0.423077	1	1	0.125	1
P19387	POLR2C	1	0.247788	1	1	0.461538	1	1	0.0833333	1
P19388	POLR2E	2.07216	0.858407	7	1.92	0.961538	5	1.78261	0.958333	4
P19525	EIF2AK2	1.07143	0.123894	2	0	0	0	1	0.0416667	1
P19532	TFE3	1.36842	0.168142	3	1.83333	0.230769	3	1.14286	0.291667	2
P19784	CSNK2A2	3.45652	0.40708	14	6.76471	0.653846	14	1	0.208333	1
P19823	ITIH2	0	0	0	0	0	0	0	0	0
P19838	NFKB1	1.91892	0.327434	6	0	0	0	1.30769	0.541667	2
P20020	ATP2B1	3.5	0.336283	11	0	0	0	4.83333	1	11
P20042	EIF2S2	1.91667	0.637168	4	1	0.192308	1	2	0.75	4
P20226	TBP	1.19355	0.274336	3	1.54545	0.423077	3	1	0.208333	1
P20248	CCNA2	1.21429	0.123894	2	1.33333	0.346154	2	0	0	0
P20290	BTF3	3.45	0.530973	13	1	0.0384615	1	1	0.125	1
P20337	RAB3B	1	0.0442478	1	0	0	0	0	0	0
P20340	RAB6A	1.16667	0.106195	2	1.28571	0.269231	2	1	0.0833333	1
P20585	MSH3	1.14815	0.238938	3	1.16667	0.230769	2	1	0.25	1
P20618	PSMB1	1.52174	0.20354	3	1.5	0.0769231	2	0	0	0
P20700	LMNB1	1.45455	0.389381	4	1.8	0.192308	4	1.42857	0.291667	2
P20719	HOXA5	2	0.00884956	2	2	0.0384615	2	0	0	0
P20810	CAST	5.12	0.884956	16	2.46667	0.576923	5	3.83333	1	7
P20930	FLG	0	0	0	0	0	0	0	0	0
P20962	PTMS	1	0.0707965	1	1	0.0384615	1	0	0	0
P21127	CDK11B	3.8642	0.716814	11	4.96154	1	10	1.125	0.333333	2
P21281	ATP6V1B2	2.84884	0.761062	9	1	0.0769231	1	3.21739	0.958333	9
P21291	CSRP1	16	0.159292	18	0	0	0	0	0	0
P21333	FLNA	322.257	1	735	148.692	1	334	302.042	1	449
P21359	NF1	1.09091	0.0973451	2	1	0.0384615	1	1	0.166667	1
P21399	ACO1	1.63636	0.0973451	3	0	0	0	1	0.0833333	1
P21589	NT5E	0	0	0	0	0	0	0	0	0
P21675	TAF1	3.85366	0.725664	10	4.23077	1	10	2.09091	0.916667	5
P21796	VDAC1	1	0.0265487	1	0	0	0	0	0	0
P21953	BCKDHB	1.16667	0.0530973	2	0	0	0	1.2	0.208333	2
P21980	TGM2	1	0.0265487	1	0	0	0	0	0	0
P22059	OSBP	1.33333	0.106195	2	0	0	0	1.4	0.416667	2
P22061	PCMT1	2.82558	0.761062	11	5.24	0.961538	11	1.5	0.5	3
P22087	FBL	3.94186	0.761062	9	3.91667	0.923077	9	4.69565	0.958333	7
P22102	GART	7.84615	0.80531	27	1.5	0.153846	2	6.25	1	12
P22234	PAICS	24.1947	1	57	8.26923	1	14	25.7917	1	37
P22314	UBA1	2.61176	0.752212	10	2.47059	0.653846	6	1.75	0.5	4
P22392	NME2	7.90991	0.982301	17	4.95833	0.923077	9	9.75	1	13
P22415	USF1	1	0.0442478	1	1	0.0384615	1	1	0.125	1
P22626	HNRNPA2B1	4.02667	0.663717	16	5	0.807692	16	1	0.208333	1
P22670	RFX1	3.37736	0.469027	13	6.5	0.846154	13	1.14286	0.583333	2
P22676	CALB2	1.92857	0.123894	4	0	0	0	0	0	0
P22681	CBL	3.75439	0.504425	10	0	0	0	3.72727	0.916667	10
P22694	PRKACB	1	0.0176991	1	0	0	0	1	0.0833333	1
P23025	XPA	1	0.079646	1	1	0.192308	1	0	0	0
P23142	FBLN1	1	0.00884956	1	0	0	0	0	0	0
P23193	TCEA1	1.16667	0.0530973	2	1	0.0769231	1	0	0	0
P23229	ITGA6	1	0.0265487	1	0	0	0	1	0.125	1
P23246	SFPQ	25.2212	1	56	29.3846	1	55	19.5	1	29
P23258	TUBG1	3.82927	0.362832	7	0	0	0	2.25	0.5	4
P23381	WARS	15.292	1	39	6.53846	1	14	15.5	1	33
P23396	RPS3	8.45133	1	17	4.96154	1	12	10.2917	1	17
P23470	PTPRG	1.16667	0.0530973	2	0	0	0	1.16667	0.25	2
P23497	SP100	1.33333	0.0265487	2	0	0	0	0	0	0
P23511	NFYA	1	0.079646	1	1	0.0769231	1	0	0	0
P23526	AHCY	2.06667	0.265487	6	1	0.0384615	1	1.16667	0.25	2
P23527	HIST1H2BO	1.18182	0.292035	2	1.4	0.576923	2	1	0.291667	1
P23528	CFL1	2.91667	0.849558	11	1.78947	0.730769	3	1.72727	0.916667	3
P23588	EIF4B	20.3097	1	57	5.92308	1	14	16	1	42
P23634	ATP2B4	1	0.0265487	1	0	0	0	1	0.125	1
P24534	EEF1B2	4.9798	0.876106	15	1.66667	0.461538	4	3.125	1	7
P24588	AKAP5	1.2	0.0442478	2	0	0	0	1.25	0.166667	2
P24863	CCNC	1	0.0176991	1	0	0	0	0	0	0
P24864	CCNE1	1	0.168142	1	1	0.0769231	1	1	0.166667	1
P24928	POLR2A	1.07692	0.115044	2	1.5	0.0769231	2	1	0.0416667	1
P24941	CDK2	1.88235	0.451327	7	2.75	0.461538	7	1	0.125	1
P25054	APC	1.16667	0.159292	3	0	0	0	1.125	0.333333	2
P25098	GRK2	1.16667	0.106195	2	0	0	0	1	0.0833333	1
P25205	MCM3	1.44706	0.752212	5	1.68182	0.846154	3	1.27778	0.75	2
P25391	LAMA1	1	0.0353982	1	0	0	0	1	0.0416667	1
P25398	RPS12	12.9292	1	31	10.3846	1	16	12.9583	1	23
P25490	YY1	1.29268	0.362832	3	1.54545	0.423077	3	1	0.375	1
P25685	DNAJB1	6.88571	0.929204	22	3.31579	0.730769	6	6.5	1	9
P25705	ATP5A1	6.11494	0.769912	12	5.90909	0.423077	12	6.22727	0.916667	10
P25786	PSMA1	1.42373	0.522124	6	1.38462	0.5	6	1	0.208333	1
P25787	PSMA2	1.36842	0.336283	4	1.33333	0.346154	2	1	0.0416667	1
P25788	PSMA3	1.05	0.176991	2	1.14286	0.269231	2	1	0.0833333	1
P25789	PSMA4	1.15385	0.230088	2	1.33333	0.346154	2	1	0.125	1
P26038	MSN	10.2917	0.212389	23	0	0	0	1.5	0.0833333	2
P26196	DDX6	9.22124	1	22	6.61538	1	13	8.20833	1	14
P26232	CTNNA2	1	0.0530973	1	0	0	0	1	0.0833333	1
P26358	DNMT1	3.47826	0.40708	17	6.45	0.769231	17	1	0.166667	1
P26368	U2AF2	2.08	0.442478	5	3	0.961538	5	2	0.0416667	2
P26373	RPL13	7.39823	1	17	7.42308	1	17	8.95833	1	15
P26374	CHML	1.30769	0.115044	2	1	0.0769231	1	1.33333	0.125	2
P26599	PTBP1	3.42	0.884956	14	3.16	0.961538	7	2	0.916667	5
P26639	TARS	6.2381	0.743363	21	1	0.230769	1	3.04348	0.958333	8
P26640	VARS	15	0.79646	61	1.2	0.192308	2	4.54545	0.916667	8
P26641	EEF1G	10.8364	0.973451	48	1.95652	0.884615	4	4.70833	1	10
P27348	YWHAQ	1.95775	0.628319	4	1.81818	0.423077	4	1.57895	0.791667	4
P27448	MARK3	5.44444	0.238938	10	0	0	0	6	1	10
P27482	CALML3	1.26316	0.168142	3	0	0	0	1	0.0833333	1
P27540	ARNT	2.21429	0.123894	5	2.33333	0.461538	5	0	0	0
P27635	RPL10	10.7522	1	30	12.2692	1	23	9.75	1	30
P27694	RPA1	7.60748	0.946903	36	20.1154	1	36	3.3913	0.958333	15
P27708	CAD	9.9604	0.893805	22	5.4375	0.615385	14	10.5	1	19
P27797	CALR	1	0.0707965	1	0	0	0	1	0.0416667	1
P27816	MAP4	40.2655	1	103	13	1	23	36.9167	1	62
P27824	CANX	1.75	0.283186	4	1	0.0384615	1	1.5	0.0833333	2
P27986	PIK3R1	2.32143	0.247788	8	0	0	0	2.7619	0.875	8
P28066	PSMA5	1.46429	0.247788	5	1.25	0.153846	2	1	0.0416667	1
P28070	PSMB4	1.125	0.141593	2	1.5	0.153846	2	0	0	0
P28072	PSMB6	1.34615	0.230088	2	1	0.115385	1	0	0	0
P28074	PSMB5	1.65909	0.389381	4	1.75	0.307692	3	1	0.333333	1
P28288	ABCD3	3.15116	0.761062	10	2.375	0.307692	4	3.54167	1	7
P28289	TMOD1	0	0	0	0	0	0	0	0	0
P28290	SSFA2	1	0.0442478	1	0	0	0	0	0	0
P28340	POLD1	1.84746	0.522124	9	3.10526	0.730769	9	1.21429	0.583333	2
P28370	SMARCA1	1	0.0442478	1	1	0.115385	1	0	0	0
P28715	ERCC5	1.5	0.123894	3	1.7	0.384615	3	0	0	0
P28799	GRN	1.13636	0.19469	2	1.22222	0.346154	2	1	0.0833333	1
P29083	GTF2E1	3.45745	0.831858	13	2.83333	0.692308	13	2.47619	0.875	5
P29084	GTF2E2	3.58427	0.787611	9	3.21053	0.730769	8	2	0.708333	4
P29144	TPP2	1.46667	0.265487	3	0	0	0	1.31579	0.791667	2
P29218	IMPA1	1.35294	0.150442	3	0	0	0	0	0	0
P29317	EPHA2	4.72727	0.292035	10	0	0	0	6.125	1	10
P29353	SHC1	3.58571	0.619469	12	1	0.0384615	1	1.5	0.833333	3
P29374	ARID4A	1.4	0.0442478	2	1.4	0.192308	2	0	0	0
P29375	KDM5A	1	0.115044	1	1	0.192308	1	1	0.208333	1
P29401	TKT	1.16667	0.159292	2	1	0.115385	1	0	0	0
P29558	RBMS1	1	0.0265487	1	0	0	0	1	0.0416667	1
P29590	PML	2.44186	0.380531	9	3.83333	0.692308	9	1.2	0.208333	2
P29692	EEF1D	9.34	0.884956	40	1.35714	0.538462	4	4.26087	0.958333	6
P29966	MARCKS	3.95349	0.380531	11	1.5	0.0769231	2	5.95833	1	11
P30041	PRDX6	5.63441	0.823009	20	2.72222	0.692308	7	2.57143	0.875	5
P30042	C21orf33	1	0.0530973	1	0	0	0	1	0.0416667	1
P30044	PRDX5	1	0.0176991	1	0	0	0	0	0	0
P30048	PRDX3	1.22222	0.238938	3	2.33333	0.115385	3	1.1	0.416667	2
P30049	ATP5D	1	0.0353982	1	0	0	0	1	0.0833333	1
P30050	RPL12	8.04425	1	14	7.84615	1	13	8.16667	1	11
P30086	PEBP1	2.53846	0.115044	5	0	0	0	0	0	0
P30101	PDIA3	1.33333	0.265487	4	1.5	0.153846	3	0	0	0
P30153	PPP2R1A	2.55	0.530973	7	1.28571	0.269231	3	3.3125	0.666667	6
P30154	PPP2R1B	1.07692	0.115044	2	0	0	0	2	0.0416667	2
P30260	CDC27	4.25	0.920354	12	4.35	0.769231	10	6.29167	1	12
P30419	NMT1	3.27397	0.646018	9	0	0	0	2.05882	0.708333	4
P30520	ADSS	1	0.0265487	1	0	0	0	1	0.0416667	1
P30566	ADSL	3.07692	0.575221	11	1	0.115385	1	1.94118	0.708333	5
P30622	CLIP1	1	0.0353982	1	0	0	0	1	0.0416667	1
P30876	POLR2B	1.16279	0.380531	3	1	0.346154	1	1.15385	0.541667	2
P31040	SDHA	1	0.0973451	1	0	0	0	1	0.291667	1
P31146	CORO1A	1	0.0353982	1	1	0.0769231	1	0	0	0
P31151	S100A7	1	0.0442478	1	1	0.0384615	1	0	0	0
P31153	MAT2A	1	0.0353982	1	0	0	0	1	0.0416667	1
P31260	HOXA10	1	0.0176991	1	1	0.0769231	1	0	0	0
P31323	PRKAR2B	2.6087	0.20354	6	0	0	0	2.94737	0.791667	6
P31350	RRM2	2.53333	0.265487	6	0	0	0	1	0.0833333	1
P31629	HIVEP2	1	0.0707965	1	1	0.0384615	1	1	0.0833333	1
P31689	DNAJA1	2.94186	0.761062	10	1.64286	0.538462	3	2.65217	0.958333	5
P31942	HNRNPH3	3.53846	0.230088	11	5.21429	0.538462	11	0	0	0
P31943	HNRNPH1	2.30612	0.867257	7	3	1	7	1.33333	0.625	2
P31946	YWHAB	4.9646	1	13	1.73077	1	4	5	1	11
P31947	SFN	1	0.0265487	1	1	0.0384615	1	0	0	0
P31948	STIP1	3.47368	0.840708	14	1.26667	0.576923	2	2.43478	0.958333	4
P31949	S100A11	4.08889	0.39823	12	1	0.115385	1	1	0.125	1
P32119	PRDX2	3.09901	0.893805	9	3	0.884615	6	3	1	5
P32121	ARRB2	1	0.0265487	1	1	0.0384615	1	0	0	0
P32322	PYCR1	2.95238	0.185841	7	0	0	0	1	0.125	1
P32519	ELF1	1.8	0.0442478	4	1.8	0.192308	4	0	0	0
P32969	RPL9	4.40385	0.920354	11	4.21739	0.884615	8	3.95	0.833333	9
P33176	KIF5B	28.3604	0.982301	54	2.54167	0.923077	5	38.25	1	52
P33240	CSTF2	5.51376	0.964602	14	6.30769	1	13	4.75	1	10
P33316	DUT	2.34328	0.59292	6	2.63158	0.730769	5	1.2	0.416667	2
P33527	ABCC1	1	0.00884956	1	0	0	0	1	0.0416667	1
P33552	CKS2	1.3125	0.141593	3	1	0.0384615	1	1	0.0833333	1
P33947	KDELR2	1.14286	0.123894	2	0	0	0	1.2	0.208333	2
P33981	TTK	1.53125	0.283186	5	1	0.153846	1	1.1875	0.666667	2
P33991	MCM4	5.87379	0.911504	19	9.07692	1	19	5.16667	1	10
P33992	MCM5	1.54545	0.292035	4	1.75	0.461538	4	1.58333	0.5	3
P33993	MCM7	3.03614	0.734513	11	3.04545	0.846154	7	2.65	0.833333	6
P34896	SHMT1	1.53333	0.39823	6	2	0.0384615	2	1.58333	0.5	4
P34913	EPHX2	1.14286	0.0619469	2	1	0.0384615	1	1	0.125	1
P34931	HSPA1L	1.61017	0.522124	3	1.78947	0.730769	3	1.375	0.666667	2
P34932	HSPA4	9.77885	0.920354	27	6.79167	0.923077	14	11.5	1	20
P35221	CTNNA1	2.58537	0.362832	7	0	0	0	3.38095	0.875	7
P35222	CTNNB1	1.36667	0.265487	3	0	0	0	1.58824	0.708333	3
P35226	BMI1	1.64103	0.345133	4	1.93333	0.576923	4	1.14286	0.291667	2
P35232	PHB	1.24138	0.256637	3	1.33333	0.230769	2	1.25	0.166667	2
P35240	NF2	2.18182	0.389381	5	1	0.0384615	1	2.82609	0.958333	5
P35241	RDX	4.13924	0.699115	15	1	0.307692	1	3.95455	0.916667	11
P35244	RPA3	3.41176	0.902655	11	6	1	11	2.9	0.833333	5
P35249	RFC4	1.89362	0.415929	5	1.07143	0.538462	2	1	0.166667	1
P35250	RFC2	1	0.0265487	1	0	0	0	1	0.0833333	1
P35251	RFC1	1.73333	0.530973	6	2.7	0.769231	6	1	0.458333	1
P35268	RPL22	2.72642	0.938053	7	2.16	0.961538	6	3.33333	1	7
P35269	GTF2F1	6.66667	0.982301	20	12.12	0.961538	20	2.70833	1	5
P35527	KRT9	9.18681	0.80531	57	18.6154	1	57	4.75	0.333333	17
P35579	MYH9	55.292	1	118	28.1923	1	57	37.1667	1	105
P35580	MYH10	23.9674	0.814159	65	20.2353	0.653846	40	12.625	1	52
P35606	COPB2	13.6575	0.646018	41	1.42857	0.269231	3	16.3636	0.916667	22
P35611	ADD1	17.2389	1	68	6.11538	1	13	44.5833	1	68
P35612	ADD2	7.0303	0.292035	21	1	0.0384615	1	9.25	1	21
P35613	BSG	1.28571	0.0619469	2	0	0	0	1.33333	0.25	2
P35637	FUS	3.04	0.884956	11	2.80769	1	6	1.57895	0.791667	2
P35658	NUP214	21.6018	1	44	12.1154	1	22	28.4583	1	39
P35659	DEK	1.07692	0.115044	2	1.33333	0.115385	2	1	0.0833333	1
P35908	KRT2	7.26786	0.495575	26	10.9048	0.807692	26	4	0.0833333	6
P35998	PSMC2	4.43636	0.973451	13	3.5	1	13	3.04762	0.875	6
P36021	SLC16A2	1.3	0.176991	3	1.5	0.0769231	2	1.14286	0.291667	2
P36383	GJC1	2	0.00884956	2	2	0.0384615	2	0	0	0
P36405	ARL3	1.48148	0.238938	3	1	0.0769231	1	1	0.375	1
P36542	ATP5C1	1.78571	0.495575	4	2	0.192308	4	2.15789	0.791667	4
P36543	ATP6V1E1	1.84286	0.619469	4	1	0.192308	1	2.66667	1	4
P36578	RPL4	20.8938	1	46	21.8846	1	46	20.2917	1	30
P36639	NUDT1	1	0.00884956	1	0	0	0	0	0	0
P36776	LONP1	1	0.159292	1	1	0.153846	1	1	0.0416667	1
P36873	PPP1CC	5.11712	0.982301	12	6.23077	1	11	5.72727	0.916667	9
P36954	POLR2I	1.33333	0.0265487	2	1.5	0.0769231	2	1	0.0416667	1
P36957	DLST	1.5	0.0530973	2	1.6	0.192308	2	0	0	0
P37108	SRP14	1.11765	0.752212	2	1.05882	0.653846	2	1.05882	0.708333	2
P37198	NUP62	6.00885	1	14	3.92308	1	9	9.79167	1	14
P37275	ZEB1	1.52632	0.168142	4	1.63636	0.423077	3	1	0.0833333	1
P37802	TAGLN2	13.2124	1	47	9.26923	1	14	8.91667	1	24
P37837	TALDO1	1.86667	0.132743	3	1	0.115385	1	1	0.0416667	1
P37840	SNCA	1.92308	0.345133	6	1.4	0.192308	3	1.82609	0.958333	3
P38117	ETFB	1	0.0442478	1	0	0	0	1	0.0833333	1
P38159	RBMX	1.95652	0.40708	6	2.82353	0.653846	6	1	0.125	1
P38398	BRCA1	2.17857	0.247788	6	2.77778	0.692308	6	1.16667	0.25	2
P38432	COIL	1.2	0.132743	2	1.33333	0.346154	2	0	0	0
P38606	ATP6V1A	5.31915	0.831858	13	1.28571	0.269231	2	6.20833	1	13
P38646	HSPA9	30.2655	1	54	30.8462	1	43	39.0417	1	54
P38919	EIF4A3	1.73846	0.575221	4	1.69231	0.5	3	1.07143	0.583333	2
P38935	IGHMBP2	1	0.0619469	1	1	0.0384615	1	1	0.0416667	1
P39019	RPS19	1.78049	0.362832	5	2.64286	0.538462	5	1.25	0.5	2
P39023	RPL3	15.1858	1	42	19.3462	1	42	12.75	1	24
P39656	DDOST	1	0.079646	1	1	0.0384615	1	1	0.0833333	1
P39687	ANP32A	1	0.0265487	1	0	0	0	0	0	0
P39748	FEN1	4.61856	0.858407	16	5.4	0.769231	9	1.83333	0.75	3
P39880	CUX1	7.4086	0.823009	31	15.2692	1	31	6	1	10
P40222	TXLNA	1.7	0.265487	4	1	0.0384615	1	1	0.0833333	1
P40227	CCT6A	151.257	1	480	93.6538	1	161	277.333	1	464
P40394	ADH7	1	0.141593	1	1	0.423077	1	1	0.0416667	1
P40429	RPL13A	6.51786	0.99115	17	7.61538	1	17	6.41667	1	10
P40616	ARL1	1.04762	0.185841	2	0	0	0	1	0.166667	1
P40692	MLH1	2.02632	0.336283	4	1.94118	0.653846	4	0	0	0
P40763	STAT3	9.17925	0.938053	30	5.3	0.769231	15	5.91304	0.958333	18
P40818	USP8	1.08333	0.106195	2	0	0	0	1.33333	0.125	2
P40855	PEX19	1.19231	0.230088	3	0	0	0	1.125	0.333333	2
P40926	MDH2	1.2	0.0442478	2	1	0.0384615	1	0	0	0
P40938	RFC3	1	0.0265487	1	1	0.0384615	1	1	0.0416667	1
P40939	HADHA	2.70513	0.690265	11	3.86957	0.884615	11	1.77778	0.75	3
P41091	EIF2S3	6.38	0.884956	15	3.53846	0.5	8	7.29167	1	10
P41208	CETN2	1	0.0265487	1	1	0.0384615	1	0	0	0
P41223	BUD31	1.04545	0.19469	2	1	0.192308	1	0	0	0
P41227	NAA10	1	0.0265487	1	0	0	0	0	0	0
P41236	PPP1R2	2.17857	0.495575	6	2.16667	0.461538	4	1.375	0.333333	2
P41240	CSK	1	0.0265487	1	0	0	0	0	0	0
P41250	GARS	1.52941	0.300885	3	0	0	0	1.14286	0.291667	2
P41252	IARS	9.37778	0.79646	24	1.6	0.192308	3	9.29167	1	16
P41440	SLC19A1	1	0.0530973	1	1	0.0769231	1	1	0.166667	1
P41587	VIPR2	1	0.00884956	1	1	0.0384615	1	0	0	0
P41743	PRKCI	1.52381	0.185841	3	0	0	0	1.57895	0.791667	3
P42025	ACTR1B	1.15385	0.115044	2	0	0	0	1	0.125	1
P42166	TMPO	5.59551	0.787611	20	12.0909	0.846154	20	3.3913	0.958333	7
P42167	TMPO	14.5398	1	36	17.5	1	36	13.5	1	23
P42212	GFP	19.8761	1	72	17.4615	1	40	9.5	1	30
P42224	STAT1	8.35789	0.840708	38	1.38462	0.5	3	2.5	0.916667	6
P42226	STAT6	1	0.0176991	1	1	0.0384615	1	0	0	0
P42285	SKIV2L2	15.354	1	32	17.6538	1	32	13.625	1	21
P42338	PIK3CB	1	0.0265487	1	0	0	0	1	0.125	1
P42356	PI4KA	1.64286	0.123894	3	1	0.0384615	1	1.72727	0.458333	3
P42566	EPS15	10.4952	0.929204	25	1.94444	0.692308	5	15.2917	1	22
P42568	MLLT3	1	0.079646	1	1	0.230769	1	1	0.125	1
P42574	CASP3	1.42857	0.371681	3	1.22222	0.346154	2	1.3	0.416667	2
P42677	RPS27	2.26852	0.955752	6	2.88	0.961538	6	1.5	0.916667	3
P42684	ABL2	1.34615	0.230088	3	0	0	0	1.1875	0.666667	2
P42694	HELZ	1	0.0707965	1	1	0.0384615	1	1	0.0833333	1
P42695	NCAPD3	1	0.0176991	1	0	0	0	0	0	0
P42696	RBM34	2.14286	0.371681	5	2.21429	0.538462	5	1	0.0833333	1
P42766	RPL35	4.76106	1	9	4.80769	1	8	5.5	1	8
P42771	CDKN2A	1	0.00884956	1	0	0	0	0	0	0
P43003	SLC1A3	1	0.0353982	1	0	0	0	1	0.0416667	1
P43034	PAFAH1B1	1	0.0265487	1	1	0.0384615	1	0	0	0
P43121	MCAM	1.5	0.0884956	3	0	0	0	1.5	0.416667	3
P43243	MATR3	6.7963	0.955752	25	12.5385	1	25	3.36364	0.916667	7
P43246	MSH2	5.56566	0.876106	16	4.76	0.961538	10	3.42857	0.875	8
P43307	SSR1	1.07143	0.123894	2	1	0.0769231	1	1	0.125	1
P43355	MAGEA1	2.5	0.159292	4	0	0	0	0	0	0
P43358	MAGEA4	13.6111	0.159292	16	0	0	0	0	0	0
P43487	RANBP1	4.01942	0.911504	8	1.41176	0.653846	2	4.21739	0.958333	8
P43490	NAMPT	1.43478	0.20354	2	0	0	0	1.66667	0.125	2
P43686	PSMC4	9.36607	0.99115	21	4.88	0.961538	16	9.25	1	16
P45880	VDAC2	1.72727	0.389381	4	2.375	0.307692	4	1	0.125	1
P45973	CBX5	0	0	0	0	0	0	0	0	0
P45974	USP5	1.86538	0.460177	5	1	0.0384615	1	1.16667	0.5	2
P45984	MAPK9	1	0.0884956	1	1	0.115385	1	0	0	0
P46013	MKI67	14.7273	0.973451	101	21.4231	1	101	10.4545	0.916667	19
P46060	RANGAP1	30.885	1	65	11.1923	1	17	38.7083	1	53
P46063	RECQL	3.66667	0.318584	11	1.4	0.384615	2	1	0.0833333	1
P46087	NOP2	4.84466	0.911504	16	6.76923	1	16	2.72727	0.916667	5
P46100	ATRX	3.11111	0.477876	12	5.63158	0.730769	12	1.66667	0.25	2
P46108	CRK	12.7699	1	29	15.9615	1	29	14.6667	1	22
P46109	CRKL	2.77778	0.637168	8	2.25	0.461538	3	1.55	0.833333	3
P46379	BAG6	1	0.0707965	1	1	0.0769231	1	1	0.0416667	1
P46459	NSF	3.76471	0.60177	13	0	0	0	6.52174	0.958333	13
P46527	CDKN1B	1	0.0442478	1	0	0	0	0	0	0
P46531	NOTCH1	1	0.0176991	1	0	0	0	1	0.0416667	1
P46734	MAP2K3	1	0.0442478	1	1	0.0384615	1	0	0	0
P46736	BRCC3	3.48913	0.814159	8	2.125	0.307692	4	3.82609	0.958333	6
P46776	RPL27A	4.97345	1	10	5.61538	1	10	3.58333	1	9
P46777	RPL5	10.5752	1	21	12.6923	1	21	7.875	1	12
P46778	RPL21	4.53153	0.982301	14	5.92308	1	14	4	1	6
P46779	RPL28	3.04505	0.982301	13	4.07692	1	13	2.29167	1	7
P46781	RPS9	6.66364	0.973451	14	9.08	0.961538	14	6.75	1	14
P46782	RPS5	2.53333	0.663717	5	2.22222	0.692308	4	2.6	0.833333	5
P46783	RPS10	1.31507	0.646018	3	1.875	0.615385	3	1.05263	0.791667	2
P46821	MAP1B	36.8649	0.982301	75	9.75	0.923077	25	48.5833	1	66
P46926	GNPDA1	1.71429	0.123894	3	0	0	0	0	0	0
P46937	YAP1	9.8	0.265487	19	0	0	0	1.25	0.166667	2
P46939	UTRN	22.8875	0.707965	79	1	0.115385	1	48.9583	1	79
P46940	IQGAP1	1	0.115044	1	0	0	0	1	0.208333	1
P46976	GYG1	1.6875	0.141593	3	0	0	0	1	0.0416667	1
P46977	STT3A	1.04762	0.185841	2	1.2	0.192308	2	1	0.291667	1
P47712	PLA2G4A	1.18182	0.19469	2	0	0	0	1	0.125	1
P47736	RAP1GAP	1	0.00884956	1	0	0	0	0	0	0
P47755	CAPZA2	5.02299	0.769912	11	1.18182	0.423077	2	5.91304	0.958333	10
P47756	CAPZB	10.2455	0.973451	22	3.34783	0.884615	6	11.25	1	17
P47897	QARS	7.86207	0.769912	24	1	0.269231	1	3.82609	0.958333	9
P47914	RPL29	2.37778	0.79646	8	2.84615	1	8	2.5	0.166667	4
P48029	SLC6A8	1.25	0.0707965	2	0	0	0	1.25	0.333333	2
P48047	ATP5O	1	0.0265487	1	0	0	0	1	0.0416667	1
P48059	LIMS1	1	0.0353982	1	0	0	0	0	0	0
P48060	GLIPR1	1	0.0176991	1	0	0	0	0	0	0
P48163	ME1	1.30435	0.20354	3	0	0	0	1	0.125	1
P48382	RFX5	3.47692	0.575221	14	5.65385	1	14	2.26316	0.791667	6
P48426	PIP4K2A	1.26087	0.20354	2	0	0	0	1	0.166667	1
P48436	SOX9	1.08333	0.106195	2	1	0.0384615	1	0	0	0
P48444	ARCN1	7.35294	0.902655	31	2.23529	0.653846	12	8.75	1	12
P48507	GCLM	0	0	0	0	0	0	0	0	0
P48553	TRAPPC10	1.46667	0.132743	3	0	0	0	1.5	0.5	3
P48556	PSMD8	2.82857	0.929204	9	2.34783	0.884615	6	2.77273	0.916667	6
P48634	PRRC2A	16.1759	0.955752	47	7.61905	0.807692	15	26.1667	1	38
P48643	CCT5	140.407	1	384	108.231	1	173	251.75	1	384
P48681	NES	14	0.168142	22	0	0	0	0	0	0
P48729	CSNK1A1	1.38889	0.159292	4	0	0	0	1	0.25	1
P48730	CSNK1D	1	0.00884956	1	0	0	0	0	0	0
P49005	POLD2	2.30769	0.460177	10	4.33333	0.692308	10	1.33333	0.625	2
P49006	MARCKSL1	1.76923	0.230088	5	1.5	0.0769231	2	1.90476	0.875	5
P49023	PXN	7.46739	0.814159	29	1	0.230769	1	2.70833	1	5
P49116	NR2C2	1.1	0.176991	2	1.11111	0.346154	2	0	0	0
P49207	RPL34	1.74138	0.513274	6	1.86957	0.884615	6	1	0.208333	1
P49257	LMAN1	1.5	0.0353982	2	0	0	0	1	0.0416667	1
P49321	NASP	35.292	1	62	41.8846	1	62	28.25	1	44
P49327	FASN	224.646	1	484	87.3077	1	129	324.792	1	484
P49336	CDK8	1	0.0353982	1	1	0.0384615	1	0	0	0
P49366	DHPS	1.63158	0.336283	6	2	0.307692	3	1.16667	0.5	2
P49368	CCT3	105.425	1	268	87.3846	1	142	180.875	1	268
P49411	TUFM	5.65455	0.973451	12	4.64	0.961538	12	7.83333	1	11
P49419	ALDH7A1	1	0.0176991	1	0	0	0	0	0	0
P49454	CENPF	1.26316	0.168142	3	1.33333	0.461538	3	0	0	0
P49458	SRP9	1.16129	0.274336	2	1	0.153846	1	1.22222	0.375	2
P49585	PCYT1A	1.2	0.0442478	2	1.2	0.192308	2	0	0	0
P49588	AARS	4.43333	0.265487	12	0	0	0	1	0.25	1
P49589	CARS	1.58333	0.106195	3	1	0.0384615	1	1	0.0833333	1
P49591	SARS	3.03846	0.460177	10	0	0	0	1.44444	0.75	3
P49593	PPM1F	1.18182	0.292035	2	0	0	0	1.28571	0.583333	2
P49642	PRIM1	4.46	0.884956	16	7.5	0.923077	16	4.91667	1	8
P49643	PRIM2	4.61538	0.920354	17	7.625	0.923077	17	5.26087	0.958333	8
P49711	CTCF	2.50588	0.752212	7	2.88462	1	7	1.35294	0.708333	2
P49720	PSMB3	1.27273	0.0973451	2	2	0.0384615	2	0	0	0
P49721	PSMB2	1.09375	0.283186	2	1	0.346154	1	1	0.0416667	1
P49736	MCM2	3.2549	0.451327	11	4.38095	0.807692	11	2.90476	0.875	5
P49750	YLPM1	22.6549	1	74	44.4615	1	74	13.1667	1	29
P49753	ACOT2	1	0.0176991	1	0	0	0	0	0	0
P49756	RBM25	10.2566	1	33	19.7308	1	33	6	1	9
P49757	NUMB	6.7625	0.707965	23	1	0.0769231	1	11.25	1	23
P49770	EIF2B2	3.16667	0.212389	7	0	0	0	0	0	0
P49773	HINT1	3.96739	0.814159	14	1.88235	0.653846	3	2.5	0.916667	5
P49790	NUP153	25.823	1	67	44.4231	1	67	29	1	41
P49792	RANBP2	58.7434	1	135	32.6154	1	55	77.5417	1	99
P49821	NDUFV1	0	0	0	0	0	0	0	0	0
P49841	GSK3B	1.30769	0.115044	2	0	0	0	0	0	0
P49848	TAF6	6.60825	0.858407	20	11.4615	1	20	4.57143	0.875	8
P49902	NT5C2	1.37931	0.256637	3	0	0	0	1	0.0416667	1
P49915	GMPS	3.46	0.442478	9	2.71429	0.538462	6	1.125	0.333333	2
P49916	LIG3	3.58182	0.486726	17	5.80769	1	17	1.33333	0.5	4
P49959	MRE11	15.9646	1	31	11.6538	1	21	19.0833	1	27
P50238	CRIP1	0	0	0	0	0	0	0	0	0
P50402	EMD	2.47761	0.59292	6	2.36364	0.423077	4	1.71429	0.875	4
P50454	SERPINH1	5.62921	0.787611	16	8.81818	0.423077	16	3.3	0.833333	6
P50479	PDLIM4	41.3333	0.159292	47	0	0	0	0	0	0
P50502	ST13	1.39474	0.336283	4	0	0	0	1.05882	0.708333	2
P50542	PEX5	4.68571	0.619469	15	0	0	0	5.15	0.833333	15
P50552	VASP	5.61538	0.230088	12	0	0	0	1	0.166667	1
P50579	METAP2	1.1	0.0884956	2	0	0	0	1.25	0.166667	2
P50583	NUDT2	2.41176	0.150442	4	0	0	0	0	0	0
P50613	CDK7	2.33333	0.292035	5	2.2	0.576923	5	0	0	0
P50747	HLCS	7.55556	0.876106	27	5.2	0.961538	12	6.86957	0.958333	18
P50750	CDK9	5.96396	0.982301	14	7.42308	1	14	6.26087	0.958333	10
P50851	LRBA	20.2714	0.619469	49	1	0.0384615	1	33.0417	1	49
P50914	RPL14	4.37168	1	10	5.46154	1	10	4.83333	1	6
P50990	CCT8	167.301	1	636	125.346	1	211	285.208	1	636
P50991	CCT4	112.92	1	381	78.8462	1	131	223.167	1	351
P51003	PAPOLA	23.0177	1	51	30.1923	1	51	22.2083	1	37
P51114	FXR1	4	0.504425	13	0	0	0	1.21053	0.791667	2
P51116	FXR2	1.09091	0.0973451	2	1	0.0384615	1	1	0.0833333	1
P51148	RAB5C	1.25	0.0707965	2	1.4	0.192308	2	0	0	0
P51151	RAB9A	1	0.0176991	1	1	0.0769231	1	0	0	0
P51153	RAB13	1	0.00884956	1	1	0.0384615	1	0	0	0
P51397	DAP	2.29412	0.150442	5	0	0	0	0	0	0
P51398	DAP3	1.34545	0.486726	4	1.57143	0.538462	3	1.14286	0.291667	2
P51531	SMARCA2	2.58696	0.40708	9	4.42105	0.730769	9	1.3	0.416667	2
P51532	SMARCA4	16.9528	0.938053	49	30.3077	1	49	14.9583	1	21
P51571	SSR4	1.46575	0.646018	4	3.5	0.230769	4	1.58824	0.708333	3
P51587	BRCA2	1.42857	0.123894	4	1.71429	0.269231	4	1	0.0416667	1
P51610	HCFC1	48.646	1	96	72	1	96	49.625	1	73
P51617	IRAK1	1.82927	0.362832	8	0	0	0	1.5	0.416667	4
P51648	ALDH3A2	1.4	0.39823	3	1	0.192308	1	1.2	0.416667	2
P51659	HSD17B4	2.75	0.0707965	6	0	0	0	1	0.0833333	1
P51665	PSMD7	4.43956	0.80531	15	2.78571	0.538462	8	4.56522	0.958333	9
P51686	CCR9	1	0.00884956	1	0	0	0	1	0.0416667	1
P51692	STAT5B	1	0.0353982	1	0	0	0	0	0	0
P51784	USP11	2.10606	0.584071	6	2.93333	0.576923	6	1.57143	0.583333	3
P51809	VAMP7	1	0.0265487	1	0	0	0	1	0.125	1
P51825	AFF1	1	0.0353982	1	1	0.115385	1	0	0	0
P51858	HDGF	3.37705	0.539823	9	3.55	0.769231	7	1	0.125	1
P51878	CASP5	1	0.0442478	1	0	0	0	0	0	0
P51946	CCNH	1.59375	0.283186	3	1.69231	0.5	3	0	0	0
P51948	MNAT1	3.39583	0.424779	8	3.75	0.615385	7	1	0.0416667	1
P51991	HNRNPA3	4.10811	0.327434	13	6	0.461538	13	1	0.166667	1
P52209	PGD	1.22222	0.079646	2	0	0	0	1	0.0416667	1
P52272	HNRNPM	12.2883	0.982301	24	14.3462	1	24	10.2083	1	17
P52292	KPNA2	6.9759	0.734513	14	7.18182	0.423077	14	7	0.916667	13
P52294	KPNA1	1.97872	0.415929	6	1.16667	0.230769	2	3	0.541667	6
P52298	NCBP2	1	0.159292	1	1	0.384615	1	1	0.0416667	1
P52434	POLR2H	1.56667	0.79646	4	1.41667	0.923077	4	1.52941	0.708333	3
P52435	POLR2J	1	0.079646	1	1	0.115385	1	0	0	0
P52565	ARHGDIA	1.78571	0.247788	4	0	0	0	1	0.0833333	1
P52594	AGFG1	3.47368	0.840708	10	1.875	0.615385	5	3.43478	0.958333	6
P52597	HNRNPF	9.25893	0.99115	23	10.0385	1	13	6.29167	1	10
P52630	STAT2	1.33333	0.0265487	2	0	0	0	0	0	0
P52655	GTF2A1	2.19767	0.761062	8	3.2	0.961538	8	2.11111	0.75	4
P52657	GTF2A2	1.75862	0.513274	5	2.25	0.923077	5	1.44444	0.375	3
P52701	MSH6	4.58889	0.79646	15	4.42857	0.807692	11	1.89474	0.791667	4
P52732	KIF11	7.57647	0.752212	20	0	0	0	9.52174	0.958333	16
P52739	ZNF131	3.14634	0.362832	11	4.56522	0.884615	11	0	0	0
P52747	ZNF143	1	0.0265487	1	1	0.115385	1	0	0	0
P52756	RBM5	1	0.176991	1	1	0.384615	1	0	0	0
P52788	SMS	1	0.0265487	1	0	0	0	0	0	0
P52789	HK2	1.14286	0.0619469	2	1	0.0384615	1	1.25	0.166667	2
P52815	MRPL12	1.68519	0.477876	4	2.125	0.307692	3	1.53333	0.625	3
P52907	CAPZA1	8.66071	0.99115	15	3.28	0.961538	7	10.5417	1	14
P52926	HMGA2	0	0	0	0	0	0	0	0	0
P52943	CRIP2	1.16667	0.0530973	2	1	0.0384615	1	0	0	0
P52948	NUP98	3.37349	0.734513	10	1.61111	0.692308	3	6.34783	0.958333	10
P53004	BLVRA	1	0.00884956	1	0	0	0	0	0	0
P53007	SLC25A1	1.55556	0.318584	4	0	0	0	1.35714	0.583333	4
P53350	PLK1	1.33333	0.0265487	2	1.33333	0.115385	2	0	0	0
P53365	ARFIP2	1	0.0353982	1	0	0	0	0	0	0
P53367	ARFIP1	1.36842	0.168142	4	1	0.0769231	1	1.25	0.333333	2
P53396	ACLY	4.82828	0.876106	14	2.15385	0.5	5	6.66667	1	14
P53611	RABGGTB	1.26667	0.132743	2	0	0	0	0	0	0
P53618	COPB1	15.5185	0.716814	41	3	0.269231	6	21.8636	0.916667	35
P53621	COPA	28.9032	0.548673	57	1.83333	0.230769	4	33.2273	0.916667	43
P53680	AP2S1	1.13793	0.256637	2	1	0.192308	1	1	0.25	1
P53794	SLC5A3	1	0.00884956	1	0	0	0	1	0.0416667	1
P53803	POLR2K	1	0.0619469	1	1	0.153846	1	0	0	0
P53814	SMTN	3.6	0.176991	7	1	0.0384615	1	0	0	0
P53985	SLC16A1	4.30864	0.716814	9	5.5	0.230769	7	5.54167	1	9
P53990	IST1	4	0.159292	6	0	0	0	0	0	0
P53999	SUB1	2.76852	0.955752	9	3.15385	1	9	2.26087	0.958333	3
P54105	CLNS1A	5.17284	0.716814	14	1	0.0384615	1	8.95833	1	14
P54132	BLM	2.14706	0.300885	8	2.85	0.769231	8	1	0.125	1
P54136	RARS	8.19192	0.876106	21	1.64286	0.538462	3	7.65217	0.958333	15
P54198	HIRA	1.21875	0.283186	3	1.4375	0.615385	3	1	0.25	1
P54253	ATXN1	1.9	0.176991	3	2.13333	0.576923	3	1.25	0.166667	2
P54257	HAP1	1.05	0.176991	2	1	0.153846	1	1.2	0.208333	2
P54259	ATN1	1.31579	0.168142	2	1	0.0384615	1	0	0	0
P54277	PMS1	1.16667	0.0530973	2	1.33333	0.115385	2	0	0	0
P54278	PMS2	1.16667	0.0530973	2	1	0.0384615	1	0	0	0
P54577	YARS	1.18182	0.0973451	3	0	0	0	1	0.125	1
P54578	USP14	4.22727	0.778761	16	1.57143	0.269231	3	2.25	0.833333	6
P54619	PRKAG1	2.16667	0.637168	6	1	0.0384615	1	3.20833	1	6
P54652	HSPA2	2.19318	0.778761	6	2.09524	0.807692	5	1.93333	0.625	5
P54687	BCAT1	1.25	0.106195	2	0	0	0	0	0	0
P54709	ATP1B3	1.33333	0.0265487	2	0	0	0	1.33333	0.125	2
P54727	RAD23B	1	0.0176991	1	0	0	0	0	0	0
P54764	EPHA4	1	0.00884956	1	0	0	0	1	0.0416667	1
P54845	NRL	1	0.00884956	1	0	0	0	0	0	0
P54886	ALDH18A1	4.31034	0.513274	10	4.33333	0.230769	6	4.63636	0.916667	10
P54920	NAPA	1.18519	0.238938	2	0	0	0	1.26316	0.791667	2
P55010	EIF5	17.2566	1	39	6.46154	1	15	17.25	1	32
P55011	SLC12A2	14.9706	0.300885	29	1	0.0384615	1	20.6667	1	29
P55036	PSMD4	4.09735	1	12	3.96154	1	12	3.125	1	6
P55039	DRG2	1	0.0707965	1	0	0	0	0	0	0
P55060	CSE1L	1.625	0.212389	6	1	0.0769231	1	1.25	0.166667	2
P55072	VCP	9.5	0.920354	30	5.72222	0.692308	29	4.52174	0.958333	8
P55081	MFAP1	2.67143	0.619469	10	3.12	0.961538	10	1	0.333333	1
P55084	HADHB	1.59649	0.504425	5	2.16667	0.692308	5	1	0.375	1
P55196	AFDN	46.2589	0.99115	149	15.76	0.961538	26	98.5833	1	149
P55197	MLLT10	1.33333	0.0265487	2	1.33333	0.115385	2	0	0	0
P55198	MLLT6	1.1	0.0884956	2	1.33333	0.115385	2	0	0	0
P55199	ELL	1.16667	0.106195	2	1.16667	0.461538	2	0	0	0
P55209	NAP1L1	11.823	1	31	4.96154	1	9	10.4583	1	16
P55210	CASP7	1	0.0619469	1	0	0	0	0	0	0
P55263	ADK	1.1	0.0884956	2	0	0	0	1	0.0416667	1
P55265	ADAR	8.10811	0.982301	25	16.5385	1	25	7.04167	1	13
P55327	TPD52	1.03571	0.247788	2	0	0	0	1	0.25	1
P55735	SEC13	4.75676	0.982301	9	4.41667	0.923077	9	5.79167	1	8
P55769	SNU13	3.18349	0.964602	8	4.46154	1	8	3.95833	1	6
P55795	HNRNPH2	1	0.0619469	1	1	0.153846	1	0	0	0
P55884	EIF3B	13.89	0.884956	29	1.38462	0.5	3	12.9583	1	28
P56182	RRP1	1	0.185841	1	0	0	0	1	0.333333	1
P56192	MARS	5.20988	0.716814	19	1	0.153846	1	3.3913	0.958333	8
P56211	ARPP19	1	0.0176991	1	1	0.0384615	1	0	0	0
P56270	MAZ	1.575	0.353982	4	1.33333	0.230769	2	1.22222	0.375	2
P56537	EIF6	1.05882	0.150442	2	1	0.115385	1	0	0	0
P56545	CTBP2	1.46154	0.115044	3	1.75	0.307692	3	0	0	0
P56715	RP1	1	0.00884956	1	0	0	0	0	0	0
P57052	RBM11	1.4	0.221239	5	1.16667	0.230769	2	1	0.0416667	1
P57076	C21orf59	1	0.0176991	1	0	0	0	0	0	0
P57088	TMEM33	1.03333	0.265487	2	1.33333	0.115385	2	1	0.458333	1
P57678	GEMIN4	1.6	0.486726	5	1	0.192308	1	1	0.5	1
P57721	PCBP3	1	0.00884956	1	0	0	0	0	0	0
P57737	CORO7	1	0.079646	1	0	0	0	1	0.0416667	1
P57740	NUP107	5.0625	0.707965	19	2.0625	0.615385	5	7.26087	0.958333	19
P57764	GSDMD	1.14286	0.0619469	2	0	0	0	0	0	0
P57768	SNX16	1	0.00884956	1	0	0	0	0	0	0
P58107	EPPK1	1.07692	0.230088	2	0	0	0	1	0.25	1
P58876	HIST1H2BD	3.30841	0.946903	9	4.07692	1	9	3.33333	1	5
P59998	ARPC4	2.7451	0.451327	6	1.33333	0.115385	2	1.70588	0.708333	4
P60006	ANAPC15	1.03448	0.256637	2	1	0.192308	1	1	0.458333	1
P60174	TPI1	1	0.0265487	1	0	0	0	1	0.0416667	1
P60228	EIF3E	6.26667	0.663717	14	1	0.0769231	1	6.95455	0.916667	13
P60510	PPP4C	3.16667	0.955752	8	3.44	0.961538	8	2.59091	0.916667	6
P60660	MYL6	6.38938	1	13	4.34615	1	8	5.08333	1	13
P60709	ACTB	1.53774	0.938053	7	2.07692	1	7	1.25	0.833333	2
P60842	EIF4A1	7.38298	0.831858	16	2.33333	0.461538	5	7	1	12
P60866	RPS20	3.4	0.929204	7	2.56522	0.884615	5	4	1	5
P60900	PSMA6	1.78947	0.168142	5	1.2	0.192308	2	1	0.125	1
P60903	S100A10	1	0.0265487	1	0	0	0	0	0	0
P60953	CDC42	2.04348	0.20354	3	0	0	0	2.2	0.833333	3
P60981	DSTN	1	0.0176991	1	0	0	0	0	0	0
P60983	GMFB	1	0.0707965	1	0	0	0	0	0	0
P61006	RAB8A	1	0.0619469	1	0	0	0	1	0.25	1
P61011	SRP54	1	0.0442478	1	0	0	0	1	0.166667	1
P61024	CKS1B	1.07407	0.238938	2	1	0.307692	1	0	0	0
P61077	UBE2D3	1.16667	0.0530973	2	0	0	0	0	0	0
P61081	UBE2M	2.70213	0.831858	8	2.32	0.961538	6	2.33333	1	5
P61088	UBE2N	1	0.247788	1	1	0.0384615	1	1	0.333333	1
P61106	RAB14	1	0.00884956	1	0	0	0	0	0	0
P61158	ACTR3	2.92647	0.60177	10	1	0.0769231	1	1.5	0.666667	2
P61160	ACTR2	2.69231	0.575221	9	1	0.0384615	1	1.6875	0.666667	4
P61163	ACTR1A	9.26786	0.99115	18	2.2	0.961538	5	11.4167	1	17
P61201	COPS2	1.87179	0.690265	5	1.36364	0.423077	3	1.61538	0.541667	3
P61218	POLR2F	1	0.079646	1	1	0.269231	1	1	0.0416667	1
P61221	ABCE1	1	0.0530973	1	0	0	0	1	0.0416667	1
P61244	MAX	2.31818	0.389381	6	1.88889	0.692308	6	0	0	0
P61247	RPS3A	9.30088	1	19	10	1	19	8.25	1	14
P61254	RPL26	7.42857	0.99115	20	7.73077	1	20	6.91667	1	12
P61289	PSME3	7.15315	0.982301	20	8.30769	1	15	4.16667	1	7
P61313	RPL15	11.3304	0.99115	24	12.0769	1	22	10.7083	1	24
P61353	RPL27	8.60177	1	15	10.0769	1	15	8.91667	1	15
P61513	RPL37A	2.10577	0.920354	5	2.53846	1	5	1.57143	0.875	3
P61604	HSPE1	1.56522	0.20354	4	1	0.153846	1	1	0.0416667	1
P61619	SEC61A1	1	0.0619469	1	1	0.115385	1	1	0.0416667	1
P61626	LYZ	0	0	0	0	0	0	0	0	0
P61758	VBP1	3.94059	0.893805	13	2.33333	0.692308	5	2.78261	0.958333	6
P61923	COPZ1	1.48837	0.380531	4	1.25	0.307692	3	1	0.208333	1
P61927	RPL37	1	0.0176991	1	0	0	0	1	0.0833333	1
P61956	SUMO2	1	0.0442478	1	1	0.192308	1	0	0	0
P61960	UFM1	1.26667	0.132743	2	0	0	0	0	0	0
P61962	DCAF7	3.26471	0.60177	8	4.84615	1	8	2.61905	0.875	6
P61964	WDR5	6.08163	0.867257	16	9.75	0.923077	16	5.25	1	9
P61978	HNRNPK	16.531	1	40	18.3846	1	29	10.5	1	17
P61981	YWHAG	2.91667	0.743363	8	1.42857	0.269231	2	3.22727	0.916667	8
P62068	USP46	1	0.0176991	1	0	0	0	1	0.0833333	1
P62081	RPS7	7.67257	1	14	8.15385	1	14	7.20833	1	12
P62136	PPP1CA	25.177	1	43	27.9615	1	43	28.3333	1	40
P62140	PPP1CB	4.66055	0.964602	11	5.82609	0.884615	11	3.73913	0.958333	7
P62191	PSMC1	5.96364	0.973451	16	3.6	0.961538	12	5.17391	0.958333	8
P62195	PSMC5	5.46667	0.929204	12	3.25	0.923077	12	4.69565	0.958333	10
P62241	RPS8	10.5575	1	24	12.6923	1	24	8.58333	1	15
P62244	RPS15A	3.4898	0.867257	8	3.65	0.769231	5	3.08696	0.958333	5
P62249	RPS16	1.79762	0.743363	6	2.125	0.615385	5	1.2	0.625	2
P62258	YWHAE	8.64602	1	20	6.34615	1	11	13.8333	1	20
P62263	RPS14	6.72973	0.982301	14	5.11538	1	9	5.20833	1	9
P62266	RPS23	4.86916	0.946903	12	6.03846	1	12	2.38889	0.75	8
P62269	RPS18	3.0297	0.893805	13	3.42857	0.807692	8	2.08696	0.958333	3
P62273	RPS29	1.2	0.176991	2	1	0.230769	1	1.2	0.208333	2
P62277	RPS13	6.6	0.973451	16	7.5	1	16	6.70833	1	14
P62280	RPS11	6.20721	0.982301	18	9.03846	1	18	4.21739	0.958333	9
P62304	SNRPE	2.89908	0.964602	7	2.38462	1	6	2.5	0.916667	6
P62306	SNRPF	3.74775	0.982301	10	2.57692	1	7	3.75	1	9
P62310	LSM3	2.8785	0.946903	8	3.38462	1	8	2.63636	0.916667	6
P62312	LSM6	1.75862	0.513274	6	2.6	0.769231	6	1.33333	0.375	2
P62314	SNRPD1	2.68807	0.964602	6	2.46154	1	4	2	0.958333	4
P62316	SNRPD2	3.56731	0.920354	10	4.57692	1	9	1.84211	0.791667	5
P62318	SNRPD3	1.91089	0.893805	5	2.8	0.961538	4	1.85714	0.875	5
P62328	TMSB4X	4.94444	0.159292	6	0	0	0	0	0	0
P62330	ARF6	1	0.0884956	1	0	0	0	1	0.125	1
P62333	PSMC6	5.54286	0.929204	13	3.13043	0.884615	13	3.3913	0.958333	6
P62380	TBPL1	5.55752	1	13	6.5	1	11	6.66667	1	9
P62424	RPL7A	17.646	1	37	19.3077	1	37	16.4583	1	26
P62495	ETF1	3.62791	0.761062	12	1.4	0.192308	2	2.09091	0.916667	4
P62633	CNBP	1.20833	0.424779	3	1.125	0.307692	2	1	0.0416667	1
P62701	RPS4X	13.5841	1	25	14.5385	1	25	14.4167	1	21
P62714	PPP2CB	1	0.00884956	1	0	0	0	1	0.0416667	1
P62750	RPL23A	6.22321	0.99115	14	7	1	14	4.83333	1	9
P62753	RPS6	4.78761	1	12	5.65385	1	12	3.45833	1	7
P62805	HIST1H4A	2.52222	0.79646	14	4.30769	1	14	1.65	0.833333	4
P62820	RAB1A	1	0.00884956	1	0	0	0	0	0	0
P62826	RAN	7.99115	1	16	5.76923	1	13	8.25	1	12
P62829	RPL23	5.82301	1	17	5.73077	1	17	5.70833	1	11
P62841	RPS15	7.34579	0.946903	15	5.80769	1	10	6.29167	1	11
P62847	RPS24	4.29907	0.946903	10	4.15385	1	10	3.41667	1	6
P62851	RPS25	1.75362	0.610619	4	1.92308	0.5	3	2.19048	0.875	4
P62854	RPS26	6.9646	1	13	5.61538	1	9	7.41667	1	10
P62857	RPS28	1.07447	0.831858	2	1.26087	0.884615	2	1	0.708333	1
P62861	FAU	1.33846	0.575221	3	1.63158	0.730769	3	1.28571	0.291667	2
P62873	GNB1	1	0.159292	1	1	0.0384615	1	1	0.333333	1
P62875	POLR2L	1	0.212389	1	1	0.423077	1	1	0.125	1
P62877	RBX1	1.09091	0.292035	2	1	0.115385	1	1.16667	0.25	2
P62879	GNB2	1.45	0.353982	3	1	0.115385	1	1.7	0.833333	3
P62888	RPL30	5.75	0.99115	12	6.69231	1	12	4.95833	1	7
P62891	RPL39	1.21818	0.486726	3	1.33333	0.346154	3	1.07143	0.583333	2
P62899	RPL31	4.07273	0.973451	16	5.64	0.961538	16	3.33333	1	6
P62906	RPL10A	8.01835	0.964602	17	9.80769	1	15	8.29167	1	12
P62910	RPL32	7	1	15	7.61538	1	15	5.83333	1	13
P62913	RPL11	2.97321	0.99115	8	3.88462	1	8	2.625	1	5
P62917	RPL8	9.88496	1	30	11.9231	1	30	8.33333	1	12
P62937	PPIA	4.05455	0.486726	14	1.18182	0.423077	2	1.28571	0.291667	2
P62979	RPS27A	3.9009	0.982301	11	4.64	0.961538	11	3.54167	1	5
P62995	TRA2B	2.8	0.0884956	6	4	0.230769	6	0	0	0
P63010	AP2B1	2.65432	0.716814	7	2.09091	0.423077	4	4.16667	1	7
P63027	VAMP2	1	0.00884956	1	0	0	0	1	0.0416667	1
P63092	GNAS	1.34615	0.230088	3	0	0	0	1	0.0416667	1
P63104	YWHAZ	4.66667	0.929204	13	2	0.692308	3	6.58333	1	13
P63151	PPP2R2A	2.14286	0.0619469	4	3	0.153846	4	1	0.0416667	1
P63165	SUMO1	2.26966	0.787611	7	2	0.538462	4	2.25	1	4
P63167	DYNLL1	3.66346	0.920354	8	4.66667	0.923077	7	4.41667	1	7
P63172	DYNLT1	1.22222	0.159292	2	0	0	0	0	0	0
P63173	RPL38	1.97403	0.681416	4	1.88889	0.346154	3	2	0.833333	3
P63208	SKP1	3.66055	0.964602	9	4.04	0.961538	8	2.29167	1	6
P63220	RPS21	2.65	0.176991	4	1	0.0384615	1	0	0	0
P63241	EIF5A	4.26733	0.893805	13	3.22222	0.692308	6	2.28571	0.875	6
P63244	RACK1	2.70213	0.831858	9	2.42105	0.730769	8	2.1	0.833333	5
P63261	ACTG1	35.7699	1	73	35.8846	1	71	36.8333	1	73
P63272	SUPT4H1	1	0.0530973	1	1	0.192308	1	0	0	0
P63279	UBE2I	5.36957	0.814159	15	2.11111	0.692308	4	7.90909	0.916667	13
P63313	TMSB10	5.38095	0.185841	9	1	0.0384615	1	0	0	0
P67775	PPP2CA	2.58333	0.743363	7	2.4	0.384615	5	2.55	0.833333	7
P67809	YBX1	14.7699	1	25	13.5385	1	24	15	1	20
P67870	CSNK2B	3.04	0.884956	10	5.34783	0.884615	10	2.14286	0.875	4
P67936	TPM4	3.19417	0.911504	8	1.26316	0.730769	3	3.375	1	6
P68032	ACTC1	2.5	0.920354	6	2.57692	1	6	2.31579	0.791667	5
P68104	EEF1A1	35.7434	1	109	12.3462	1	16	25.5	1	38
P68363	TUBA1B	36.8673	1	61	19.8077	1	35	40.2083	1	56
P68366	TUBA4A	0	0	0	0	0	0	0	0	0
P68371	TUBB4B	5.15663	0.734513	9	5.14286	0.269231	6	5.63636	0.916667	9
P68400	CSNK2A1	8.9469	1	29	13.8077	1	29	8.54167	1	12
P68431	HIST1H3A	1.75	0.0353982	2	0	0	0	0	0	0
P78310	CXADR	1.6	0.132743	3	0	0	0	1.6	0.625	3
P78312	FAM193A	1	0.0265487	1	0	0	0	1	0.0416667	1
P78316	NOP14	1.09091	0.0973451	2	1	0.0769231	1	1.16667	0.25	2
P78318	IGBP1	5.68367	0.867257	14	3.58824	0.653846	7	5.33333	1	9
P78332	RBM6	1.54286	0.309735	4	1.16667	0.461538	2	0	0	0
P78337	PITX1	1	0.00884956	1	1	0.0384615	1	0	0	0
P78344	EIF4G2	10.9318	0.778761	38	1	0.0769231	1	8.20833	1	16
P78345	RPP38	1	0.0884956	1	1	0.115385	1	1	0.0416667	1
P78346	RPP30	2.47059	0.902655	9	3.41667	0.923077	9	1.86364	0.916667	4
P78347	GTF2I	13.3763	0.823009	34	20.2692	1	34	11.7083	1	19
P78356	PIP4K2B	1	0.0265487	1	0	0	0	1	0.0416667	1
P78362	SRPK2	1.15	0.176991	2	1	0.0769231	1	0	0	0
P78364	PHC1	1.66667	0.079646	3	1.66667	0.346154	3	0	0	0
P78371	CCT2	214.221	1	723	135.077	1	247	426.417	1	622
P78406	RAE1	1.70175	0.504425	4	1	0.307692	1	1.26667	0.625	2
P78417	GSTO1	2.40845	0.628319	9	1.11111	0.346154	2	1.1	0.833333	2
P78509	RELN	0	0	0	0	0	0	0	0	0
P78527	PRKDC	12.411	0.646018	43	8.16667	0.230769	11	13.2727	0.916667	26
P78536	ADAM17	1	0.0176991	1	0	0	0	1	0.0833333	1
P78559	MAP1A	1.53846	0.115044	3	1	0.0384615	1	0	0	0
P80723	BASP1	2.65079	0.557522	9	1.16667	0.230769	2	4.25	1	9
P81605	DCD	1	0.0176991	1	1	0.0769231	1	0	0	0
P82094	TMF1	1	0.0442478	1	0	0	0	1	0.0416667	1
P82650	MRPS22	1.54	0.442478	5	1.92308	0.5	5	1.30769	0.541667	2
P82663	MRPS25	1.1	0.176991	2	1	0.153846	1	1	0.166667	1
P82673	MRPS35	1.29268	0.362832	3	1.8	0.384615	3	1.08333	0.5	2
P82675	MRPS5	1.34146	0.362832	4	1.63636	0.423077	3	1.2	0.416667	2
P82912	MRPS11	1.4	0.0442478	2	1.5	0.153846	2	1	0.0416667	1
P82914	MRPS15	1.63636	0.0973451	3	2	0.269231	3	0	0	0
P82930	MRPS34	2.11828	0.823009	6	2.73913	0.884615	5	2.28571	0.875	4
P82932	MRPS6	1	0.0176991	1	0	0	0	1	0.0416667	1
P82933	MRPS9	1.2	0.221239	3	1.33333	0.346154	3	1	0.25	1
P82979	SARNP	1.70588	0.451327	4	2.30435	0.884615	4	1	0.333333	1
P83111	LACTB	1	0.0265487	1	0	0	0	1	0.0416667	1
P83731	RPL24	3.45455	0.876106	11	4.08696	0.884615	8	2.09091	0.916667	4
P83881	RPL36A	1.76316	0.336283	6	2.3	0.769231	6	2	0.0833333	2
P83916	CBX1	2.01887	0.469027	9	3.3	0.769231	9	1	0.0833333	1
P84077	ARF1	3.4	0.79646	10	2.38462	0.5	6	1.61905	0.875	2
P84085	ARF5	1	0.0265487	1	0	0	0	0	0	0
P84090	ERH	2.91089	0.893805	7	3.04545	0.846154	7	1.84211	0.791667	5
P84095	RHOG	1	0.0353982	1	0	0	0	0	0	0
P84098	RPL19	4.9469	1	12	5.57692	1	12	4	1	6
P84103	SRSF3	1.14286	0.0619469	2	1.14286	0.269231	2	0	0	0
P84243	H3F3A	2.5	0.761062	6	3.30769	1	6	1.5	0.166667	2
P85037	FOXK1	1.3871	0.274336	3	1.5	0.615385	3	0	0	0
P85299	PRR5	1	0.0707965	1	0	0	0	1	0.333333	1
P86790	CCZ1B	1	0.0176991	1	0	0	0	0	0	0
P98082	DAB2	1.2	0.132743	2	0	0	0	1	0.125	1
P98168	ZXDA	1	0.0884956	1	0	0	0	1	0.166667	1
P98170	XIAP	4.55952	0.743363	19	6	0.769231	11	3.80952	0.875	19
P98172	EFNB1	1.16667	0.106195	2	0	0	0	1.16667	0.5	2
P98174	FGD1	1	0.0707965	1	1	0.0384615	1	1	0.291667	1
P98175	RBM10	10.7257	1	34	19.3462	1	34	9.25	1	17
Q00013	MPP1	1.76923	0.345133	5	1.44444	0.346154	2	2.22222	0.75	5
Q00059	TFAM	1.65714	0.309735	4	2.18182	0.423077	4	1.38462	0.541667	3
Q00325	SLC25A3	2.7381	0.743363	8	1.92308	0.5	4	3.25	1	6
Q00341	HDLBP	15.2883	0.982301	30	2.75	0.923077	8	20.4583	1	28
Q00534	CDK6	1	0.0530973	1	0	0	0	1	0.0416667	1
Q00535	CDK5	3.11111	0.238938	7	0	0	0	3.34783	0.958333	7
Q00536	CDK16	1	0.0530973	1	0	0	0	1	0.208333	1
Q00577	PURA	1.125	0.0707965	2	0	0	0	0	0	0
Q00587	CDC42EP1	1	0.0707965	1	0	0	0	1	0.333333	1
Q00610	CLTC	5.44444	0.79646	18	2.71429	0.538462	6	2.55	0.833333	5
Q00613	HSF1	1	0.123894	1	1	0.115385	1	0	0	0
Q00653	NFKB2	4.61111	0.159292	8	0	0	0	0	0	0
Q00688	FKBP3	2.6	0.221239	5	0	0	0	1	0.166667	1
Q00796	SORD	1.13043	0.20354	3	1	0.0384615	1	1	0.208333	1
Q00839	HNRNPU	16.2566	1	37	15.7308	1	25	12.625	1	19
Q01082	SPTBN1	2.30435	0.40708	12	1.16667	0.230769	2	3.65	0.833333	12
Q01105	SET	3.71963	0.946903	9	5.38462	1	9	2	0.875	4
Q01130	SRSF2	0	0	0	0	0	0	0	0	0
Q01167	FOXK2	1.5	0.159292	4	1.64286	0.538462	4	0	0	0
Q01201	RELB	1	0.00884956	1	0	0	0	0	0	0
Q01433	AMPD2	5.92	0.221239	13	0	0	0	1	0.166667	1
Q01469	FABP5	1	0.0176991	1	1	0.0384615	1	0	0	0
Q01484	ANK2	4.87719	0.504425	14	1	0.0384615	1	8.45833	1	14
Q01518	CAP1	6.88043	0.814159	26	1.2	0.192308	2	4.33333	1	8
Q01543	FLI1	1	0.0353982	1	1	0.115385	1	0	0	0
Q01581	HMGCS1	1.375	0.0707965	2	0	0	0	1	0.0416667	1
Q01650	SLC7A5	1.46875	0.283186	3	1	0.115385	1	1.18182	0.458333	2
Q01658	DR1	2.61364	0.778761	6	3.375	0.923077	6	2.2381	0.875	4
Q01664	TFAP4	1	0.0265487	1	1	0.115385	1	0	0	0
Q01780	EXOSC10	3.43529	0.752212	15	5.42308	1	15	1.66667	0.75	5
Q01804	OTUD4	1.79245	0.469027	4	0	0	0	1.82353	0.708333	4
Q01826	SATB1	3.32609	0.40708	10	5.85	0.769231	10	1.35294	0.708333	3
Q01844	EWSR1	1.02941	0.300885	2	1.08333	0.461538	2	0	0	0
Q01850	CDR2	1.125	0.141593	2	1	0.0384615	1	1	0.0416667	1
Q01968	OCRL	2.175	0.353982	5	0	0	0	2.77273	0.916667	5
Q01974	ROR2	8.12	0.221239	13	0	0	0	8.41667	1	13
Q01995	TAGLN	9.61111	0.159292	14	0	0	0	0	0	0
Q02040	AKAP17A	1.2069	0.256637	2	1.26316	0.730769	2	1	0.0416667	1
Q02078	MEF2A	1.14286	0.0619469	2	1.2	0.192308	2	0	0	0
Q02241	KIF23	5.15741	0.955752	20	7.65385	1	20	3.6087	0.958333	7
Q02413	DSG1	0	0	0	0	0	0	0	0	0
Q02487	DSC2	1.71429	0.123894	4	0	0	0	1.76923	0.541667	4
Q02539	HIST1H1A	4.44444	0.159292	6	0	0	0	0	0	0
Q02543	RPL18A	7.9115	1	20	9.34615	1	20	7.04167	1	16
Q02790	FKBP4	3.48718	0.345133	11	1	0.0769231	1	1	0.208333	1
Q02809	PLOD1	1	0.0442478	1	1	0.115385	1	1	0.0416667	1
Q02818	NUCB1	1	0.0265487	1	0	0	0	0	0	0
Q02833	RASSF7	1.2381	0.185841	3	0	0	0	1.33333	0.625	3
Q02878	RPL6	14.8496	1	32	19.2308	1	32	11.625	1	24
Q02952	AKAP12	15.2626	0.876106	49	1.58333	0.461538	3	31.5417	1	49
Q02978	SLC25A11	1.13636	0.584071	2	1.125	0.307692	2	1	0.875	1
Q03001	DST	8.37681	0.610619	39	1	0.0769231	1	20.25	1	39
Q03111	MLLT1	2.5814	0.380531	11	3.95238	0.807692	11	1.16667	0.5	2
Q03164	KMT2A	2.45455	0.681416	12	3	0.961538	12	1.21429	0.583333	2
Q03188	CENPC	1	0.0265487	1	1	0.0769231	1	0	0	0
Q03252	LMNB2	1	0.0176991	1	1	0.0769231	1	0	0	0
Q04206	RELA	3.67901	0.716814	11	1	0.153846	1	3	1	7
Q04323	UBXN1	1.23529	0.451327	2	1	0.0384615	1	1	0.291667	1
Q04637	EIF4G1	34.2743	1	68	10.5385	1	22	36.8333	1	48
Q04656	ATP7A	1.2	0.0442478	2	0	0	0	1.2	0.208333	2
Q04695	KRT17	4.04762	0.185841	7	1	0.0769231	1	1	0.0416667	1
Q04721	NOTCH2	4	0.221239	7	0	0	0	4.36364	0.916667	7
Q04724	TLE1	2.16129	0.274336	8	2.45833	0.923077	8	1	0.0416667	1
Q04726	TLE3	6.01887	0.938053	23	11.6154	1	23	5.75	1	12
Q04760	GLO1	1	0.00884956	1	0	0	0	0	0	0
Q04837	SSBP1	1	0.0265487	1	1	0.115385	1	0	0	0
Q04864	REL	1.16129	0.274336	2	0	0	0	1.1	0.416667	2
Q04917	YWHAH	1.125	0.283186	2	0	0	0	1.18182	0.458333	2
Q05048	CSTF1	2.11475	0.539823	5	2	0.692308	5	2.55	0.833333	5
Q05209	PTPN12	2.93939	0.292035	7	0	0	0	1	0.0416667	1
Q05397	PTK2	1	0.0619469	1	0	0	0	0	0	0
Q05513	PRKCZ	1	0.00884956	1	1	0.0384615	1	0	0	0
Q05519	SRSF11	5.72566	1	16	9.84615	1	16	5	1	8
Q05639	EEF1A2	5.21429	0.867257	22	1.41176	0.653846	3	2.7619	0.875	5
Q05682	CALD1	13.537	0.955752	43	3.66667	0.807692	8	12	1	18
Q05BQ5	MBTD1	1.06667	0.132743	2	1.1	0.384615	2	1	0.0833333	1
Q06033	ITIH3	0	0	0	0	0	0	0	0	0
Q06124	PTPN11	6.40206	0.858407	26	1.58333	0.461538	3	5.16667	1	9
Q06190	PPP2R3A	1.11111	0.079646	2	1	0.0384615	1	1.25	0.166667	2
Q06203	PPAT	2.04225	0.628319	5	1.5	0.384615	3	2.17391	0.958333	4
Q06210	GFPT1	3.70968	0.274336	8	1	0.0384615	1	1	0.0416667	1
Q06265	EXOSC9	1.89796	0.867257	4	2.16	0.961538	4	2.20833	1	3
Q06323	PSME1	1.45455	0.0973451	2	0	0	0	0	0	0
Q06413	MEF2C	1	0.0265487	1	1	0.0769231	1	0	0	0
Q06546	GABPA	1.77083	0.424779	6	2.52632	0.730769	6	1	0.166667	1
Q06587	RING1	2.38462	0.575221	8	3.70833	0.923077	8	1.94118	0.708333	4
Q06787	FMR1	1	0.0265487	1	1	0.0384615	1	0	0	0
Q06830	PRDX1	10.3186	1	25	7.19231	1	13	8.375	1	13
Q07020	RPL18	7.61947	1	20	8.61538	1	20	5.33333	1	10
Q07021	C1QBP	12.3363	1	23	11.0769	1	17	14.625	1	21
Q07065	CKAP4	1.76471	0.300885	4	0	0	0	1.75	0.333333	3
Q07157	TJP1	21.9099	0.982301	53	4.04167	0.923077	16	26.2917	1	48
Q07352	ZFP36L1	1	0.079646	1	0	0	0	0	0	0
Q07617	SPAG1	1	0.283186	1	1	0.115385	1	1	0.333333	1
Q07666	KHDRBS1	2.18868	0.469027	7	2.57895	0.730769	6	1	0.125	1
Q07866	KLC1	12.2358	0.938053	22	1.63158	0.730769	6	16.125	1	22
Q07889	SOS1	1	0.159292	1	1	0.153846	1	1	0.375	1
Q07955	SRSF1	0	0	0	0	0	0	0	0	0
Q07960	ARHGAP1	3.92857	0.247788	9	0	0	0	1	0.25	1
Q08043	ACTN3	1	0.0265487	1	0	0	0	1	0.0416667	1
Q08117	AES	1.25	0.176991	3	1.3125	0.615385	3	1	0.0416667	1
Q08211	DHX9	9.66667	0.982301	28	10.9231	1	22	9.20833	1	20
Q08378	GOLGA3	1	0.0707965	1	0	0	0	1	0.125	1
Q08379	GOLGA2	1	0.106195	1	0	0	0	1	0.25	1
Q08554	DSC1	1.66667	0.0265487	2	1.66667	0.115385	2	0	0	0
Q08752	PPID	3.88889	0.159292	6	0	0	0	0	0	0
Q08945	SSRP1	2.25926	0.238938	6	3.5	0.307692	6	1	0.0833333	1
Q08AD1	CAMSAP2	2	0.530973	5	1	0.0384615	1	1.85	0.833333	4
Q08J23	NSUN2	2.68235	0.752212	8	1.66667	0.461538	3	1.38095	0.875	3
Q09028	RBBP4	16.9558	1	31	21.1154	1	31	17.7083	1	26
Q09161	NCBP1	2.11268	0.628319	7	2.59091	0.846154	7	1.77778	0.75	4
Q09472	EP300	1	0.0530973	1	1	0.153846	1	1	0.0416667	1
Q09666	AHNAK	140.336	1	350	44.3846	1	115	165.667	1	211
Q0JRZ9	FCHO2	3.88679	0.469027	9	0	0	0	5.91667	1	9
Q0PNE2	ELP6	4.45918	0.867257	12	1.66667	0.461538	3	6.25	1	11
Q0VDD8	DNAH14	1	0.0973451	1	1	0.115385	1	1	0.25	1
Q0VDF9	HSPA14	1	0.00884956	1	0	0	0	0	0	0
Q0VDG4	SCRN3	1	0.0176991	1	0	0	0	0	0	0
Q10567	AP1B1	1	0.0353982	1	0	0	0	0	0	0
Q10570	CPSF1	18.8142	1	54	33.7692	1	54	17.9583	1	31
Q12756	KIF1A	1	0.0353982	1	1	0.0384615	1	1	0.0833333	1
Q12768	WASHC5	2.88462	0.460177	7	0	0	0	4	0.916667	7
Q12769	NUP160	3.76119	0.59292	12	1.2	0.192308	2	5.14286	0.875	12
Q12788	TBL3	1.4	0.132743	3	1.5	0.461538	3	1	0.125	1
Q12789	GTF3C1	5.17895	0.840708	12	7.11538	1	12	5.13043	0.958333	9
Q12792	TWF1	4.30435	0.610619	16	1	0.115385	1	1.86364	0.916667	3
Q12800	TFCP2	1.36842	0.168142	3	1	0.0384615	1	1.57143	0.291667	3
Q12802	AKAP13	1.125	0.212389	2	1	0.0769231	1	1	0.166667	1
Q12824	SMARCB1	6.59596	0.876106	17	10.6154	1	17	5.375	1	10
Q12830	BPTF	3.27143	0.619469	10	3	0.769231	8	3	0.708333	6
Q12834	CDC20	1.13636	0.19469	2	1.14286	0.269231	2	0	0	0
Q12849	GRSF1	1	0.0265487	1	1	0.0384615	1	1	0.0416667	1
Q12857	NFIA	2.39706	0.60177	8	4.63158	0.730769	8	1.85714	0.583333	3
Q12872	SFSWAP	3.7907	0.380531	14	6.55	0.769231	14	1.07143	0.583333	2
Q12873	CHD3	2.93151	0.646018	10	2.84211	0.730769	6	2.95238	0.875	8
Q12874	SF3A3	10.7679	0.99115	29	15.7308	1	29	10.4167	1	21
Q12888	TP53BP1	6.20879	0.80531	22	12.4231	1	22	2.15	0.833333	4
Q12904	AIMP1	2.46575	0.646018	7	1	0.115385	1	1.47059	0.708333	3
Q12905	ILF2	5.09804	0.902655	11	6.72727	0.846154	10	4.25	1	7
Q12906	ILF3	3.43836	0.646018	10	3.78261	0.884615	10	2.15789	0.791667	4
Q12923	PTPN13	8.72308	0.575221	34	1	0.115385	1	19.7917	1	34
Q12929	EPS8	1.22222	0.079646	3	0	0	0	1.4	0.208333	3
Q12931	TRAP1	2.68627	0.451327	11	6.33333	0.230769	8	2.15385	0.541667	4
Q12948	FOXC1	2.63158	0.168142	7	2.82353	0.653846	7	0	0	0
Q12955	ANK3	12.7385	0.575221	47	0	0	0	30	1	47
Q12959	DLG1	11.9857	0.619469	39	1	0.0384615	1	31.9167	1	39
Q12962	TAF10	2.45349	0.761062	6	4.30769	1	6	1.53333	0.625	3
Q12972	PPP1R8	1.875	0.495575	5	1.5	0.692308	4	1.5	0.583333	2
Q12986	NFX1	1.83333	0.0530973	3	1	0.0384615	1	0	0	0
Q12996	CSTF3	3.45714	0.619469	8	3.85	0.769231	8	3.77273	0.916667	8
Q13007	IL24	0	0	0	0	0	0	0	0	0
Q13009	TIAM1	1	0.0265487	1	1	0.0384615	1	1	0.0416667	1
Q13011	ECH1	5.32895	0.672566	13	5	0.576923	11	3	0.916667	6
Q13017	ARHGAP5	1.32558	0.380531	4	1	0.153846	1	1.5	0.583333	3
Q13029	PRDM2	1.125	0.0707965	2	1	0.0384615	1	1.25	0.166667	2
Q13033	STRN3	1	0.0442478	1	1	0.0384615	1	0	0	0
Q13042	CDC16	2.55172	0.769912	8	3.47059	0.653846	6	3.26087	0.958333	8
Q13043	STK4	2.01818	0.486726	5	1	0.153846	1	2.2	0.833333	5
Q13045	FLII	1.75	0.283186	5	1	0.0384615	1	1.14286	0.291667	2
Q13049	TRIM32	1	0.00884956	1	0	0	0	0	0	0
Q13084	MRPL28	1.375	0.212389	4	1	0.192308	1	0	0	0
Q13085	ACACA	139.814	1	482	168.231	1	320	103.167	1	166
Q13098	GPS1	2.09091	0.681416	7	1.53846	0.5	3	1.4	0.416667	2
Q13111	CHAF1A	1	0.0353982	1	1	0.0769231	1	1	0.0833333	1
Q13112	CHAF1B	1.65385	0.230088	5	1.88235	0.653846	5	1	0.0833333	1
Q13123	IK	3.05263	0.336283	12	4.33333	0.807692	12	1.66667	0.125	2
Q13126	MTAP	1.64444	0.39823	5	1	0.115385	1	1.53846	0.541667	2
Q13129	RLF	2.16667	0.159292	4	2.5	0.384615	4	1.5	0.166667	3
Q13131	PRKAA1	2.1	0.442478	5	0	0	0	2.30435	0.958333	5
Q13136	PPFIA1	1.93103	0.256637	5	1	0.153846	1	2.35	0.833333	5
Q13144	EIF2B5	1	0.079646	1	0	0	0	0	0	0
Q13148	TARDBP	2.80392	0.902655	9	3.125	0.923077	7	2.86364	0.916667	5
Q13151	HNRNPA0	1.17647	0.150442	2	1	0.115385	1	0	0	0
Q13155	AIMP2	3.79747	0.699115	10	1	0.0769231	1	3.09091	0.916667	6
Q13158	FADD	1	0.0442478	1	0	0	0	0	0	0
Q13162	PRDX4	1.10345	0.256637	2	1	0.307692	1	1.5	0.0833333	2
Q13177	PAK2	4.76136	0.778761	20	1.125	0.307692	2	2.125	1	4
Q13185	CBX3	4.45536	0.99115	10	5.96154	1	10	2.6087	0.958333	5
Q13190	STX5	1	0.00884956	1	0	0	0	0	0	0
Q13191	CBLB	1	0.00884956	1	0	0	0	0	0	0
Q13200	PSMD2	16.6549	1	45	7.61538	1	24	15.125	1	23
Q13206	DDX10	3.09091	0.778761	19	4.08333	0.923077	19	2.66667	0.625	7
Q13216	ERCC8	1	0.0176991	1	0	0	0	1	0.0416667	1
Q13227	GPS2	2	0.19469	4	2.23529	0.653846	4	1.25	0.166667	2
Q13232	NME3	1	0.0265487	1	0	0	0	0	0	0
Q13242	SRSF9	1.2	0.0442478	2	1.2	0.192308	2	0	0	0
Q13243	SRSF5	1.04348	0.20354	2	1	0.769231	1	0	0	0
Q13263	TRIM28	26.4602	1	55	36.4615	1	55	25.5833	1	33
Q13268	DHRS2	7.83333	0.159292	10	0	0	0	0	0	0
Q13283	G3BP1	18.2743	1	65	4.23077	1	10	14.3333	1	21
Q13310	PABPC4	9.63393	0.99115	21	6.5	1	12	11.125	1	15
Q13325	IFIT5	17.4216	0.902655	38	3.6	0.576923	7	18.7917	1	26
Q13330	MTA1	16.01	0.884956	44	26.0769	1	44	14.25	1	20
Q13347	EIF3I	6.9469	1	13	3.38462	1	7	8.79167	1	13
Q13356	PPIL2	3.02128	0.415929	7	2.84211	0.730769	7	1	0.0833333	1
Q13363	CTBP1	1	0.0353982	1	1	0.153846	1	0	0	0
Q13371	PDCL	1.60377	0.469027	4	1.7	0.384615	3	1.70588	0.708333	3
Q13395	TARBP1	1.2	0.0442478	2	0	0	0	1.5	0.0833333	2
Q13404	UBE2V1	1.23529	0.150442	2	0	0	0	0	0	0
Q13405	MRPL49	1	0.0884956	1	1	0.115385	1	1	0.0416667	1
Q13409	DYNC1I2	1.65714	0.309735	4	0	0	0	1.16667	0.25	2
Q13416	ORC2	8.2037	0.955752	28	9.65385	1	18	3.29167	1	5
Q13418	ILK	1	0.0176991	1	0	0	0	0	0	0
Q13424	SNTA1	1	0.00884956	1	0	0	0	1	0.0416667	1
Q13425	SNTB2	3.09091	0.389381	8	1	0.0769231	1	4.66667	1	8
Q13426	XRCC4	1	0.0707965	1	1	0.230769	1	0	0	0
Q13428	TCOF1	30.9469	1	68	43.2692	1	68	35.4583	1	51
Q13433	SLC39A6	1.125	0.141593	2	0	0	0	1.13333	0.625	2
Q13435	SF3B2	19.6903	1	52	29.4231	1	52	17.75	1	24
Q13442	PDAP1	5.64545	0.973451	13	3.25	0.923077	8	5.125	1	9
Q13459	MYO9B	1	0.0353982	1	1	0.0384615	1	1	0.0416667	1
Q13464	ROCK1	1.52941	0.300885	5	0	0	0	1.64706	0.708333	5
Q13480	GAB1	2.84211	0.336283	13	0	0	0	3.78261	0.958333	13
Q13492	PICALM	2.77215	0.699115	7	1	0.230769	1	3.31818	0.916667	6
Q13501	SQSTM1	3.56923	0.575221	16	1.375	0.307692	3	1	0.291667	1
Q13503	MED21	1.33333	0.265487	3	1.42857	0.269231	2	1	0.125	1
Q13509	TUBB3	1.58333	0.212389	4	1	0.115385	1	1	0.0416667	1
Q13523	PRPF4B	1.22222	0.079646	3	1.28571	0.269231	3	0	0	0
Q13541	EIF4EBP1	1.35714	0.371681	3	1	0.461538	1	1	0.166667	1
Q13546	RIPK1	1	0.0884956	1	0	0	0	1	0.125	1
Q13547	HDAC1	11.4248	1	23	15.7692	1	23	12.7917	1	20
Q13557	CAMK2D	1.41509	0.469027	4	1	0.153846	1	1.75	0.666667	4
Q13561	DCTN2	5.52475	0.893805	12	1.42857	0.538462	4	6.95833	1	11
Q13564	NAE1	1.4	0.309735	5	1.85714	0.538462	5	1	0.125	1
Q13573	SNW1	5.09174	0.964602	19	5.61538	1	10	2.27273	0.916667	4
Q13576	IQGAP2	1.4	0.132743	3	1	0.0769231	1	1.54545	0.458333	3
Q13586	STIM1	1.37037	0.238938	3	0	0	0	1.33333	0.625	3
Q13595	TRA2A	1.41667	0.106195	3	1.83333	0.230769	3	0	0	0
Q13596	SNX1	7.46809	0.831858	19	1.28571	0.269231	2	11.25	1	15
Q13601	KRR1	1.63636	0.389381	4	2.16667	0.692308	4	1.14286	0.291667	2
Q13610	PWP1	1.16667	0.265487	2	1.08333	0.461538	2	1	0.0416667	1
Q13613	MTMR1	4.23529	0.300885	11	1	0.0384615	1	5.45833	1	11
Q13614	MTMR2	1	0.0176991	1	0	0	0	1	0.0416667	1
Q13615	MTMR3	1	0.0442478	1	0	0	0	0	0	0
Q13616	CUL1	1.37037	0.238938	3	1	0.0769231	1	1.45455	0.458333	3
Q13617	CUL2	1	0.115044	1	0	0	0	1	0.125	1
Q13618	CUL3	1.22222	0.159292	2	2	0.0384615	2	1.33333	0.25	2
Q13620	CUL4B	2.08163	0.867257	7	2	0.846154	5	2.31818	0.916667	4
Q13625	TP53BP2	6.82474	0.858407	17	1.3	0.384615	3	10.875	1	17
Q13642	FHL1	3.08163	0.867257	7	2.6	0.576923	4	2.20833	1	5
Q13643	FHL3	1	0.0619469	1	1	0.115385	1	0	0	0
Q13748	TUBA3C	1.65306	0.433628	4	1	0.153846	1	1.11111	0.375	2
Q13769	THOC5	2.68519	0.477876	11	5.10526	0.730769	11	1.75	0.166667	2
Q13813	SPTAN1	6.93651	0.557522	23	2.57143	0.269231	4	11.7917	1	23
Q13823	GNL2	5.24211	0.840708	13	7.61538	1	12	3.625	1	9
Q13838	DDX39B	1.96429	0.495575	5	2.21739	0.884615	5	0	0	0
Q13868	EXOSC2	2.48	0.884956	7	3.15385	1	7	1.7619	0.875	4
Q13884	SNTB1	2.44643	0.495575	10	1	0.0769231	1	4.17391	0.958333	10
Q13885	TUBB2A	1	0.0884956	1	0	0	0	1	0.208333	1
Q13888	GTF2H2	1	0.0265487	1	1	0.115385	1	0	0	0
Q13895	BYSL	1	0.0265487	1	0	0	0	1	0.0416667	1
Q13901	C1D	1	0.0265487	1	0	0	0	0	0	0
Q13907	IDI1	1	0.00884956	1	0	0	0	1	0.0416667	1
Q13948	CUX1	1.16364	0.486726	2	1.27778	0.692308	2	1.25	0.666667	2
Q13951	CBFB	1	0.0353982	1	0	0	0	0	0	0
Q14004	CDK13	2.66667	0.637168	11	4.68	0.961538	11	1.42857	0.583333	2
Q14008	CKAP5	21.8654	0.920354	52	1.82353	0.653846	4	27.875	1	43
Q14012	CAMK1	1	0.0176991	1	0	0	0	1	0.0833333	1
Q14103	HNRNPD	3.06316	0.840708	8	3.24	0.961538	7	2.04762	0.875	4
Q14119	VEZF1	1	0.0353982	1	0	0	0	1	0.0416667	1
Q14126	DSG2	8.12121	0.584071	41	4	0.307692	6	17.4167	1	41
Q14134	TRIM29	1	0.176991	1	1	0.153846	1	1	0.0416667	1
Q14137	BOP1	3.67742	0.823009	12	1.61905	0.807692	4	3.35	0.833333	8
Q14139	UBE4A	1	0.132743	1	0	0	0	1	0.208333	1
Q14141	SEPT6	2.17021	0.415929	5	0	0	0	2.52174	0.958333	5
Q14145	KEAP1	4.42697	0.787611	16	1.25	0.461538	3	6.04348	0.958333	16
Q14149	MORC3	1.90909	0.0973451	3	2	0.384615	3	1	0.0416667	1
Q14152	EIF3A	16.1881	0.893805	35	1.47059	0.653846	3	23.25	1	35
Q14155	ARHGEF7	3.39683	0.557522	11	1	0.0384615	1	4.375	1	11
Q14157	UBAP2L	15.7944	0.946903	40	5.4	0.769231	11	18.125	1	40
Q14160	SCRIB	14.4324	0.654867	58	1	0.0769231	1	39	1	58
Q14161	GIT2	1.5122	0.362832	4	1	0.0384615	1	1.57143	0.583333	4
Q14165	MLEC	1	0.00884956	1	0	0	0	0	0	0
Q14181	POLA2	3.98077	0.920354	17	9.14286	0.807692	17	3.95652	0.958333	8
Q14185	DOCK1	1	0.00884956	1	0	0	0	1	0.0416667	1
Q14186	TFDP1	2.53191	0.415929	7	4.1	0.769231	7	1.11111	0.375	2
Q14191	WRN	1	0.0973451	1	0	0	0	1	0.25	1
Q14192	FHL2	9.19048	0.185841	14	1	0.0384615	1	0	0	0
Q14194	CRMP1	1.79487	0.690265	5	1	0.230769	1	1.47619	0.875	3
Q14195	DPYSL3	11.2358	0.938053	27	2.47368	0.730769	7	11.875	1	17
Q14201	BTG3	1	0.0353982	1	1	0.115385	1	0	0	0
Q14202	ZMYM3	1.78125	0.283186	5	2.11111	0.692308	5	1.5	0.0833333	2
Q14203	DCTN1	6.61364	0.778761	19	1	0.0384615	1	5.95833	1	11
Q14204	DYNC1H1	8.43902	0.725664	39	3.14286	0.269231	5	7.68182	0.916667	17
Q14207	NPAT	1.53333	0.132743	4	1.88889	0.346154	4	1	0.0833333	1
Q14232	EIF2B1	1	0.0442478	1	0	0	0	1	0.0416667	1
Q14241	ELOA	4.45263	0.840708	18	7.11538	1	18	3.54167	1	6
Q14244	MAP7	1	0.0265487	1	0	0	0	0	0	0
Q14247	CTTN	22.7876	1	56	11.6923	1	25	25.5417	1	56
Q14254	FLOT2	1.28571	0.0619469	3	0	0	0	1.4	0.208333	3
Q14257	RCN2	2.2931	0.513274	5	1.83333	0.230769	3	1.33333	0.75	3
Q14258	TRIM25	10.633	0.964602	33	2.59091	0.846154	7	8.66667	1	12
Q14315	FLNC	48.1333	0.265487	90	1	0.0769231	1	1.25	0.166667	2
Q14320	FAM50A	3.6747	0.734513	13	6.36364	0.846154	13	1.1875	0.666667	3
Q14353	GAMT	1.6	0.176991	3	0	0	0	2	0.0416667	2
Q14442	PIGH	1	0.00884956	1	0	0	0	0	0	0
Q14444	CAPRIN1	2.61111	0.477876	8	0	0	0	1.375	0.333333	3
Q14457	BECN1	1.06667	0.132743	2	0	0	0	1	0.166667	1
Q14493	SLBP	1.16667	0.106195	2	1.28571	0.269231	2	1	0.0833333	1
Q14498	RBM39	1.57576	0.292035	5	2.27273	0.423077	5	1	0.25	1
Q14562	DHX8	3.075	0.353982	9	4.16	0.961538	9	1	0.0833333	1
Q14566	MCM6	4.84314	0.902655	16	7.80769	1	16	5.52174	0.958333	9
Q14571	ITPR2	1	0.0707965	1	1	0.0384615	1	1	0.125	1
Q14592	ZNF460	1	0.0442478	1	1	0.192308	1	0	0	0
Q14596	NBR1	1	0.0973451	1	0	0	0	1	0.25	1
Q14651	PLS1	1.85417	0.424779	5	0	0	0	1.69231	0.541667	4
Q14657	LAGE3	1	0.0265487	1	0	0	0	0	0	0
Q14669	TRIP12	1	0.0353982	1	0	0	0	1	0.0416667	1
Q14671	PUM1	1	0.0176991	1	0	0	0	0	0	0
Q14676	MDC1	4.67677	0.876106	32	7.54545	0.846154	32	3.55	0.833333	7
Q14677	CLINT1	5.71171	0.982301	14	3.70833	0.923077	10	6.08333	1	11
Q14683	SMC1A	6.23529	0.902655	18	9.65385	1	18	5.6087	0.958333	10
Q14684	RRP1B	8	0.867257	20	10.0385	1	20	5.125	1	8
Q14686	NCOA6	6.59341	0.80531	27	14.4231	1	27	2.91667	1	9
Q14687	GSE1	8.32292	0.849558	35	17.3077	1	35	7	1	13
Q14689	DIP2A	1.44828	0.256637	3	0	0	0	1.58824	0.708333	3
Q14690	PDCD11	3.35294	0.60177	10	3.4	0.576923	7	2.22222	0.75	6
Q14691	GINS1	1	0.0707965	1	1	0.192308	1	0	0	0
Q14692	BMS1	1.30435	0.20354	3	1	0.0769231	1	1	0.125	1
Q14694	USP10	4.03571	0.495575	13	1	0.0769231	1	1.92857	0.583333	7
Q14697	GANAB	1.2381	0.185841	2	0	0	0	1	0.125	1
Q14699	RFTN1	1.14286	0.185841	2	0	0	0	1.14286	0.583333	2
Q14728	MFSD10	1	0.0265487	1	1	0.115385	1	0	0	0
Q14738	PPP2R5D	1.17143	0.309735	2	0	0	0	1.16667	0.5	2
Q14739	LBR	6.24779	1	14	6	1	12	7.41667	1	11
Q14764	MVP	7.04762	0.185841	12	0	0	0	1	0.0416667	1
Q14766	LTBP1	1.0625	0.141593	2	1	0.0769231	1	1	0.0833333	1
Q14781	CBX2	1.25	0.0353982	2	1.25	0.153846	2	0	0	0
Q14789	GOLGB1	1.31034	0.256637	3	1	0.0769231	1	1.45455	0.458333	3
Q14790	CASP8	1	0.0530973	1	0	0	0	0	0	0
Q147X3	NAA30	1.91667	0.530973	5	0	0	0	1.8125	0.666667	3
Q14807	KIF22	1	0.0353982	1	1	0.0384615	1	0	0	0
Q14814	MEF2D	3.2	0.442478	7	2.88889	0.692308	6	2	0.0416667	2
Q14839	CHD4	66.6283	1	133	101.154	1	133	63.2083	1	91
Q14847	LASP1	6.91111	0.39823	19	0	0	0	1.26667	0.625	2
Q14865	ARID5B	2.5	0.0884956	7	3.14286	0.269231	7	0	0	0
Q14914	PTGR1	1	0.00884956	1	1	0.0384615	1	0	0	0
Q14966	ZNF638	8.71429	0.929204	35	15.8846	1	35	4.65217	0.958333	8
Q14974	KPNB1	20.2315	0.955752	46	12.9167	0.923077	26	27.25	1	46
Q14978	NOLC1	3.24419	0.761062	9	2.90909	0.846154	9	3.43478	0.958333	9
Q14980	NUMA1	18.4414	0.982301	66	26.6923	1	66	17.9167	1	35
Q14BN4	SLMAP	1.125	0.0707965	2	0	0	0	1.5	0.0833333	2
Q14C86	GAPVD1	10.5227	0.778761	24	1	0.269231	1	15.4583	1	24
Q14CW9	ATXN7L3	1.125	0.0707965	2	1.2	0.192308	2	1	0.0416667	1
Q15003	NCAPH	2.58333	0.637168	7	1	0.192308	1	1.33333	0.5	2
Q15004	PCLAF	2	0.0973451	4	0	0	0	0	0	0
Q15007	WTAP	1.13333	0.132743	2	1.4	0.192308	2	0	0	0
Q15008	PSMD6	5.46341	0.725664	13	2.66667	0.692308	6	6.45455	0.916667	10
Q15014	MORF4L2	1	0.0176991	1	1	0.0384615	1	1	0.0416667	1
Q15018	ABRAXAS2	2.07229	0.734513	5	1	0.153846	1	1.7619	0.875	3
Q15019	SEPT2	11.0804	0.99115	25	4.28	0.961538	7	13.9583	1	22
Q15020	SART3	28.3274	1	58	37.9615	1	58	31.9583	1	38
Q15021	NCAPD2	1.14286	0.0619469	2	0	0	0	1	0.0416667	1
Q15022	SUZ12	1.09091	0.0973451	2	1	0.153846	1	0	0	0
Q15024	EXOSC7	2.67778	0.79646	7	3.58333	0.923077	7	2.9	0.833333	5
Q15025	TNIP1	1.45455	0.292035	4	1	0.0769231	1	1.69231	0.541667	4
Q15027	ACAP1	0	0	0	0	0	0	0	0	0
Q15029	EFTUD2	16.646	1	39	23.6538	1	39	15.2917	1	26
Q15032	R3HDM1	1	0.0265487	1	0	0	0	0	0	0
Q15042	RAB3GAP1	1.09091	0.0973451	2	0	0	0	1.125	0.333333	2
Q15043	SLC39A14	1.22222	0.079646	2	0	0	0	1.22222	0.375	2
Q15046	KARS	4.33333	0.769912	15	1.5	0.461538	3	1.80952	0.875	6
Q15047	SETDB1	1.125	0.0707965	2	1	0.153846	1	1	0.0833333	1
Q15050	RRS1	1.7027	0.327434	4	2.71429	0.269231	4	1.5	0.25	3
Q15054	POLD3	2.10638	0.415929	5	3.61111	0.692308	5	1.25	0.5	2
Q15056	EIF4H	4.66981	0.938053	15	2.45	0.769231	5	2.54167	1	8
Q15057	ACAP2	1	0.00884956	1	0	0	0	1	0.0416667	1
Q15058	KIF14	1	0.0707965	1	0	0	0	1	0.125	1
Q15059	BRD3	1.11111	0.079646	2	1	0.192308	1	1	0.0833333	1
Q15061	WDR43	4.8209	0.59292	15	1.66667	0.461538	3	3.73333	0.625	5
Q15072	ZNF146	1.84848	0.292035	5	1.73333	0.576923	4	1	0.166667	1
Q15084	PDIA6	1.09091	0.0973451	2	1	0.230769	1	0	0	0
Q15121	PEA15	4.91935	0.548673	17	1	0.0384615	1	1	0.291667	1
Q15149	PLEC	28.8636	0.19469	52	1	0.0384615	1	1	0.0416667	1
Q15154	PCM1	15.3333	0.716814	31	2	0.423077	5	16.5417	1	25
Q15165	PON2	1.33333	0.0265487	2	0	0	0	1.5	0.0833333	2
Q15181	PPA1	3.7619	0.185841	7	0	0	0	1	0.0416667	1
Q15185	PTGES3	0	0	0	0	0	0	0	0	0
Q15208	STK38	5.40625	0.849558	15	6.71429	0.807692	14	6.16667	1	11
Q15233	NONO	24.4602	1	82	33.8846	1	82	15.4583	1	38
Q15269	PWP2	1.48	0.221239	2	1.57143	0.538462	2	1.28571	0.291667	2
Q15276	RABEP1	1.09091	0.0973451	2	0	0	0	1	0.0833333	1
Q15287	RNPS1	2.03488	0.761062	5	2.5	1	5	2.30435	0.958333	4
Q15291	RBBP5	2.9625	0.707965	11	4.96154	1	11	1.88235	0.708333	4
Q15293	RCN1	1	0.0707965	1	0	0	0	0	0	0
Q15311	RALBP1	2.2	0.486726	6	1	0.0384615	1	2.5625	0.666667	6
Q15327	ANKRD1	1	0.0176991	1	0	0	0	0	0	0
Q15334	LLGL1	12.32	0.221239	26	0	0	0	12.7917	1	26
Q15365	PCBP1	9.74107	0.99115	27	7.53846	1	13	6.56522	0.958333	13
Q15366	PCBP2	4.76106	1	10	3.65385	1	8	5.08333	1	9
Q15369	ELOC	2.4	0.884956	6	3.27273	0.846154	6	3.125	1	5
Q15370	ELOB	1.82022	0.787611	5	2.7619	0.807692	5	1.73684	0.791667	5
Q15382	RHEB	1	0.0442478	1	0	0	0	0	0	0
Q15393	SF3B3	24.7699	1	46	32.8846	1	46	21.9583	1	32
Q15397	PUM3	1.53333	0.265487	3	1.4	0.192308	2	1	0.0416667	1
Q15398	DLGAP5	4.8	0.79646	13	1.57143	0.269231	3	5.65217	0.958333	12
Q15404	RSU1	1.5	0.123894	2	0	0	0	0	0	0
Q15417	CNN3	6.18018	0.982301	20	5.08	0.961538	11	4.125	1	12
Q15418	RPS6KA1	1.16667	0.106195	2	0	0	0	1.5	0.0833333	2
Q15424	SAFB	1.6	0.132743	4	1.81818	0.423077	4	0	0	0
Q15427	SF3B4	2.22936	0.964602	8	3.03846	1	8	1.375	1	3
Q15428	SF3A2	4.59615	0.920354	10	6.42308	1	10	4.52174	0.958333	7
Q15435	PPP1R7	1.14815	0.238938	2	1	0.269231	1	1	0.166667	1
Q15436	SEC23A	1.88636	0.389381	6	1	0.0384615	1	1.3	0.416667	2
Q15437	SEC23B	2.9697	0.584071	9	1	0.0769231	1	2.52381	0.875	5
Q15459	SF3A1	15.2301	1	34	24	1	34	13	1	17
Q15464	SHB	1.09091	0.0973451	2	0	0	0	1.1	0.416667	2
Q15477	SKIV2L	1.38889	0.159292	2	0	0	0	1.375	0.333333	2
Q15528	MED22	1.08333	0.106195	2	1.08333	0.461538	2	0	0	0
Q15532	SS18	1.29577	0.628319	5	2	0.769231	5	1	0.791667	1
Q15542	TAF5	7.13636	0.778761	16	9.69231	1	16	6.13043	0.958333	11
Q15543	TAF13	1	0.168142	1	1	0.230769	1	1	0.458333	1
Q15545	TAF7	3.5	0.920354	11	4.42308	1	11	3.41667	1	6
Q15555	MAPRE2	2.56818	0.778761	9	2.4	0.576923	5	1.88889	0.75	8
Q15572	TAF1C	1	0.0530973	1	1	0.0384615	1	1	0.0416667	1
Q15596	NCOA2	3.21053	0.504425	14	6.75	0.769231	14	1.42857	0.583333	3
Q15599	SLC9A3R2	1	0.106195	1	0	0	0	1	0.458333	1
Q15628	TRADD	1	0.00884956	1	0	0	0	0	0	0
Q15629	TRAM1	1	0.185841	1	0	0	0	1	0.125	1
Q15631	TSN	1.78125	0.566372	4	1.69231	0.5	3	1.3	0.416667	2
Q15633	TARBP2	1.21053	0.168142	3	0	0	0	1	0.166667	1
Q15637	SF1	8.19469	1	22	10.3846	1	22	5.20833	1	11
Q15642	TRIP10	1.1	0.0884956	2	0	0	0	0	0	0
Q15643	TRIP11	1.47619	0.185841	2	0	0	0	1.33333	0.125	2
Q15645	TRIP13	1.13793	0.256637	2	0	0	0	1.2	0.208333	2
Q15646	OASL	0	0	0	0	0	0	0	0	0
Q15648	MED1	6.45192	0.920354	29	14.2692	1	29	4.30435	0.958333	8
Q15650	TRIP4	1.59155	0.628319	4	0	0	0	1.85	0.833333	4
Q15652	JMJD1C	33.6726	1	121	56.9615	1	121	29.125	1	67
Q15653	NFKBIB	1.125	0.0707965	2	0	0	0	0	0	0
Q15654	TRIP6	4.34177	0.699115	13	0	0	0	3.34783	0.958333	8
Q15678	PTPN14	1	0.0619469	1	0	0	0	1	0.0833333	1
Q15691	MAPRE1	4.01835	0.964602	11	1.69565	0.884615	6	3.20833	1	6
Q15717	ELAVL1	2.13514	0.327434	7	4.42857	0.269231	7	1	0.25	1
Q15723	ELF2	4.81481	0.477876	14	8.23077	1	14	1.55556	0.375	3
Q15742	NAB2	1	0.0176991	1	0	0	0	0	0	0
Q15750	TAB1	2.90909	0.681416	7	1	0.0384615	1	3.40909	0.916667	7
Q15758	SLC1A5	2.62963	0.477876	12	0	0	0	4.47826	0.958333	12
Q15773	MLF2	1	0.0619469	1	0	0	0	0	0	0
Q15776	ZKSCAN8	1.23077	0.115044	2	1.28571	0.269231	2	0	0	0
Q15785	TOMM34	1.625	0.0707965	3	0	0	0	0	0	0
Q15788	NCOA1	1	0.0884956	1	1	0.230769	1	1	0.0416667	1
Q15811	ITSN1	12.1895	0.840708	29	3.72222	0.692308	7	20.375	1	29
Q15813	TBCE	2.95122	0.362832	7	1.33333	0.115385	2	1.4	0.208333	2
Q15836	VAMP3	2.13514	0.327434	6	0	0	0	2.75	1	6
Q15843	NEDD8	1.26087	0.40708	3	1.33333	0.115385	2	1.4	0.416667	2
Q15906	VPS72	2.43056	0.637168	6	3	0.923077	6	1.80952	0.875	4
Q15911	ZFHX3	1.1875	0.141593	3	1.27273	0.423077	3	1	0.0416667	1
Q15942	ZYX	9.90667	0.663717	35	1.66667	0.346154	3	2.25	0.666667	10
Q16181	SEPT7	13.4234	0.982301	34	2.5	0.923077	6	18.25	1	27
Q16186	ADRM1	1.06667	0.265487	3	1.18182	0.423077	3	1	0.125	1
Q16204	CCDC6	2.4507	0.628319	8	1	0.0769231	1	2.22222	0.75	3
Q16222	UAP1	3.5	0.159292	7	0	0	0	0	0	0
Q16401	PSMD5	1.31579	0.168142	2	0	0	0	1	0.0416667	1
Q16513	PKN2	2.92308	0.460177	7	1	0.0769231	1	4.82609	0.958333	7
Q16514	TAF12	1.3871	0.274336	5	1.6875	0.615385	5	1.25	0.166667	2
Q16527	CSRP2	1.28571	0.0619469	2	0	0	0	0	0	0
Q16531	DDB1	1.56818	0.389381	6	2.14286	0.538462	6	1	0.25	1
Q16540	MRPL23	1.21429	0.123894	2	1	0.115385	1	1.5	0.0833333	2
Q16543	CDC37	2.53846	0.80531	8	1.88235	0.653846	4	2.33333	0.875	4
Q16555	DPYSL2	22.2523	0.946903	39	11.4	0.769231	17	23.5417	1	31
Q16566	CAMK4	2.25	0.176991	5	0	0	0	1	0.0416667	1
Q16576	RBBP7	13.9292	1	26	18.8077	1	26	14.5833	1	22
Q16594	TAF9	1	0.176991	1	1	0.538462	1	1	0.166667	1
Q16625	OCLN	2.84	0.221239	5	0	0	0	2.91667	1	5
Q16629	SRSF7	3.57143	0.0619469	5	3.57143	0.269231	5	0	0	0
Q16630	CPSF6	14.6018	1	27	17.0769	1	27	12.125	1	23
Q16637	SMN1	2.01075	0.823009	5	1.5	0.615385	3	1.83333	0.75	4
Q16643	DBN1	2.13333	0.39823	10	8	0.230769	10	1.16667	0.75	2
Q16658	FSCN1	1	0.0176991	1	0	0	0	0	0	0
Q16666	IFI16	3.55556	0.159292	8	0	0	0	0	0	0
Q16698	DECR1	1	0.00884956	1	1	0.0384615	1	0	0	0
Q16775	HAGH	4.21739	0.814159	15	8.21739	0.884615	15	1.58824	0.708333	3
Q16777	HIST2H2AC	3.31532	0.982301	10	3.88462	1	10	3.58333	1	6
Q16795	NDUFA9	1	0.0442478	1	0	0	0	1	0.0416667	1
Q16822	PCK2	1	0.00884956	1	0	0	0	1	0.0416667	1
Q16851	UGP2	1.6	0.132743	2	0	0	0	0	0	0
Q16881	TXNRD1	7.17391	0.20354	13	0	0	0	1	0.0833333	1
Q16891	IMMT	1.11765	0.150442	2	1	0.0769231	1	1	0.125	1
Q1ED39	KNOP1	1.95833	0.424779	6	2.75	0.923077	6	1	0.333333	1
Q1KMD3	HNRNPUL2	2.6	0.353982	8	1	0.230769	1	1	0.208333	1
Q27J81	INF2	1	0.0619469	1	1	0.115385	1	1	0.125	1
Q29RF7	PDS5A	1.31818	0.19469	4	1.5	0.461538	4	0	0	0
Q2KHR2	RFX7	1.25	0.0353982	2	1.25	0.153846	2	0	0	0
Q2KHR3	QSER1	1.72	0.442478	8	2.73333	0.576923	8	1	0.125	1
Q2KJY2	KIF26B	1.16667	0.0530973	2	0	0	0	1.25	0.166667	2
Q2M1K9	ZNF423	1	0.00884956	1	1	0.0384615	1	0	0	0
Q2M2I8	AAK1	7.26	0.442478	18	0	0	0	2.5	0.583333	6
Q2M389	WASHC4	3.36585	0.725664	9	1	0.0384615	1	3.75	1	9
Q2M3V2	SOWAHA	1	0.123894	1	1	0.0769231	1	1	0.25	1
Q2NKX8	ERCC6L	1.23529	0.300885	4	0	0	0	1	0.0833333	1
Q2NL82	TSR1	1.37143	0.309735	3	1.6	0.384615	3	1	0.25	1
Q2TAL8	QRICH1	1.59091	0.19469	3	1.84615	0.5	3	1	0.0416667	1
Q2TAZ0	ATG2A	1	0.0353982	1	0	0	0	1	0.0416667	1
Q2TB18	ASTE1	1	0.0265487	1	1	0.0384615	1	0	0	0
Q2TBE0	CWF19L2	2.725	0.353982	8	3.55556	0.692308	8	2.16667	0.5	3
Q32MZ4	LRRFIP1	2.84615	0.690265	11	1.5	0.0769231	2	1.33333	0.875	3
Q32P41	TRMT5	1.77273	0.389381	5	1.16667	0.461538	2	1	0.208333	1
Q3B726	TWISTNB	1.4	0.0442478	2	1.5	0.153846	2	0	0	0
Q3B7J2	GFOD2	1	0.0265487	1	0	0	0	1	0.0416667	1
Q3KNS6	ZNF829	1	0.0442478	1	1	0.153846	1	0	0	0
Q3KQU3	MAP7D1	1.34286	0.309735	3	1	0.115385	1	1	0.333333	1
Q3MHD2	LSM12	3.42727	0.973451	7	2.79167	0.923077	5	3.30435	0.958333	6
Q3SXY8	ARL13B	1	0.0619469	1	0	0	0	1	0.291667	1
Q3T8J9	GON4L	1.125	0.0707965	2	1.2	0.192308	2	1	0.0416667	1
Q3V6T2	CCDC88A	1.63158	0.168142	4	1	0.0384615	1	1.8	0.625	4
Q3YEC7	RABL6	3.57143	0.681416	9	1.16667	0.230769	2	5	1	9
Q3ZCQ8	TIMM50	2.24638	0.610619	5	1.7	0.384615	3	2.61905	0.875	5
Q3ZCT1	ZNF260	1	0.00884956	1	1	0.0384615	1	0	0	0
Q494R4	CCDC153	1	0.0973451	1	0	0	0	0	0	0
Q49A26	GLYR1	4.92135	0.787611	12	5.88462	1	12	4.04167	1	8
Q4G0J3	LARP7	4.58163	0.867257	25	10.8462	1	25	2.73684	0.791667	5
Q4KMP7	TBC1D10B	1.43902	0.362832	6	0	0	0	1.9375	0.666667	6
Q4L235	AASDH	1.11111	0.079646	2	1.25	0.153846	2	1	0.0416667	1
Q4LE39	ARID4B	3.74118	0.752212	11	5.30769	1	11	1.95652	0.958333	6
Q4V328	GRIPAP1	1	0.079646	1	1	0.0384615	1	1	0.166667	1
Q4V339	CBWD6	1	0.00884956	1	0	0	0	0	0	0
Q4VC05	BCL7A	1.72	0.663717	4	1.43478	0.884615	3	1.5	0.916667	3
Q4VC31	CCDC58	1	0.0442478	1	0	0	0	0	0	0
Q4VCS5	AMOT	1	0.0176991	1	1	0.0769231	1	0	0	0
Q502W6	VWA3B	1	0.079646	1	1	0.0384615	1	0	0	0
Q504Q3	PAN2	1.35	0.176991	3	2	0.0384615	2	1.38462	0.541667	3
Q52LA3	LIN52	1	0.0265487	1	1	0.0769231	1	1	0.0416667	1
Q52LJ0	FAM98B	1.8	0.39823	4	1.875	0.615385	3	1	0.125	1
Q52LR7	EPC2	1.07143	0.123894	2	1.11111	0.346154	2	1	0.125	1
Q52LW3	ARHGAP29	2.47059	0.150442	4	0	0	0	0	0	0
Q53EL6	PDCD4	1.47059	0.150442	4	1.33333	0.230769	2	1	0.291667	1
Q53ET0	CRTC2	1	0.0265487	1	0	0	0	0	0	0
Q53EZ4	CEP55	1.74359	0.345133	6	0	0	0	2.25	0.666667	6
Q53F19	NCBP3	1	0.0619469	1	1	0.153846	1	0	0	0
Q53GG5	PDLIM3	1.5	0.0530973	3	0	0	0	1	0.0833333	1
Q53GS9	USP39	1.58929	0.495575	5	2.22222	0.692308	5	1.33333	0.375	3
Q53H96	PYCR3	1	0.00884956	1	0	0	0	0	0	0
Q53HI1	UNC50	1	0.00884956	1	0	0	0	1	0.0416667	1
Q53LP3	SOWAHC	1	0.0619469	1	0	0	0	1	0.0416667	1
Q53SF7	COBLL1	1.83871	0.274336	4	1	0.0384615	1	2.08696	0.958333	4
Q53T59	HS1BP3	4.04348	0.20354	7	0	0	0	1	0.0416667	1
Q562R1	ACTBL2	1.875	0.141593	3	2.16667	0.230769	3	1	0.0416667	1
[truncated: 2,015 more rows]
