# Supplementary material for: Interaction network of human early embryonic transcription factors
Source: EMBO Rep. 2024 Jan 31;25(3):1589–622. doi: 10.1038/s44319-024-00074-0 (PMC10933267; doi:10.1038/s44319-024-00074-0)
Supplement: Supplementary file 4 — Dataset EV3 [file 44319_2024_74_MOESM4_ESM.xlsx]

## Sheet: Sheet1
Dataset EV3. BioD-MS results. Statistically (BFDR < 0.01) and contaminant filtered BioID-MS SaintExpress output file.
Bait	Prey	UniProtKB_name	Protein name	GeneNames	Spec	SpecSum	AvgSpec	NumReplicates	ctrlCounts	AvgP	MaxP	TopoAvgP	TopoMaxP	SaintScore	logOddsScore	FoldChange	BFDR	boosted_by
ARGFX	P62879	GBB2_HUMAN	Guanine nucleotide-binding protein G(I)/G(S)/G(T) subunit beta-2 (G protein subunit beta-2) (Transducin beta chain 2)	GNB2	3|4|6|5	18	4.5	4	0|0|0|0|0|0|0|0|0|0|0|0|0|0|0|0|0|0|0|0|0|0|0|0	1	1	1	1	1	4.67	45	0	NA
ARGFX	P63244	RACK1_HUMAN	Receptor of activated protein C kinase 1 (Cell proliferation-inducing gene 21 protein) (Guanine nucleotide-binding protein subunit beta-2-like 1) (Guanine nucleotide-binding protein subunit beta-like protein 12.3) (Human lung cancer oncogene 7 protein) (HLC-7) (Receptor for activated C kinase) (Small ribosomal subunit protein RACK1) [Cleaved into: Receptor of activated protein C kinase 1, N-termi…	RACK1	12|10|12|10	44	11	4	2|2|1|3|8|2|2|4|2|2|1|1|2|1|0|2|1|1|1|1|1|4|1|3	0.99	1	0.99	1	0.99	4.13	5.5	0	NA
ARGFX	Q09472	EP300_HUMAN	Histone acetyltransferase p300 (p300 HAT) (EC 2.3.1.48) (E1A-associated protein p300) (Histone butyryltransferase p300) (EC 2.3.1.-) (Histone crotonyltransferase p300) (EC 2.3.1.-) (Protein 2-hydroxyisobutyryltransferase p300) (EC 2.3.1.-) (Protein lactyltransferas p300) (EC 2.3.1.-) (Protein propionyltransferase p300) (EC 2.3.1.-)	EP300	59|50|52|60	221	55.25	4	2|4|0|3|2|3|2|3|1|3|0|0|0|0|1|0|1|0|0|0|0|2|0|1	1	1	1	1	1	43.78	47.36	0	NA
ARGFX	Q8NFH3	NUP43_HUMAN	Nucleoporin Nup43 (Nup107-160 subcomplex subunit Nup43) (p42)	NUP43	5|3|4|6	18	4.5	4	1|0|0|0|0|0|0|0|0|0|0|0|0|0|0|0|0|0|0|0|0|0|0|0	1	1	1	1	1	4.67	45	0	NA
ARGFX	Q92793	CBP_HUMAN	CREB-binding protein (Histone lysine acetyltransferase CREBBP) (EC 2.3.1.48) (Protein-lysine acetyltransferase CREBBP) (EC 2.3.1.-)	CREBBP	21|23|31|29	104	26	4	2|0|1|0|2|0|1|0|0|0|0|0|0|0|1|2|1|1|1|2|2|1|1|0	1	1	1	1	1	25.13	34.67	0	NA
ARGFX	Q96MX6	DAA10_HUMAN	Dynein axonemal assembly factor 10 (WD repeat-containing protein 92) (WD repeat-containing protein Monad)	DNAAF10	11|12|14|14	51	12.75	4	3|5|3|3|5|3|3|3|5|5|2|1|1|0|2|0|1|0|0|0|3|1|2|2	1	1	1	1	1	4.65	5.77	0	NA
ARGFX	Q9BVC4	LST8_HUMAN	Target of rapamycin complex subunit LST8 (TORC subunit LST8) (G protein beta subunit-like) (Gable) (Protein GbetaL) (Mammalian lethal with SEC13 protein 8) (mLST8)	MLST8	8|9|11|9	37	9.25	4	0|1|0|0|2|1|0|0|0|0|0|0|0|0|1|1|0|0|0|0|0|0|1|0	1	1	1	1	1	15.67	31.71	0	NA
ARGFX	Q9NZJ0	DTL_HUMAN	Denticleless protein homolog (DDB1- and CUL4-associated factor 2) (Lethal(2) denticleless protein homolog) (Retinoic acid-regulated nuclear matrix-associated protein)	DTL	4|2|6|5	17	4.25	4	0|0|0|0|1|0|0|1|0|0|0|0|0|0|0|0|0|0|0|0|0|0|0|0	0.99	1	0.99	1	0.99	2.82	42.5	0	NA
CPHX1	A0A1W2PPM1	CPHXL_HUMAN	Cytoplasmic polyadenylated homeobox-like (Cytoplasmic polyadenylated homeobox 1)	CPHXL	25|22|25|24	96	24	4	0|0|0|0|0|0|0|0|0|0|0|0|0|0|0|0|0|0|0|0|0|0|0|0	1	1	1	1	1	33.96	240	0	NA
CPHX1	O95677	EYA4_HUMAN	Eyes absent homolog 4 (EC 3.1.3.48)	EYA4	3|3|6|3	15	3.75	4	0|0|0|0|0|0|1|0|0|0|0|0|0|0|0|0|0|0|0|0|0|0|0|0	0.99	1	0.99	1	0.99	4.67	37.5	0	NA
CPHX1	ORF_CPHX2	#N/A	#N/A	#N/A	11|9|8|8	36	9	4	0|0|0|0|0|0|0|0|0|0|0|0|0|0|0|0|0|0|0|0|0|0|0|0	1	1	1	1	1	12.91	90	0	NA
CPHX1	Q9ULJ6	ZMIZ1_HUMAN	Zinc finger MIZ domain-containing protein 1 (PIAS-like protein Zimp10) (Retinoic acid-induced protein 17)	ZMIZ1	10|5|4|2	21	5.25	4	0|0|0|0|0|0|0|0|0|0|0|0|0|0|0|0|0|0|0|0|0|0|0|0	0.99	1	0.99	1	0.99	2.82	52.5	0	NA
CPHX1	Q86UU0	BCL9L_HUMAN	B-cell CLL/lymphoma 9-like protein (B-cell lymphoma 9-like protein) (BCL9-like protein) (Protein BCL9-2)	BCL9L	4|3|3|3	13	3.25	4	1|0|0|0|0|0|0|0|0|0|0|0|0|0|0|0|0|0|0|0|0|0|0|0	0.99	1	0.99	1	0.99	4.67	32.5	0	NA
CPHX1	O00512	BCL9_HUMAN	B-cell CLL/lymphoma 9 protein (B-cell lymphoma 9 protein) (Bcl-9) (Protein legless homolog)	BCL9	19|21|21|19	80	20	4	3|0|2|2|4|0|1|0|0|1|3|2|2|1|2|2|3|2|2|2|2|5|3|4	1	1	1	1	1	15.36	10	0	NA
CPHX1	O14497	ARI1A_HUMAN	AT-rich interactive domain-containing protein 1A (ARID domain-containing protein 1A) (B120) (BRG1-associated factor 250) (BAF250) (BRG1-associated factor 250a) (BAF250A) (Osa homolog 1) (hOSA1) (SWI-like protein) (SWI/SNF complex protein p270) (SWI/SNF-related, matrix-associated, actin-dependent regulator of chromatin subfamily F member 1) (hELD)	ARID1A	75|76|90|93	334	83.5	4	43|31|37|26|35|19|20|21|19|19|13|15|14|13|16|15|19|16|14|13|22|22|29|26	0.99	1	0.99	1	0.99	3.59	3.88	0	NA
CPHX1	O14686	KMT2D_HUMAN	Histone-lysine N-methyltransferase 2D (Lysine N-methyltransferase 2D) (EC 2.1.1.364) (ALL1-related protein) (Myeloid/lymphoid or mixed-lineage leukemia protein 2)	KMT2D	102|100|118|116	436	109	4	32|18|15|17|31|15|15|14|13|15|5|2|4|5|5|10|5|5|4|1|8|5|10|11	1	1	1	1	1	10.39	9.87	0	NA
CPHX1	O15014	ZN609_HUMAN	Zinc finger protein 609	ZNF609	25|26|24|25	100	25	4	8|2|2|9|7|5|1|5|6|4|3|4|5|5|7|5|7|8|7|5|5|5|6|7	1	1	1	1	1	10.94	4.69	0	NA
CPHX1	O15550	KDM6A_HUMAN	Lysine-specific demethylase 6A (EC 1.14.11.68) (Histone demethylase UTX) (Ubiquitously-transcribed TPR protein on the X chromosome) (Ubiquitously-transcribed X chromosome tetratricopeptide repeat protein) ([histone H3]-trimethyl-L-lysine(27) demethylase 6A)	KDM6A	23|24|27|26	100	25	4	11|7|3|5|7|2|4|3|5|4|3|3|2|3|0|1|0|3|1|0|1|2|3|2	1	1	1	1	1	7.49	8	0	NA
CPHX1	P54259	ATN1_HUMAN	Atrophin-1 (Dentatorubral-pallidoluysian atrophy protein)	ATN1	9|10|8|6	33	8.25	4	0|0|0|0|0|0|0|0|0|0|0|0|0|0|0|0|0|0|0|0|0|0|0|0	1	1	1	1	1	9.73	82.5	0	NA
CPHX1	Q04726	TLE3_HUMAN	Transducin-like enhancer protein 3 (Enhancer of split groucho-like protein 3) (ESG3)	TLE3	40|34|41|39	154	38.5	4	16|12|18|17|15|10|10|9|9|12|7|6|4|6|4|8|7|6|9|4|10|10|11|10	1	1	1	1	1	6.35	4.02	0	NA
CPHX1	Q09472	EP300_HUMAN	Histone acetyltransferase p300 (p300 HAT) (EC 2.3.1.48) (E1A-associated protein p300) (Histone butyryltransferase p300) (EC 2.3.1.-) (Histone crotonyltransferase p300) (EC 2.3.1.-) (Protein 2-hydroxyisobutyryltransferase p300) (EC 2.3.1.-) (Protein lactyltransferas p300) (EC 2.3.1.-) (Protein propionyltransferase p300) (EC 2.3.1.-)	EP300	29|28|33|34	124	31	4	2|4|0|3|2|3|2|3|1|3|0|0|0|0|1|0|1|0|0|0|0|2|0|1	1	1	1	1	1	22.89	26.57	0	NA
CPHX1	Q15596	NCOA2_HUMAN	Nuclear receptor coactivator 2 (NCoA-2) (Class E basic helix-loop-helix protein 75) (bHLHe75) (Transcriptional intermediary factor 2) (hTIF2)	NCOA2	39|34|38|34	145	36.25	4	10|6|15|9|13|4|7|7|7|6|3|3|4|1|5|3|3|4|2|2|5|6|3|6	1	1	1	1	1	9.58	6.49	0	NA
CPHX1	Q15788	NCOA1_HUMAN	Nuclear receptor coactivator 1 (NCoA-1) (EC 2.3.1.48) (Class E basic helix-loop-helix protein 74) (bHLHe74) (Protein Hin-2) (RIP160) (Renal carcinoma antigen NY-REN-52) (Steroid receptor coactivator 1) (SRC-1)	NCOA1	7|6|6|9	28	7	4	1|0|0|0|0|1|0|1|1|0|0|0|0|0|0|0|0|0|0|0|0|0|0|0	1	1	1	1	1	8.56	42	0	NA
CPHX1	Q6PJG2	MDEAS_HUMAN	Mitotic deacetylase-associated SANT domain protein (ELM2 and SANT domain-containing protein 1)	MIDEAS	6|11|5|5	27	6.75	4	1|0|0|0|0|0|0|0|1|0|0|0|1|0|0|0|0|0|0|0|0|0|0|0	1	1	1	1	1	7.63	54	0	NA
CPHX1	Q6ZRI6	CO039_HUMAN	Uncharacterized protein C15orf39	C15orf39	13|13|11|9	46	11.5	4	0|0|0|0|0|0|0|0|0|0|0|0|0|0|0|0|0|0|0|0|0|0|0|1	1	1	1	1	1	14.47	115	0	NA
CPHX1	Q6ZW49	PAXI1_HUMAN	PAX-interacting protein 1 (PAX transactivation activation domain-interacting protein)	PAXIP1	16|20|25|27	88	22	4	5|5|3|3|6|6|3|6|7|4|0|0|0|0|1|0|1|1|1|1|2|1|2|3	1	1	1	1	1	4.84	8.66	0	NA
CPHX1	Q86SE9	PCGF5_HUMAN	Polycomb group RING finger protein 5 (RING finger protein 159)	PCGF5	6|6|6|4	22	5.5	4	1|2|0|2|2|1|1|1|1|2|0|0|0|1|0|0|0|0|0|0|0|0|0|0	0.99	1	0.99	1	0.99	2.86	9.43	0	NA
CPHX1	Q86XN7	PRSR1_HUMAN	Proline and serine-rich protein 1	PROSER1	4|4|4|5	17	4.25	4	0|0|0|2|1|1|0|0|0|0|0|0|0|0|0|0|0|0|0|0|0|0|0|1	0.99	1	0.99	1	0.99	4.53	20.4	0	NA
CPHX1	Q8IY67	RAVR1_HUMAN	Ribonucleoprotein PTB-binding 1 (Protein raver-1)	RAVER1	5|11|9|7	32	8	4	2|1|2|0|1|0|0|0|0|1|1|0|0|0|1|1|0|0|0|0|0|1|1|2	0.99	1	0.99	1	0.99	3.49	13.71	0	NA
CPHX1	Q8NEZ4	KMT2C_HUMAN	Histone-lysine N-methyltransferase 2C (Lysine N-methyltransferase 2C) (EC 2.1.1.364) (Homologous to ALR protein) (Myeloid/lymphoid or mixed-lineage leukemia protein 3)	KMT2C	17|18|27|15	77	19.25	4	4|1|0|0|1|0|2|1|2|0|0|0|0|0|0|0|0|0|0|0|0|1|0|2	1	1	1	1	1	10	33	0	NA
CPHX1	Q8NFD5	ARI1B_HUMAN	AT-rich interactive domain-containing protein 1B (ARID domain-containing protein 1B) (BRG1-associated factor 250b) (BAF250B) (BRG1-binding protein hELD/OSA1) (Osa homolog 2) (hOsa2) (p250R)	ARID1B	54|47|59|59	219	54.75	4	19|10|17|11|14|11|7|12|7|6|6|8|6|7|9|7|9|9|6|7|10|11|13|15	1	1	1	1	1	21.07	5.54	0	NA
CPHX1	Q8NHM5	KDM2B_HUMAN	Lysine-specific demethylase 2B (EC 1.14.11.27) (CXXC-type zinc finger protein 2) (F-box and leucine-rich repeat protein 10) (F-box protein FBL10) (F-box/LRR-repeat protein 10) (JmjC domain-containing histone demethylation protein 1B) (Jumonji domain-containing EMSY-interactor methyltransferase motif protein) (Protein JEMMA) (Protein-containing CXXC domain 2) ([Histone-H3]-lysine-36 demethylase 1B)	KDM2B	18|21|26|19	84	21	4	8|6|5|3|6|2|4|4|5|5|6|7|7|5|1|2|2|0|1|1|9|9|9|8	0.99	1	0.99	1	0.99	3.58	4.38	0	NA
CPHX1	Q92585	MAML1_HUMAN	Mastermind-like protein 1 (Mam-1)	MAML1	18|18|18|12	66	16.5	4	2|0|5|3|4|2|1|3|3|2|1|1|1|1|3|3|2|1|3|1|2|2|1|1	1	1	1	1	1	6.77	8.25	0	NA
CPHX1	Q92782	DPF1_HUMAN	Zinc finger protein neuro-d4 (BRG1-associated factor 45B) (BAF45B) (D4, zinc and double PHD fingers family 1)	DPF1	7|9|6|9	31	7.75	4	2|1|1|0|2|2|2|1|0|0|0|0|0|0|0|0|0|0|0|0|1|2|1|1	1	1	1	1	1	6.72	11.62	0	NA
CPHX1	Q92793	CBP_HUMAN	CREB-binding protein (Histone lysine acetyltransferase CREBBP) (EC 2.3.1.48) (Protein-lysine acetyltransferase CREBBP) (EC 2.3.1.-)	CREBBP	12|11|11|11	45	11.25	4	2|0|1|0|2|0|1|0|0|0|0|0|0|0|1|2|1|1|1|2|2|1|1|0	1	1	1	1	1	10.93	15	0	NA
CPHX1	Q96F45	ZN503_HUMAN	Zinc finger protein 503	ZNF503	10|11|10|10	41	10.25	4	1|1|3|2|3|1|2|0|0|1|1|1|1|2|0|0|0|0|0|0|0|1|0|0	1	1	1	1	1	11.12	12.3	0	NA
CPHX1	Q96I24	FUBP3_HUMAN	Far upstream element-binding protein 3 (FUSE-binding protein 3)	FUBP3	13|16|17|15	61	15.25	4	11|2|2|4|4|5|2|2|2|2|1|1|2|1|1|1|1|1|0|1|2|2|2|3	0.99	1	0.99	1	0.99	3.48	6.65	0	NA
CPHX1	Q96PK6	RBM14_HUMAN	RNA-binding protein 14 (Paraspeckle protein 2) (PSP2) (RNA-binding motif protein 14) (RRM-containing coactivator activator/modulator) (Synaptotagmin-interacting protein) (SYT-interacting protein)	RBM14	13|12|18|14	57	14.25	4	1|0|1|1|1|0|0|0|1|1|0|0|0|0|0|0|0|0|0|0|0|0|0|0	1	1	1	1	1	16.54	57	0	NA
CPHX1	Q9BRQ0	PYGO2_HUMAN	Pygopus homolog 2	PYGO2	6|5|6|6	23	5.75	4	1|0|0|0|1|1|0|0|1|0|1|0|0|0|0|1|1|1|1|1|1|0|0|0	0.99	1	0.99	1	0.99	4.18	12.55	0	NA
CPHX1	Q9H147	TDIF1_HUMAN	Deoxynucleotidyltransferase terminal-interacting protein 1 (Terminal deoxynucleotidyltransferase-interacting factor 1) (TdIF1) (TdT-interacting factor 1)	DNTTIP1	7|5|5|7	24	6	4	0|0|1|0|0|0|0|0|0|0|0|0|0|0|0|0|0|0|0|0|0|0|0|0	1	1	1	1	1	8.09	60	0	NA
CPHX1	Q9H7S9	ZN703_HUMAN	Zinc finger protein 703 (Zinc finger elbow-related proline domain protein 1)	ZNF703	5|8|5|8	26	6.5	4	0|1|2|1|0|0|0|0|1|1|0|0|0|0|1|1|1|0|0|1|0|0|1|0	0.99	1	0.99	1	0.99	4.18	14.18	0	NA
CPHX1	Q9HAH7	FBRS_HUMAN	Probable fibrosin-1	FBRS	19|15|18|19	71	17.75	4	2|0|1|1|2|1|0|1|0|0|0|0|1|0|0|0|0|0|0|0|0|0|0|1	1	1	1	1	1	33.7	42.6	0	NA
CPHX1	Q9HCM7	FBSL_HUMAN	Fibrosin-1-like protein (AUTS2-like protein) (HBV X-transactivated gene 9 protein) (HBV XAg-transactivated protein 9)	FBRSL1	13|12|14|16	55	13.75	4	2|0|0|0|2|0|0|0|0|0|1|1|2|0|2|2|2|3|2|1|0|0|0|0	1	1	1	1	1	12.11	16.5	0	NA
CPHX1	Q9UHF7	TRPS1_HUMAN	Zinc finger transcription factor Trps1 (Tricho-rhino-phalangeal syndrome type I protein) (Zinc finger protein GC79)	TRPS1	14|16|18|13	61	15.25	4	7|2|5|2|2|1|0|1|2|0|2|3|4|1|5|5|4|3|2|0|4|2|2|6	1	1	1	1	1	5.04	5.63	0	NA
CPHX1	Q9ULD9	ZN608_HUMAN	Zinc finger protein 608 (Renal carcinoma antigen NY-REN-36)	ZNF608	19|18|21|16	74	18.5	4	9|2|1|5|6|1|0|3|1|2|7|5|7|4|3|2|1|1|2|1|7|8|4|7	0.99	1	0.99	1	0.99	3.31	4.99	0	NA
CPHX1	Q9ULL5	PRR12_HUMAN	Proline-rich protein 12	PRR12	45|46|44|50	185	46.25	4	4|2|2|2|3|1|2|1|0|1|1|1|0|1|0|1|0|2|0|0|0|1|0|0	1	1	1	1	1	71.74	44.4	0	NA
CPHX1	Q9UPN9	TRI33_HUMAN	E3 ubiquitin-protein ligase TRIM33 (EC 2.3.2.27) (Ectodermin homolog) (RET-fused gene 7 protein) (Protein Rfg7) (RING-type E3 ubiquitin transferase TRIM33) (Transcription intermediary factor 1-gamma) (TIF1-gamma) (Tripartite motif-containing protein 33)	TRIM33	18|14|11|9	52	13	4	1|3|1|0|1|1|2|4|1|0|1|0|3|5|1|1|0|1|0|1|4|5|3|4	0.99	1	0.99	1	0.99	2.97	7.26	0	NA
CPHX1	Q9UPW6	SATB2_HUMAN	DNA-binding protein SATB2 (Special AT-rich sequence-binding protein 2)	SATB2	12|14|17|17	60	15	4	2|1|3|4|3|7|3|1|5|1|0|0|0|0|1|0|0|0|0|0|0|0|0|0	0.99	1	0.99	1	0.99	3.55	11.61	0	NA
CPHX1	Q9Y618	NCOR2_HUMAN	Nuclear receptor corepressor 2 (N-CoR2) (CTG repeat protein 26) (SMAP270) (Silencing mediator of retinoic acid and thyroid hormone receptor) (SMRT) (T3 receptor-associating factor) (TRAC) (Thyroid-, retinoic-acid-receptor-associated corepressor)	NCOR2	47|42|51|51	191	47.75	4	13|6|9|10|17|7|4|9|7|6|0|1|1|2|3|3|4|2|2|3|1|2|4|4	1	1	1	1	1	7.92	9.55	0	NA
CPHX1	Q9Y6Q9	NCOA3_HUMAN	Nuclear receptor coactivator 3 (NCoA-3) (EC 2.3.1.48) (ACTR) (Amplified in breast cancer 1 protein) (AIB-1) (CBP-interacting protein) (pCIP) (Class E basic helix-loop-helix protein 42) (bHLHe42) (Receptor-associated coactivator 3) (RAC-3) (Steroid receptor coactivator protein 3) (SRC-3) (Thyroid hormone receptor activator molecule 1) (TRAM-1)	NCOA3	20|19|26|19	84	21	4	3|1|1|1|3|0|1|1|0|1|0|0|0|0|0|1|0|0|0|1|1|1|0|1	1	1	1	1	1	36.56	29.65	0	NA
CPHX2-N	P22531	SPR2E_HUMAN	Small proline-rich protein 2E (SPR-2E) (Small proline-rich protein II) (SPR-II)	SPRR2E	3|3|3|2	11	2.75	4	0|0|0|0|0|0|0|0|0|0|0|0|0|0|0|0|0|0|0|0|0|0|0|0	0.98	0.99	0.98	0.99	0.98	2.82	27.5	0	NA
CPHX2-N	Q5T749	KPRP_HUMAN	Keratinocyte proline-rich protein (hKPRP)	KPRP	16|15|6|5	42	10.5	4	0|0|0|0|0|0|0|0|0|0|0|0|0|0|0|0|0|0|0|0|0|0|0|0	1	1	1	1	1	8.09	105	0	NA
CPHX2-N	Q86U70	LDB1_HUMAN	LIM domain-binding protein 1 (LDB-1) (Carboxyl-terminal LIM domain-binding protein 2) (CLIM-2) (LIM domain-binding factor CLIM2) (hLdb1) (Nuclear LIM interactor)	LDB1	5|7|4|3	19	4.75	4	0|0|0|0|0|0|0|0|0|0|0|0|0|0|0|0|0|0|0|0|0|0|0|0	1	1	1	1	1	4.67	47.5	0	NA
CPHX2-N	O00512	BCL9_HUMAN	B-cell CLL/lymphoma 9 protein (B-cell lymphoma 9 protein) (Bcl-9) (Protein legless homolog)	BCL9	29|33|22|22	106	26.5	4	3|0|2|2|4|0|1|0|0|1|3|2|2|1|2|2|3|2|2|2|2|5|3|4	1	1	1	1	1	19.23	13.25	0	NA
CPHX2-N	O14497	ARI1A_HUMAN	AT-rich interactive domain-containing protein 1A (ARID domain-containing protein 1A) (B120) (BRG1-associated factor 250) (BAF250) (BRG1-associated factor 250a) (BAF250A) (Osa homolog 1) (hOSA1) (SWI-like protein) (SWI/SNF complex protein p270) (SWI/SNF-related, matrix-associated, actin-dependent regulator of chromatin subfamily F member 1) (hELD)	ARID1A	101|94|103|102	400	100	4	43|31|37|26|35|19|20|21|19|19|13|15|14|13|16|15|19|16|14|13|22|22|29|26	1	1	1	1	1	11.89	4.64	0	NA
CPHX2-N	O14686	KMT2D_HUMAN	Histone-lysine N-methyltransferase 2D (Lysine N-methyltransferase 2D) (EC 2.1.1.364) (ALL1-related protein) (Myeloid/lymphoid or mixed-lineage leukemia protein 2)	KMT2D	140|143|148|144	575	143.75	4	32|18|15|17|31|15|15|14|13|15|5|2|4|5|5|10|5|5|4|1|8|5|10|11	1	1	1	1	1	15.51	13.02	0	NA
CPHX2-N	O15014	ZN609_HUMAN	Zinc finger protein 609	ZNF609	37|33|31|26	127	31.75	4	8|2|2|9|7|5|1|5|6|4|3|4|5|5|7|5|7|8|7|5|5|5|6|7	1	1	1	1	1	13.04	5.95	0	NA
CPHX2-N	O15027	SC16A_HUMAN	Protein transport protein Sec16A (SEC16 homolog A) (p250)	SEC16A	33|44|45|46	168	42	4	4|2|3|5|7|4|5|8|3|0|1|1|1|0|2|1|1|2|0|0|5|3|4|4	1	1	1	1	1	15.88	15.27	0	NA
CPHX2-N	O15550	KDM6A_HUMAN	Lysine-specific demethylase 6A (EC 1.14.11.68) (Histone demethylase UTX) (Ubiquitously-transcribed TPR protein on the X chromosome) (Ubiquitously-transcribed X chromosome tetratricopeptide repeat protein) ([histone H3]-trimethyl-L-lysine(27) demethylase 6A)	KDM6A	32|33|33|35	133	33.25	4	11|7|3|5|7|2|4|3|5|4|3|3|2|3|0|1|0|3|1|0|1|2|3|2	1	1	1	1	1	12.13	10.64	0	NA
CPHX2-N	P54253	ATX1_HUMAN	Ataxin-1 (Spinocerebellar ataxia type 1 protein)	ATXN1	11|14|11|11	47	11.75	4	2|2|0|2|3|2|1|0|3|0|0|0|0|0|0|0|0|0|0|0|2|3|2|3	1	1	1	1	1	7.07	11.28	0	NA
CPHX2-N	P54259	ATN1_HUMAN	Atrophin-1 (Dentatorubral-pallidoluysian atrophy protein)	ATN1	5|5|4|6	20	5	4	0|0|0|0|0|0|0|0|0|0|0|0|0|0|0|0|0|0|0|0|0|0|0|0	1	1	1	1	1	6.41	50	0	NA
CPHX2-N	Q02413	DSG1_HUMAN	Desmoglein-1 (Cadherin family member 4) (Desmosomal glycoprotein 1) (DG1) (DGI) (Pemphigus foliaceus antigen)	DSG1	7|6|2|3	18	4.5	4	0|0|0|0|0|0|0|0|0|0|0|0|0|0|0|0|0|0|0|0|0|0|0|0	0.98	1	0.98	1	0.98	2.82	45	0	NA
CPHX2-N	Q04724	TLE1_HUMAN	Transducin-like enhancer protein 1 (E(Sp1) homolog) (Enhancer of split groucho-like protein 1) (ESG1)	TLE1	29|28|20|19	96	24	4	9|7|10|8|12|6|4|5|5|7|1|2|4|2|1|2|1|1|1|1|6|5|5|5	0.99	1	0.99	1	0.99	3.3	5.24	0	NA
CPHX2-N	Q04837	SSBP_HUMAN	Single-stranded DNA-binding protein, mitochondrial (Mt-SSB) (MtSSB) (PWP1-interacting protein 17)	SSBP1	7|4|2|2	15	3.75	4	0|0|0|0|0|0|0|0|0|0|0|0|0|0|0|0|0|0|0|0|0|0|0|0	0.97	1	0.97	1	0.97	2.82	37.5	0	NA
CPHX2-N	Q09472	EP300_HUMAN	Histone acetyltransferase p300 (p300 HAT) (EC 2.3.1.48) (E1A-associated protein p300) (Histone butyryltransferase p300) (EC 2.3.1.-) (Histone crotonyltransferase p300) (EC 2.3.1.-) (Protein 2-hydroxyisobutyryltransferase p300) (EC 2.3.1.-) (Protein lactyltransferas p300) (EC 2.3.1.-) (Protein propionyltransferase p300) (EC 2.3.1.-)	EP300	25|26|23|26	100	25	4	2|4|0|3|2|3|2|3|1|3|0|0|0|0|1|0|1|0|0|0|0|2|0|1	1	1	1	1	1	18.11	21.43	0	NA
CPHX2-N	Q15596	NCOA2_HUMAN	Nuclear receptor coactivator 2 (NCoA-2) (Class E basic helix-loop-helix protein 75) (bHLHe75) (Transcriptional intermediary factor 2) (hTIF2)	NCOA2	32|36|25|27	120	30	4	10|6|15|9|13|4|7|7|7|6|3|3|4|1|5|3|3|4|2|2|5|6|3|6	1	1	1	1	1	5.31	5.37	0	NA
CPHX2-N	Q15911	ZFHX3_HUMAN	Zinc finger homeobox protein 3 (AT motif-binding factor 1) (AT-binding transcription factor 1) (Alpha-fetoprotein enhancer-binding protein) (Zinc finger homeodomain protein 3) (ZFH-3)	ZFHX3	7|9|8|10	34	8.5	4	3|1|1|1|0|0|1|0|0|0|2|1|2|2|2|1|1|0|0|1|0|1|0|0	1	1	1	1	1	4.94	10.2	0	NA
CPHX2-N	Q4VC05	BCL7A_HUMAN	B-cell CLL/lymphoma 7 protein family member A	BCL7A	7|6|7|7	27	6.75	4	3|1|2|3|2|2|1|1|1|1|0|0|0|1|0|0|0|0|1|1|1|1|0|3	0.97	0.98	0.97	0.98	0.97	2.83	6.48	0	NA
CPHX2-N	Q5D862	FILA2_HUMAN	Filaggrin-2 (FLG-2) (Intermediate filament-associated and psoriasis-susceptibility protein) (Ifapsoriasin)	FLG2	8|9|7|4	28	7	4	0|0|0|0|0|0|0|0|0|1|0|0|0|0|0|0|0|0|0|0|0|0|0|0	1	1	1	1	1	6.41	70	0	NA
CPHX2-N	Q5T481	RBM20_HUMAN	RNA-binding protein 20 (RNA-binding motif protein 20)	RBM20	17|20|14|14	65	16.25	4	4|5|3|0|2|4|2|5|2|5|3|4|4|6|2|1|1|2|0|0|8|8|7|6	0.98	1	0.98	1	0.98	3.07	4.64	0	NA
CPHX2-N	Q6PJG2	MDEAS_HUMAN	Mitotic deacetylase-associated SANT domain protein (ELM2 and SANT domain-containing protein 1)	MIDEAS	5|5|8|8	26	6.5	4	1|0|0|0|0|0|0|0|1|0|0|0|1|0|0|0|0|0|0|0|0|0|0|0	1	1	1	1	1	7.63	52	0	NA
CPHX2-N	Q6ZW49	PAXI1_HUMAN	PAX-interacting protein 1 (PAX transactivation activation domain-interacting protein)	PAXIP1	33|29|31|32	125	31.25	4	5|5|3|3|6|6|3|6|7|4|0|0|0|0|1|0|1|1|1|1|2|1|2|3	1	1	1	1	1	11.91	12.3	0	NA
CPHX2-N	Q86SE9	PCGF5_HUMAN	Polycomb group RING finger protein 5 (RING finger protein 159)	PCGF5	8|7|7|6	28	7	4	1|2|0|2|2|1|1|1|1|2|0|0|0|1|0|0|0|0|0|0|0|0|0|0	1	1	1	1	1	6.96	12	0	NA
CPHX2-N	Q86UP3	ZFHX4_HUMAN	Zinc finger homeobox protein 4 (Zinc finger homeodomain protein 4) (ZFH-4)	ZFHX4	3|6|11|9	29	7.25	4	1|0|1|0|0|0|0|0|0|0|1|1|0|0|0|0|0|2|0|0|0|0|0|0	0.99	1	0.99	1	0.99	2.96	29	0	NA
CPHX2-N	Q86YZ3	HORN_HUMAN	Hornerin	HRNR	20|19|7|8	54	13.5	4	0|1|1|0|0|0|0|0|0|1|1|0|0|0|0|0|0|0|0|0|0|0|1|0	1	1	1	1	1	9.34	64.8	0	NA
CPHX2-N	Q8NEZ4	KMT2C_HUMAN	Histone-lysine N-methyltransferase 2C (Lysine N-methyltransferase 2C) (EC 2.1.1.364) (Homologous to ALR protein) (Myeloid/lymphoid or mixed-lineage leukemia protein 3)	KMT2C	19|17|36|31	103	25.75	4	4|1|0|0|1|0|2|1|2|0|0|0|0|0|0|0|0|0|0|0|0|1|0|2	1	1	1	1	1	11.44	44.14	0	NA
CPHX2-N	Q8NFD5	ARI1B_HUMAN	AT-rich interactive domain-containing protein 1B (ARID domain-containing protein 1B) (BRG1-associated factor 250b) (BAF250B) (BRG1-binding protein hELD/OSA1) (Osa homolog 2) (hOsa2) (p250R)	ARID1B	67|63|78|82	290	72.5	4	19|10|17|11|14|11|7|12|7|6|6|8|6|7|9|7|9|9|6|7|10|11|13|15	1	1	1	1	1	35.94	7.34	0	NA
CPHX2-N	Q8NHM5	KDM2B_HUMAN	Lysine-specific demethylase 2B (EC 1.14.11.27) (CXXC-type zinc finger protein 2) (F-box and leucine-rich repeat protein 10) (F-box protein FBL10) (F-box/LRR-repeat protein 10) (JmjC domain-containing histone demethylation protein 1B) (Jumonji domain-containing EMSY-interactor methyltransferase motif protein) (Protein JEMMA) (Protein-containing CXXC domain 2) ([Histone-H3]-lysine-36 demethylase 1B)	KDM2B	38|36|37|41	152	38	4	8|6|5|3|6|2|4|4|5|5|6|7|7|5|1|2|2|0|1|1|9|9|9|8	1	1	1	1	1	16.03	7.93	0	NA
CPHX2-N	Q8TE76	MORC4_HUMAN	MORC family CW-type zinc finger protein 4 (Zinc finger CW-type coiled-coil domain protein 2) (Zinc finger CW-type domain protein 4)	MORC4	18|16|18|19	71	17.75	4	1|1|0|0|1|2|2|2|0|0|0|0|0|0|0|0|0|0|0|0|0|1|1|2	1	1	1	1	1	24.91	32.77	0	NA
CPHX2-N	Q92782	DPF1_HUMAN	Zinc finger protein neuro-d4 (BRG1-associated factor 45B) (BAF45B) (D4, zinc and double PHD fingers family 1)	DPF1	13|10|10|12	45	11.25	4	2|1|1|0|2|2|2|1|0|0|0|0|0|0|0|0|0|0|0|0|1|2|1|1	1	1	1	1	1	16.86	16.88	0	NA
CPHX2-N	Q92922	SMRC1_HUMAN	SWI/SNF complex subunit SMARCC1 (BRG1-associated factor 155) (BAF155) (SWI/SNF complex 155 kDa subunit) (SWI/SNF-related matrix-associated actin-dependent regulator of chromatin subfamily C member 1)	SMARCC1	57|67|55|67	246	61.5	4	27|26|24|23|22|20|21|21|19|19|7|7|7|7|6|7|5|6|4|4|9|13|12|13	0.99	1	0.99	1	0.99	3.62	4.49	0	NA
CPHX2-N	Q96PK6	RBM14_HUMAN	RNA-binding protein 14 (Paraspeckle protein 2) (PSP2) (RNA-binding motif protein 14) (RRM-containing coactivator activator/modulator) (Synaptotagmin-interacting protein) (SYT-interacting protein)	RBM14	8|8|9|10	35	8.75	4	1|0|1|1|1|0|0|0|1|1|0|0|0|0|0|0|0|0|0|0|0|0|0|0	1	1	1	1	1	10.49	35	0	NA
CPHX2-N	Q99856	ARI3A_HUMAN	AT-rich interactive domain-containing protein 3A (ARID domain-containing protein 3A) (B-cell regulator of IgH transcription) (Bright) (Dead ringer-like protein 1) (E2F-binding protein 1)	ARID3A	27|26|22|27	102	25.5	4	13|10|6|6|3|11|11|8|7|5|4|2|4|4|2|3|4|1|2|3|7|5|6|8	1	1	1	1	1	4.23	4.53	0	NA
CPHX2-N	Q9BRQ0	PYGO2_HUMAN	Pygopus homolog 2	PYGO2	6|8|5|6	25	6.25	4	1|0|0|0|1|1|0|0|1|0|1|0|0|0|0|1|1|1|1|1|1|0|0|0	0.99	1	0.99	1	0.99	4.18	13.64	0	NA
CPHX2-N	Q9BSM1	PCGF1_HUMAN	Polycomb group RING finger protein 1 (Nervous system Polycomb-1) (NSPc1) (RING finger protein 68)	PCGF1	17|19|11|13	60	15	4	3|4|5|2|2|3|1|5|3|2|2|2|2|2|1|2|1|3|1|1|3|5|4|5	0.99	1	0.99	1	0.99	3.85	5.62	0	NA
CPHX2-N	Q9H147	TDIF1_HUMAN	Deoxynucleotidyltransferase terminal-interacting protein 1 (Terminal deoxynucleotidyltransferase-interacting factor 1) (TdIF1) (TdT-interacting factor 1)	DNTTIP1	11|10|9|9	39	9.75	4	0|0|1|0|0|0|0|0|0|0|0|0|0|0|0|0|0|0|0|0|0|0|0|0	1	1	1	1	1	14.47	97.5	0	NA
CPHX2-N	Q9HAH7	FBRS_HUMAN	Probable fibrosin-1	FBRS	15|10|8|14	47	11.75	4	2|0|1|1|2|1|0|1|0|0|0|0|1|0|0|0|0|0|0|0|0|0|0|1	1	1	1	1	1	13.9	28.2	0	NA
CPHX2-N	Q9P2R6	RERE_HUMAN	Arginine-glutamic acid dipeptide repeats protein (Atrophin-1-like protein) (Atrophin-1-related protein)	RERE	8|7|3|4	22	5.5	4	0|1|0|0|1|0|1|0|0|0|0|0|0|0|0|0|1|0|0|0|1|0|0|0	0.98	1	0.98	1	0.98	2.93	26.4	0	NA
CPHX2-N	Q9ULD9	ZN608_HUMAN	Zinc finger protein 608 (Renal carcinoma antigen NY-REN-36)	ZNF608	27|22|22|20	91	22.75	4	9|2|1|5|6|1|0|3|1|2|7|5|7|4|3|2|1|1|2|1|7|8|4|7	1	1	1	1	1	5.47	6.13	0	NA
CPHX2-N	Q9ULL5	PRR12_HUMAN	Proline-rich protein 12	PRR12	46|43|42|41	172	43	4	4|2|2|2|3|1|2|1|0|1|1|1|0|1|0|1|0|2|0|0|0|1|0|0	1	1	1	1	1	66.06	41.28	0	NA
CPHX2-N	Q9Y618	NCOR2_HUMAN	Nuclear receptor corepressor 2 (N-CoR2) (CTG repeat protein 26) (SMAP270) (Silencing mediator of retinoic acid and thyroid hormone receptor) (SMRT) (T3 receptor-associating factor) (TRAC) (Thyroid-, retinoic-acid-receptor-associated corepressor)	NCOR2	63|71|62|65	261	65.25	4	13|6|9|10|17|7|4|9|7|6|0|1|1|2|3|3|4|2|2|3|1|2|4|4	1	1	1	1	1	13	13.05	0	NA
CPHX2-N	Q9Y6Q9	NCOA3_HUMAN	Nuclear receptor coactivator 3 (NCoA-3) (EC 2.3.1.48) (ACTR) (Amplified in breast cancer 1 protein) (AIB-1) (CBP-interacting protein) (pCIP) (Class E basic helix-loop-helix protein 42) (bHLHe42) (Receptor-associated coactivator 3) (RAC-3) (Steroid receptor coactivator protein 3) (SRC-3) (Thyroid hormone receptor activator molecule 1) (TRAM-1)	NCOA3	14|12|5|6	37	9.25	4	3|1|1|1|3|0|1|1|0|1|0|0|0|0|0|1|0|0|0|1|1|1|0|1	0.99	1	0.99	1	0.99	3.89	13.06	0	NA
CRX	O15409	FOXP2_HUMAN	Forkhead box protein P2 (CAG repeat protein 44) (Trinucleotide repeat-containing gene 10 protein)	FOXP2	6|4|6|7	23	5.75	4	0|0|0|0|0|0|0|0|0|0|1|0|0|0|0|0|0|0|0|0|0|0|0|0	1	1	1	1	1	6.41	57.5	0	NA
CRX	O15417	TNC18_HUMAN	Trinucleotide repeat-containing gene 18 protein (Long CAG trinucleotide repeat-containing gene 79 protein)	TNRC18	4|6|4|5	19	4.75	4	0|0|0|0|0|0|0|0|0|0|0|0|0|0|0|0|0|0|0|0|0|0|0|0	1	1	1	1	1	6.41	47.5	0	NA
CRX	O60315	ZEB2_HUMAN	Zinc finger E-box-binding homeobox 2 (Smad-interacting protein 1) (SMADIP1) (Zinc finger homeobox protein 1b)	ZEB2	14|16|15|16	61	15.25	4	1|0|1|0|0|0|0|0|0|0|2|3|3|3|1|3|1|1|1|0|2|2|1|1	1	1	1	1	1	16.25	14.08	0	NA
CRX	O75925	PIAS1_HUMAN	E3 SUMO-protein ligase PIAS1 (EC 2.3.2.-) (DEAD/H box-binding protein 1) (E3 SUMO-protein transferase PIAS1) (Gu-binding protein) (GBP) (Protein inhibitor of activated STAT protein 1) (RNA helicase II-binding protein)	PIAS1	7|4|3|8	22	5.5	4	0|0|0|0|1|0|0|0|0|0|0|0|0|0|0|0|0|0|0|0|0|0|0|0	1	1	1	1	1	4.67	55	0	NA
CRX	P12755	SKI_HUMAN	Ski oncogene (Proto-oncogene c-Ski)	SKI	11|12|11|7	41	10.25	4	0|0|0|0|1|0|0|0|0|0|0|0|0|0|0|0|0|0|0|0|0|0|0|0	1	1	1	1	1	11.33	102.5	0	NA
CRX	P14859	PO2F1_HUMAN	POU domain, class 2, transcription factor 1 (NF-A1) (Octamer-binding protein 1) (Oct-1) (Octamer-binding transcription factor 1) (OTF-1)	POU2F1	3|5|5|5	18	4.5	4	0|0|0|0|0|0|0|0|0|0|0|0|0|0|0|0|0|0|0|0|0|0|0|0	1	1	1	1	1	4.67	45	0	NA
CRX	P17482	HXB9_HUMAN	Homeobox protein Hox-B9 (Homeobox protein Hox-2.5) (Homeobox protein Hox-2E)	HOXB9	3|3|4|4	14	3.5	4	0|0|0|0|0|0|0|0|0|0|0|0|0|0|0|0|0|0|0|0|0|0|0|0	0.99	1	0.99	1	0.99	4.67	35	0	NA
CRX	P28347	TEAD1_HUMAN	Transcriptional enhancer factor TEF-1 (NTEF-1) (Protein GT-IIC) (TEA domain family member 1) (TEAD-1) (Transcription factor 13) (TCF-13)	TEAD1	3|4|2|3	12	3	4	0|0|0|0|0|0|0|0|0|0|0|0|0|0|0|0|0|0|0|0|0|0|0|0	0.98	1	0.98	1	0.98	2.82	30	0	NA
CRX	P35711	SOX5_HUMAN	Transcription factor SOX-5	SOX5	10|11|10|10	41	10.25	4	0|0|0|0|0|0|0|0|0|0|0|0|0|0|0|0|0|0|0|0|0|0|0|0	1	1	1	1	1	16.02	102.5	0	NA
CRX	P40424	PBX1_HUMAN	Pre-B-cell leukemia transcription factor 1 (Homeobox protein PBX1) (Homeobox protein PRL)	PBX1	5|4|4|3	16	4	4	0|0|0|0|0|0|0|0|0|0|0|0|0|0|0|0|0|0|0|0|0|0|0|0	1	1	1	1	1	4.67	40	0	NA
CRX	P40425	PBX2_HUMAN	Pre-B-cell leukemia transcription factor 2 (Homeobox protein PBX2) (Protein G17)	PBX2	3|3|4|2	12	3	4	0|0|0|0|0|0|0|0|0|0|0|0|0|0|0|0|0|0|0|0|0|0|0|0	0.98	1	0.98	1	0.98	2.82	30	0	NA
CRX	P43694	GATA4_HUMAN	Transcription factor GATA-4 (GATA-binding factor 4)	GATA4	4|5|4|3	16	4	4	0|0|0|0|0|0|0|0|0|0|0|0|0|0|0|0|0|0|0|0|0|0|0|0	1	1	1	1	1	4.67	40	0	NA
CRX	P50219	MNX1_HUMAN	Motor neuron and pancreas homeobox protein 1 (Homeobox protein HB9)	MNX1	4|5|6|6	21	5.25	4	0|0|0|0|0|0|0|0|0|0|0|0|0|0|0|0|0|0|0|0|0|0|0|0	1	1	1	1	1	6.41	52.5	0	NA
CRX	P50548	ERF_HUMAN	ETS domain-containing transcription factor ERF (Ets2 repressor factor) (PE-2)	ERF	3|4|3|2	12	3	4	0|0|0|0|0|0|0|0|0|0|0|0|0|0|0|0|0|0|0|0|0|0|0|0	0.98	1	0.98	1	0.98	2.82	30	0	NA
CRX	P61968	LMO4_HUMAN	LIM domain transcription factor LMO4 (Breast tumor autoantigen) (LIM domain only protein 4) (LMO-4)	LMO4	5|4|4|4	17	4.25	4	0|0|0|0|0|0|0|0|0|0|0|0|0|0|0|0|0|0|0|0|0|0|0|0	1	1	1	1	1	6.41	42.5	0	NA
CRX	Q03112	MECOM_HUMAN	Histone-lysine N-methyltransferase MECOM (EC 2.1.1.367) (Ecotropic virus integration site 1 protein homolog) (EVI-1) (MDS1 and EVI1 complex locus protein) (Myelodysplasia syndrome 1 protein) (Myelodysplasia syndrome-associated protein 1)	MECOM	8|9|4|7	28	7	4	0|0|0|0|0|0|0|0|0|0|0|0|0|0|0|0|0|1|0|0|0|0|0|0	1	1	1	1	1	6.41	70	0	NA
CRX	Q3KNV8	PCGF3_HUMAN	Polycomb group RING finger protein 3 (RING finger protein 3A)	PCGF3	8|6|7|4	25	6.25	4	0|0|0|1|0|0|0|0|0|0|1|1|0|1|2|2|0|1|0|0|0|0|0|0	0.99	1	0.99	1	0.99	3.86	16.67	0	NA
CRX	Q5T3J3	LRIF1_HUMAN	Ligand-dependent nuclear receptor-interacting factor 1 (HP1-binding protein enriched in inactive X chromosome protein 1) (HBiX1) (Receptor-interacting factor 1)	LRIF1	4|3|2|4	13	3.25	4	0|0|0|0|0|0|0|0|0|0|0|0|0|0|0|0|0|0|0|0|0|0|0|0	0.98	1	0.98	1	0.98	2.82	32.5	0	NA
CRX	Q6STE5	SMRD3_HUMAN	SWI/SNF-related matrix-associated actin-dependent regulator of chromatin subfamily D member 3 (60 kDa BRG-1/Brm-associated factor subunit C) (BRG1-associated factor 60C) (BAF60C)	SMARCD3	16|19|17|19	71	17.75	4	4|6|7|4|3|3|5|4|4|4|0|0|2|0|1|1|1|1|0|2|1|3|2|5	1	1	1	1	1	6.62	6.76	0	NA
CRX	Q86U70	LDB1_HUMAN	LIM domain-binding protein 1 (LDB-1) (Carboxyl-terminal LIM domain-binding protein 2) (CLIM-2) (LIM domain-binding factor CLIM2) (hLdb1) (Nuclear LIM interactor)	LDB1	6|3|8|8	25	6.25	4	0|0|0|0|0|0|0|0|0|0|0|0|0|0|0|0|0|0|0|0|0|0|0|0	1	1	1	1	1	4.67	62.5	0	NA
CRX	Q8N2W9	PIAS4_HUMAN	E3 SUMO-protein ligase PIAS4 (EC 2.3.2.27) (PIASy) (Protein inhibitor of activated STAT protein 4) (Protein inhibitor of activated STAT protein gamma) (PIAS-gamma) (RING-type E3 ubiquitin transferase PIAS4)	PIAS4	5|4|7|8	24	6	4	0|0|0|0|1|0|0|0|0|0|0|0|0|0|0|0|0|0|0|0|0|0|0|0	1	1	1	1	1	6.41	60	0	NA
CRX	Q92784	DPF3_HUMAN	Zinc finger protein DPF3 (BRG1-associated factor 45C) (BAF45C) (Zinc finger protein cer-d4)	DPF3	3|5|2|3	13	3.25	4	0|0|0|0|0|0|0|0|0|0|0|0|0|0|0|0|0|0|0|0|0|0|0|0	0.98	1	0.98	1	0.98	2.82	32.5	0	NA
CRX	Q96A47	ISL2_HUMAN	Insulin gene enhancer protein ISL-2 (Islet-2)	ISL2	4|5|6|6	21	5.25	4	0|0|0|0|0|0|0|0|0|0|0|0|0|0|0|0|0|0|0|0|0|0|0|0	1	1	1	1	1	6.41	52.5	0	NA
CRX	Q96PN7	TREF1_HUMAN	Transcriptional-regulating factor 1 (Breast cancer anti-estrogen resistance 2) (Transcriptional-regulating protein 132) (Zinc finger protein rapa) (Zinc finger transcription factor TReP-132)	TRERF1	4|4|3|3	14	3.5	4	0|0|0|0|0|0|0|0|0|0|0|0|0|0|0|0|0|0|0|0|0|0|0|0	0.99	1	0.99	1	0.99	4.67	35	0	NA
CRX	Q99523	SORT_HUMAN	Sortilin (100 kDa NT receptor) (Glycoprotein 95) (Gp95) (Neurotensin receptor 3) (NT3) (NTR3)	SORT1	17|16|18|18	69	17.25	4	0|0|0|0|0|0|0|0|0|0|0|0|0|0|0|0|0|0|0|0|0|0|0|0	1	1	1	1	1	25.09	172.5	0	NA
CRX	Q9HAZ2	PRD16_HUMAN	Histone-lysine N-methyltransferase PRDM16 (EC 2.1.1.367) (PR domain zinc finger protein 16) (PR domain-containing protein 16) (Transcription factor MEL1) (MDS1/EVI1-like gene 1)	PRDM16	2|4|4|3	13	3.25	4	0|0|0|0|0|0|0|0|0|0|0|0|0|0|0|0|0|0|0|0|0|0|0|0	0.98	1	0.98	1	0.98	2.82	32.5	0	NA
CRX	Q9ULJ6	ZMIZ1_HUMAN	Zinc finger MIZ domain-containing protein 1 (PIAS-like protein Zimp10) (Retinoic acid-induced protein 17)	ZMIZ1	3|3|4|5	15	3.75	4	0|0|0|0|0|0|0|0|0|0|0|0|0|0|0|0|0|0|0|0|0|0|0|0	0.99	1	0.99	1	0.99	4.67	37.5	0	NA
CRX	O00512	BCL9_HUMAN	B-cell CLL/lymphoma 9 protein (B-cell lymphoma 9 protein) (Bcl-9) (Protein legless homolog)	BCL9	19|19|29|27	94	23.5	4	3|0|2|2|4|0|1|0|0|1|3|2|2|1|2|2|3|2|2|2|2|5|3|4	1	1	1	1	1	15.36	11.75	0	NA
CRX	O14497	ARI1A_HUMAN	AT-rich interactive domain-containing protein 1A (ARID domain-containing protein 1A) (B120) (BRG1-associated factor 250) (BAF250) (BRG1-associated factor 250a) (BAF250A) (Osa homolog 1) (hOSA1) (SWI-like protein) (SWI/SNF complex protein p270) (SWI/SNF-related, matrix-associated, actin-dependent regulator of chromatin subfamily F member 1) (hELD)	ARID1A	110|107|119|114	450	112.5	4	43|31|37|26|35|19|20|21|19|19|13|15|14|13|16|15|19|16|14|13|22|22|29|26	1	1	1	1	1	15.78	5.22	0	NA
CRX	O14686	KMT2D_HUMAN	Histone-lysine N-methyltransferase 2D (Lysine N-methyltransferase 2D) (EC 2.1.1.364) (ALL1-related protein) (Myeloid/lymphoid or mixed-lineage leukemia protein 2)	KMT2D	145|142|158|159	604	151	4	32|18|15|17|31|15|15|14|13|15|5|2|4|5|5|10|5|5|4|1|8|5|10|11	1	1	1	1	1	15.76	13.68	0	NA
CRX	O15014	ZN609_HUMAN	Zinc finger protein 609	ZNF609	27|30|31|28	116	29	4	8|2|2|9|7|5|1|5|6|4|3|4|5|5|7|5|7|8|7|5|5|5|6|7	1	1	1	1	1	14.08	5.44	0	NA
CRX	O15090	ZN536_HUMAN	Zinc finger protein 536	ZNF536	19|21|21|18	79	19.75	4	1|0|0|0|1|1|0|0|0|0|2|0|0|0|0|0|0|0|1|0|2|0|0|0	1	1	1	1	1	25.35	59.25	0	NA
CRX	O15164	TIF1A_HUMAN	Transcription intermediary factor 1-alpha (TIF1-alpha) (EC 2.3.2.27) (E3 ubiquitin-protein ligase TRIM24) (RING finger protein 82) (RING-type E3 ubiquitin transferase TIF1-alpha) (Tripartite motif-containing protein 24)	TRIM24	27|24|31|26	108	27	4	7|1|3|4|2|3|2|1|1|0|2|3|3|3|3|5|4|4|3|4|2|4|2|1	1	1	1	1	1	18.48	9.67	0	NA
CRX	O15550	KDM6A_HUMAN	Lysine-specific demethylase 6A (EC 1.14.11.68) (Histone demethylase UTX) (Ubiquitously-transcribed TPR protein on the X chromosome) (Ubiquitously-transcribed X chromosome tetratricopeptide repeat protein) ([histone H3]-trimethyl-L-lysine(27) demethylase 6A)	KDM6A	38|33|38|33	142	35.5	4	11|7|3|5|7|2|4|3|5|4|3|3|2|3|0|1|0|3|1|0|1|2|3|2	1	1	1	1	1	12.65	11.36	0	NA
CRX	O75177	CREST_HUMAN	Calcium-responsive transactivator (SS18-like protein 1) (SYT homolog 1)	SS18L1	3|3|4|4	14	3.5	4	0|1|0|0|0|0|0|0|0|0|0|0|0|0|0|0|0|0|0|0|0|0|0|0	0.99	1	0.99	1	0.99	4.67	35	0	NA
CRX	O75362	ZN217_HUMAN	Zinc finger protein 217	ZNF217	11|11|10|11	43	10.75	4	0|0|0|0|0|0|0|0|0|1|0|0|1|1|1|0|1|1|1|0|1|1|0|0	1	1	1	1	1	12.29	28.67	0	NA
CRX	O75461	E2F6_HUMAN	Transcription factor E2F6 (E2F-6)	E2F6	7|6|10|9	32	8	4	0|3|0|1|1|0|2|0|1|1|0|0|0|0|0|0|0|0|0|0|2|0|2|3	0.99	1	0.99	1	0.99	3.33	12	0	NA
CRX	O95785	WIZ_HUMAN	Protein Wiz (Widely-interspaced zinc finger-containing protein) (Zinc finger protein 803)	WIZ	40|40|35|45	160	40	4	15|9|11|8|8|4|3|5|5|5|2|4|6|4|7|7|6|6|4|3|9|6|8|10	1	1	1	1	1	16.81	6.19	0	NA
CRX	P08651	NFIC_HUMAN	Nuclear factor 1 C-type (NF1-C) (Nuclear factor 1/C) (CCAAT-box-binding transcription factor) (CTF) (Nuclear factor I/C) (NF-I/C) (NFI-C) (TGGCA-binding protein)	NFIC	8|5|6|6	25	6.25	4	0|3|0|0|0|0|0|0|1|1|0|0|0|0|0|0|0|1|0|0|1|1|1|1	1	1	1	1	1	4.41	15	0	NA
CRX	P0C7T5	ATX1L_HUMAN	Ataxin-1-like (Brother of ataxin-1) (Brother of ATXN1)	ATXN1L	19|17|15|17	68	17	4	6|2|4|2|5|0|3|4|3|3|1|0|2|2|3|2|2|2|0|1|3|2|5|7	1	1	1	1	1	8.27	6.38	0	NA
CRX	P13056	NR2C1_HUMAN	Nuclear receptor subfamily 2 group C member 1 (Orphan nuclear receptor TR2) (Testicular receptor 2)	NR2C1	12|11|10|12	45	11.25	4	1|2|0|0|1|0|0|1|0|0|2|1|0|1|0|0|0|0|0|0|2|3|3|1	1	1	1	1	1	8.64	15	0	NA
CRX	P27540	ARNT_HUMAN	Aryl hydrocarbon receptor nuclear translocator (ARNT protein) (Class E basic helix-loop-helix protein 2) (bHLHe2) (Dioxin receptor, nuclear translocator) (Hypoxia-inducible factor 1-beta) (HIF-1-beta) (HIF1-beta)	ARNT	10|14|9|13	46	11.5	4	2|0|0|1|1|0|2|0|0|0|0|2|3|1|2|1|1|2|1|1|1|4|3|2	1	1	1	1	1	5.77	9.2	0	NA
CRX	P49116	NR2C2_HUMAN	Nuclear receptor subfamily 2 group C member 2 (Orphan nuclear receptor TAK1) (Orphan nuclear receptor TR4) (Testicular receptor 4)	NR2C2	10|9|6|8	33	8.25	4	0|0|1|1|1|0|0|0|0|0|0|0|0|0|0|0|0|0|0|0|1|1|0|1	1	1	1	1	1	7.39	33	0	NA
CRX	P51531	SMCA2_HUMAN	Probable global transcription activator SNF2L2 (EC 3.6.4.-) (ATP-dependent helicase SMARCA2) (BRG1-associated factor 190B) (BAF190B) (Protein brahma homolog) (hBRM) (SNF2-alpha) (SWI/SNF-related matrix-associated actin-dependent regulator of chromatin subfamily A member 2)	SMARCA2	58|56|57|53	224	56	4	30|21|24|24|27|18|18|16|13|20|6|7|7|9|6|4|5|6|1|3|17|14|13|14	0.97	0.99	0.97	0.99	0.97	2.84	4.16	0	NA
CRX	P54198	HIRA_HUMAN	Protein HIRA (TUP1-like enhancer of split protein 1)	HIRA	8|10|6|6	30	7.5	4	2|0|1|0|2|1|1|1|0|0|0|0|0|0|0|0|0|0|0|0|0|0|0|0	1	1	1	1	1	6.82	22.5	0	NA
CRX	P54253	ATX1_HUMAN	Ataxin-1 (Spinocerebellar ataxia type 1 protein)	ATXN1	14|14|14|12	54	13.5	4	2|2|0|2|3|2|1|0|3|0|0|0|0|0|0|0|0|0|0|0|2|3|2|3	1	1	1	1	1	8.04	12.96	0	NA
CRX	P54259	ATN1_HUMAN	Atrophin-1 (Dentatorubral-pallidoluysian atrophy protein)	ATN1	6|6|10|6	28	7	4	0|0|0|0|0|0|0|0|0|0|0|0|0|0|0|0|0|0|0|0|0|0|0|0	1	1	1	1	1	9.73	70	0	NA
CRX	P85037	FOXK1_HUMAN	Forkhead box protein K1 (Myocyte nuclear factor) (MNF)	FOXK1	9|7|15|13	44	11	4	0|1|1|0|3|1|1|2|2|0|0|0|1|0|0|0|0|1|0|0|2|0|1|1	1	1	1	1	1	7.84	15.53	0	NA
CRX	Q01167	FOXK2_HUMAN	Forkhead box protein K2 (G/T-mismatch specific binding protein) (nGTBP) (Interleukin enhancer-binding factor 1)	FOXK2	6|8|7|7	28	7	4	1|1|0|3|0|0|1|1|1|0|1|0|0|0|0|1|0|1|0|0|2|2|2|1	0.99	1	0.99	1	0.99	4.03	9.33	0	NA
CRX	Q01543	FLI1_HUMAN	Friend leukemia integration 1 transcription factor (Proto-oncogene Fli-1) (Transcription factor ERGB)	FLI1	7|8|7|8	30	7.5	4	1|0|1|0|0|0|0|0|1|0|0|0|0|0|1|0|0|0|0|0|0|0|0|0	1	1	1	1	1	10.14	45	0	NA
CRX	Q01664	TFAP4_HUMAN	Transcription factor AP-4 (Activating enhancer-binding protein 4) (Class C basic helix-loop-helix protein 41) (bHLHc41)	TFAP4	8|8|9|10	35	8.75	4	0|0|0|0|0|1|1|0|1|0|1|0|0|0|0|0|0|0|0|0|0|0|0|0	1	1	1	1	1	11.7	52.5	0	NA
CRX	Q04724	TLE1_HUMAN	Transducin-like enhancer protein 1 (E(Sp1) homolog) (Enhancer of split groucho-like protein 1) (ESG1)	TLE1	29|24|29|29	111	27.75	4	9|7|10|8|12|6|4|5|5|7|1|2|4|2|1|2|1|1|1|1|6|5|5|5	1	1	1	1	1	5.73	6.05	0	NA
CRX	Q04726	TLE3_HUMAN	Transducin-like enhancer protein 3 (Enhancer of split groucho-like protein 3) (ESG3)	TLE3	38|38|39|40	155	38.75	4	16|12|18|17|15|10|10|9|9|12|7|6|4|6|4|8|7|6|9|4|10|10|11|10	1	1	1	1	1	9.6	4.04	0	NA
CRX	Q08117	TLE5_HUMAN	TLE family member 5 (Amino-terminal enhancer of split) (Amino enhancer of split) (Gp130-associated protein GAM) (Grg-5) (Groucho-related protein 5) (Protein ESP1) (Protein GRG) (TLE family member 5, transcriptional modulator)	TLE5	5|7|5|7	24	6	4	1|0|1|1|0|1|1|1|1|0|0|0|1|1|0|0|0|0|0|0|1|0|0|1	0.99	1	0.99	1	0.99	4.18	13.09	0	NA
CRX	Q09472	EP300_HUMAN	Histone acetyltransferase p300 (p300 HAT) (EC 2.3.1.48) (E1A-associated protein p300) (Histone butyryltransferase p300) (EC 2.3.1.-) (Histone crotonyltransferase p300) (EC 2.3.1.-) (Protein 2-hydroxyisobutyryltransferase p300) (EC 2.3.1.-) (Protein lactyltransferas p300) (EC 2.3.1.-) (Protein propionyltransferase p300) (EC 2.3.1.-)	EP300	35|41|40|39	155	38.75	4	2|4|0|3|2|3|2|3|1|3|0|0|0|0|1|0|1|0|0|0|0|2|0|1	1	1	1	1	1	29.56	33.21	0	NA
CRX	Q12857	NFIA_HUMAN	Nuclear factor 1 A-type (NF1-A) (Nuclear factor 1/A) (CCAAT-box-binding transcription factor) (CTF) (Nuclear factor I/A) (NF-I/A) (NFI-A) (TGGCA-binding protein)	NFIA	14|15|18|18	65	16.25	4	6|1|3|4|7|2|3|3|2|2|3|4|3|3|4|4|4|5|4|4|6|7|3|4	0.99	1	0.99	1	0.99	4.08	4.29	0	NA
CRX	Q13129	RLF_HUMAN	Zinc finger protein Rlf (Rearranged L-myc fusion gene protein) (Zn-15-related protein)	RLF	6|7|11|12	36	9	4	2|0|2|3|3|0|0|0|0|0|0|0|0|0|1|1|0|1|1|1|1|0|0|1	0.99	1	0.99	1	0.99	3.96	12.71	0	NA
CRX	Q14202	ZMYM3_HUMAN	Zinc finger MYM-type protein 3 (Zinc finger protein 261)	ZMYM3	8|8|8|7	31	7.75	4	2|2|0|0|4|0|0|0|1|3|0|0|1|0|1|1|1|1|0|0|1|1|2|3	0.99	0.99	0.99	0.99	0.99	3.86	7.75	0	NA
CRX	Q15291	RBBP5_HUMAN	Retinoblastoma-binding protein 5 (RBBP-5) (Retinoblastoma-binding protein RBQ-3)	RBBP5	24|21|18|19	82	20.5	4	9|8|8|2|4|8|7|5|5|11|2|1|3|1|1|1|1|0|0|1|5|4|6|4	0.98	1	0.98	1	0.98	3.02	5.07	0	NA
CRX	Q15596	NCOA2_HUMAN	Nuclear receptor coactivator 2 (NCoA-2) (Class E basic helix-loop-helix protein 75) (bHLHe75) (Transcriptional intermediary factor 2) (hTIF2)	NCOA2	23|21|23|29	96	24	4	10|6|15|9|13|4|7|7|7|6|3|3|4|1|5|3|3|4|2|2|5|6|3|6	0.98	1	0.98	1	0.98	2.97	4.3	0	NA
CRX	Q15788	NCOA1_HUMAN	Nuclear receptor coactivator 1 (NCoA-1) (EC 2.3.1.48) (Class E basic helix-loop-helix protein 74) (bHLHe74) (Protein Hin-2) (RIP160) (Renal carcinoma antigen NY-REN-52) (Steroid receptor coactivator 1) (SRC-1)	NCOA1	7|3|6|3	19	4.75	4	1|0|0|0|0|1|0|1|1|0|0|0|0|0|0|0|0|0|0|0|0|0|0|0	0.99	1	0.99	1	0.99	3.63	28.5	0	NA
CRX	Q15911	ZFHX3_HUMAN	Zinc finger homeobox protein 3 (AT motif-binding factor 1) (AT-binding transcription factor 1) (Alpha-fetoprotein enhancer-binding protein) (Zinc finger homeodomain protein 3) (ZFH-3)	ZFHX3	32|32|30|32	126	31.5	4	3|1|1|1|0|0|1|0|0|0|2|1|2|2|2|1|1|0|0|1|0|1|0|0	1	1	1	1	1	37.27	37.8	0	NA
CRX	Q2KHR3	QSER1_HUMAN	Glutamine and serine-rich protein 1	QSER1	16|14|17|15	62	15.5	4	1|3|1|0|0|3|0|1|0|2|0|0|2|2|1|1|1|0|1|0|3|4|0|1	1	1	1	1	1	12.42	13.78	0	NA
CRX	Q4LE39	ARI4B_HUMAN	AT-rich interactive domain-containing protein 4B (ARID domain-containing protein 4B) (180 kDa Sin3-associated polypeptide) (Sin3-associated polypeptide p180) (Breast cancer-associated antigen BRCAA1) (Histone deacetylase complex subunit SAP180) (Retinoblastoma-binding protein 1-like 1)	ARID4B	23|26|22|26	97	24.25	4	11|7|6|5|8|6|8|6|7|5|4|5|4|4|2|3|3|3|0|1|6|10|6|10	1	1	1	1	1	6.77	4.48	0	NA
CRX	Q52LR7	EPC2_HUMAN	Enhancer of polycomb homolog 2 (EPC-like)	EPC2	8|8|5|10	31	7.75	4	2|0|0|0|1|1|1|1|1|0|0|0|0|0|1|0|0|0|1|0|1|0|0|0	1	1	1	1	1	4.41	18.6	0	NA
CRX	Q5H9F3	BCORL_HUMAN	BCL-6 corepressor-like protein 1 (BCoR-L1) (BCoR-like protein 1)	BCORL1	4|4|3|4	15	3.75	4	0|0|0|0|0|0|0|0|0|0|0|0|0|0|0|0|0|0|0|0|1|0|0|0	1	1	1	1	1	4.67	37.5	0	NA
CRX	Q5JSZ5	PRC2B_HUMAN	Protein PRRC2B (HLA-B-associated transcript 2-like 1) (Proline-rich coiled-coil protein 2B)	PRRC2B	9|14|9|11	43	10.75	4	0|0|0|0|0|1|1|0|1|0|0|0|0|0|0|0|0|0|0|0|0|0|0|0	1	1	1	1	1	13.98	86	0	NA
CRX	Q5TKA1	LIN9_HUMAN	Protein lin-9 homolog (HuLin-9) (hLin-9) (Beta subunit-associated regulator of apoptosis) (TUDOR gene similar protein) (Type I interferon receptor beta chain-associated protein) (pRB-associated protein)	LIN9	9|8|10|10	37	9.25	4	2|1|1|0|2|3|2|3|3|1|0|1|1|3|1|0|1|1|1|0|5|3|3|3	0.98	1	0.98	1	0.98	3.13	5.41	0	NA
CRX	Q5VZL5	ZMYM4_HUMAN	Zinc finger MYM-type protein 4 (Zinc finger protein 262)	ZMYM4	34|33|34|32	133	33.25	4	19|9|10|8|16|6|4|3|2|4|5|4|6|3|5|4|3|6|3|4|8|7|5|9	1	1	1	1	1	5.98	5.22	0	NA
CRX	Q68CP9	ARID2_HUMAN	AT-rich interactive domain-containing protein 2 (ARID domain-containing protein 2) (BRG1-associated factor 200) (BAF200) (Zinc finger protein with activation potential) (Zipzap/p200)	ARID2	45|49|48|52	194	48.5	4	13|5|8|5|8|2|1|2|3|4|2|2|1|1|2|1|2|3|1|1|2|1|0|0	1	1	1	1	1	11.61	16.63	0	NA
CRX	Q6KC79	NIPBL_HUMAN	Nipped-B-like protein (Delangin) (SCC2 homolog)	NIPBL	16|19|20|18	73	18.25	4	1|0|2|1|1|0|0|0|0|0|2|2|0|0|2|3|1|1|0|0|0|0|0|0	1	1	1	1	1	17.79	27.38	0	NA
CRX	Q6N021	TET2_HUMAN	Methylcytosine dioxygenase TET2 (EC 1.14.11.n2)	TET2	10|10|10|12	42	10.5	4	1|0|0|0|2|0|0|0|0|0|0|2|0|0|3|2|2|1|0|0|0|0|0|0	1	1	1	1	1	7.31	19.38	0	NA
CRX	Q6P4R8	NFRKB_HUMAN	Nuclear factor related to kappa-B-binding protein (DNA-binding protein R kappa-B) (INO80 complex subunit G)	NFRKB	9|8|7|7	31	7.75	4	1|0|1|0|0|0|0|0|0|1|2|2|1|2|2|3|2|2|2|1|3|2|2|1	0.98	1	0.98	1	0.98	3.33	6.2	0	NA
CRX	Q6PJG2	MDEAS_HUMAN	Mitotic deacetylase-associated SANT domain protein (ELM2 and SANT domain-containing protein 1)	MIDEAS	25|26|26|28	105	26.25	4	1|0|0|0|0|0|0|0|1|0|0|0|1|0|0|0|0|0|0|0|0|0|0|0	1	1	1	1	1	37.83	210	0	NA
CRX	Q6ZRI6	CO039_HUMAN	Uncharacterized protein C15orf39	C15orf39	5|8|6|6	25	6.25	4	0|0|0|0|0|0|0|0|0|0|0|0|0|0|0|0|0|0|0|0|0|0|0|1	1	1	1	1	1	8.09	62.5	0	NA
CRX	Q6ZU65	UBN2_HUMAN	Ubinuclein-2	UBN2	5|4|4|6	19	4.75	4	1|0|0|0|0|1|0|0|1|0|0|0|0|0|0|0|0|0|0|0|0|0|0|0	1	1	1	1	1	5.96	38	0	NA
CRX	Q6ZW49	PAXI1_HUMAN	PAX-interacting protein 1 (PAX transactivation activation domain-interacting protein)	PAXIP1	37|36|32|31	136	34	4	5|5|3|3|6|6|3|6|7|4|0|0|0|0|1|0|1|1|1|1|2|1|2|3	1	1	1	1	1	12.99	13.38	0	NA
CRX	Q76L83	ASXL2_HUMAN	Putative Polycomb group protein ASXL2 (Additional sex combs-like protein 2)	ASXL2	8|8|9|8	33	8.25	4	1|1|1|1|1|0|0|1|0|0|0|0|1|1|0|0|0|1|0|0|0|1|0|0	1	1	1	1	1	8.87	19.8	0	NA
CRX	Q7Z3K3	POGZ_HUMAN	Pogo transposable element with ZNF domain (Suppressor of hairy wing homolog 5) (Zinc finger protein 280E) (Zinc finger protein 635)	POGZ	24|25|21|20	90	22.5	4	6|1|2|1|1|2|1|1|0|1|1|2|2|2|0|1|1|1|0|0|2|2|4|2	1	1	1	1	1	21.76	15	0	NA
CRX	Q7Z5J4	RAI1_HUMAN	Retinoic acid-induced protein 1	RAI1	3|4|3|4	14	3.5	4	0|0|0|0|0|0|0|0|0|0|0|0|0|0|0|0|0|0|0|0|0|0|0|0	0.99	1	0.99	1	0.99	4.67	35	0	NA
CRX	Q86SE9	PCGF5_HUMAN	Polycomb group RING finger protein 5 (RING finger protein 159)	PCGF5	10|9|12|10	41	10.25	4	1|2|0|2|2|1|1|1|1|2|0|0|0|1|0|0|0|0|0|0|0|0|0|0	1	1	1	1	1	13.92	17.57	0	NA
CRX	Q86U86	PB1_HUMAN	Protein polybromo-1 (hPB1) (BRG1-associated factor 180) (BAF180) (Polybromo-1D)	PBRM1	61|64|60|68	253	63.25	4	25|25|18|15|23|10|12|11|10|20|0|2|1|0|1|2|2|2|1|1|3|5|4|5	0.99	1	0.99	1	0.99	4.65	7.67	0	NA
CRX	Q86UP3	ZFHX4_HUMAN	Zinc finger homeobox protein 4 (Zinc finger homeodomain protein 4) (ZFH-4)	ZFHX4	27|27|27|23	104	26	4	1|0|1|0|0|0|0|0|0|0|1|1|0|0|0|0|0|2|0|0|0|0|0|0	1	1	1	1	1	41.82	104	0	NA
CRX	Q86UU0	BCL9L_HUMAN	B-cell CLL/lymphoma 9-like protein (B-cell lymphoma 9-like protein) (BCL9-like protein) (Protein BCL9-2)	BCL9L	2|3|7|4	16	4	4	1|0|0|0|0|0|0|0|0|0|0|0|0|0|0|0|0|0|0|0|0|0|0|0	0.98	1	0.98	1	0.98	2.82	40	0	NA
CRX	Q86XN7	PRSR1_HUMAN	Proline and serine-rich protein 1	PROSER1	8|7|8|4	27	6.75	4	0|0|0|2|1|1|0|0|0|0|0|0|0|0|0|0|0|0|0|0|0|0|0|1	1	1	1	1	1	4.53	32.4	0	NA
CRX	Q8IVH2	FOXP4_HUMAN	Forkhead box protein P4 (Fork head-related protein-like A)	FOXP4	18|13|20|21	72	18	4	1|0|1|0|1|0|0|0|0|0|1|1|1|1|2|2|1|0|1|1|0|0|0|1	1	1	1	1	1	14.57	28.8	0	NA
CRX	Q8IWI9	MGAP_HUMAN	MAX gene-associated protein (MAX dimerization protein 5)	MGA	62|56|47|53	218	54.5	4	18|9|14|14|15|9|3|9|6|2|9|12|9|9|9|12|7|9|4|4|16|15|15|15	1	1	1	1	1	11.76	5.36	0	NA
CRX	Q8IX15	HOMEZ_HUMAN	Homeobox and leucine zipper protein Homez (Homeodomain leucine zipper-containing factor)	HOMEZ	7|11|11|9	38	9.5	4	1|0|1|0|1|2|1|1|1|0|0|0|0|0|0|0|0|0|0|0|0|0|0|0	1	1	1	1	1	8.18	28.5	0	NA
CRX	Q8NEZ4	KMT2C_HUMAN	Histone-lysine N-methyltransferase 2C (Lysine N-methyltransferase 2C) (EC 2.1.1.364) (Homologous to ALR protein) (Myeloid/lymphoid or mixed-lineage leukemia protein 3)	KMT2C	54|56|58|59	227	56.75	4	4|1|0|0|1|0|2|1|2|0|0|0|0|0|0|0|0|0|0|0|0|1|0|2	1	1	1	1	1	36.62	97.29	0	NA
CRX	Q8NF64	ZMIZ2_HUMAN	Zinc finger MIZ domain-containing protein 2 (PIAS-like protein Zimp7)	ZMIZ2	5|5|6|7	23	5.75	4	0|0|0|0|2|0|1|0|0|0|0|0|0|0|1|0|1|1|1|0|0|0|0|0	1	1	1	1	1	7.82	19.71	0	NA
CRX	Q8NFD5	ARI1B_HUMAN	AT-rich interactive domain-containing protein 1B (ARID domain-containing protein 1B) (BRG1-associated factor 250b) (BAF250B) (BRG1-binding protein hELD/OSA1) (Osa homolog 2) (hOsa2) (p250R)	ARID1B	69|61|76|66	272	68	4	19|10|17|11|14|11|7|12|7|6|6|8|6|7|9|7|9|9|6|7|10|11|13|15	1	1	1	1	1	34.02	6.89	0	NA
CRX	Q8NHM5	KDM2B_HUMAN	Lysine-specific demethylase 2B (EC 1.14.11.27) (CXXC-type zinc finger protein 2) (F-box and leucine-rich repeat protein 10) (F-box protein FBL10) (F-box/LRR-repeat protein 10) (JmjC domain-containing histone demethylation protein 1B) (Jumonji domain-containing EMSY-interactor methyltransferase motif protein) (Protein JEMMA) (Protein-containing CXXC domain 2) ([Histone-H3]-lysine-36 demethylase 1B)	KDM2B	30|32|32|33	127	31.75	4	8|6|5|3|6|2|4|4|5|5|6|7|7|5|1|2|2|0|1|1|9|9|9|8	1	1	1	1	1	11.9	6.63	0	NA
CRX	Q8TE76	MORC4_HUMAN	MORC family CW-type zinc finger protein 4 (Zinc finger CW-type coiled-coil domain protein 2) (Zinc finger CW-type domain protein 4)	MORC4	11|11|9|13	44	11	4	1|1|0|0|1|2|2|2|0|0|0|0|0|0|0|0|0|0|0|0|0|1|1|2	1	1	1	1	1	11.58	20.31	0	NA
CRX	Q8WUB8	PHF10_HUMAN	PHD finger protein 10 (BRG1-associated factor 45a) (BAF45a) (XAP135)	PHF10	12|12|13|12	49	12.25	4	3|6|3|2|3|1|2|2|2|3|2|2|3|3|1|1|0|1|0|1|2|4|3|1	1	1	1	1	1	6.41	5.76	0	NA
CRX	Q8WUZ0	BCL7C_HUMAN	B-cell CLL/lymphoma 7 protein family member C	BCL7C	7|8|4|8	27	6.75	4	1|0|0|0|1|1|2|1|0|0|1|1|0|1|0|1|0|0|0|0|1|0|0|0	0.98	1	0.98	1	0.98	2.73	14.73	0	NA
CRX	Q92585	MAML1_HUMAN	Mastermind-like protein 1 (Mam-1)	MAML1	15|14|15|14	58	14.5	4	2|0|5|3|4|2|1|3|3|2|1|1|1|1|3|3|2|1|3|1|2|2|1|1	1	1	1	1	1	9.14	7.25	0	NA
CRX	Q92766	RREB1_HUMAN	Ras-responsive element-binding protein 1 (RREB-1) (Finger protein in nuclear bodies) (Raf-responsive zinc finger protein LZ321) (Zinc finger motif enhancer-binding protein 1) (Zep-1)	RREB1	14|17|11|17	59	14.75	4	1|0|2|0|1|0|0|0|0|0|2|1|1|1|1|1|1|1|1|0|0|1|0|0	1	1	1	1	1	11.7	23.6	0	NA
CRX	Q92782	DPF1_HUMAN	Zinc finger protein neuro-d4 (BRG1-associated factor 45B) (BAF45B) (D4, zinc and double PHD fingers family 1)	DPF1	11|16|14|16	57	14.25	4	2|1|1|0|2|2|2|1|0|0|0|0|0|0|0|0|0|0|0|0|1|2|1|1	1	1	1	1	1	19.67	21.38	0	NA
CRX	Q92785	REQU_HUMAN	Zinc finger protein ubi-d4 (Apoptosis response zinc finger protein) (BRG1-associated factor 45D) (BAF45D) (D4, zinc and double PHD fingers family 2) (Protein requiem)	DPF2	32|31|32|34	129	32.25	4	18|13|9|11|13|9|10|8|6|4|6|5|7|7|7|4|4|5|5|6|9|8|8|5	1	1	1	1	1	9.07	4.14	0	NA
CRX	Q92793	CBP_HUMAN	CREB-binding protein (Histone lysine acetyltransferase CREBBP) (EC 2.3.1.48) (Protein-lysine acetyltransferase CREBBP) (EC 2.3.1.-)	CREBBP	7|9|11|11	38	9.5	4	2|0|1|0|2|0|1|0|0|0|0|0|0|0|1|2|1|1|1|2|2|1|1|0	1	1	1	1	1	5.38	12.67	0	NA
CRX	Q92922	SMRC1_HUMAN	SWI/SNF complex subunit SMARCC1 (BRG1-associated factor 155) (BAF155) (SWI/SNF complex 155 kDa subunit) (SWI/SNF-related matrix-associated actin-dependent regulator of chromatin subfamily C member 1)	SMARCC1	85|95|102|84	366	91.5	4	27|26|24|23|22|20|21|21|19|19|7|7|7|7|6|7|5|6|4|4|9|13|12|13	1	1	1	1	1	9.67	6.67	0	NA
CRX	Q92925	SMRD2_HUMAN	SWI/SNF-related matrix-associated actin-dependent regulator of chromatin subfamily D member 2 (60 kDa BRG-1/Brm-associated factor subunit B) (BRG1-associated factor 60B) (BAF60B)	SMARCD2	27|24|26|25	102	25.5	4	13|5|15|8|12|4|8|9|8|7|3|3|2|2|1|1|1|1|1|0|8|7|5|4	0.97	0.98	0.97	0.98	0.97	3.13	4.78	0	NA
CRX	Q92993	KAT5_HUMAN	Histone acetyltransferase KAT5 (EC 2.3.1.48) (60 kDa Tat-interactive protein) (Tip60) (Histone acetyltransferase HTATIP) (HIV-1 Tat interactive protein) (Lysine acetyltransferase 5) (cPLA(2)-interacting protein)	KAT5	13|9|8|9	39	9.75	4	3|1|2|1|1|4|1|0|1|1|0|0|0|0|0|0|0|0|0|0|0|0|1|1	1	1	1	1	1	5.07	13.76	0	NA
CRX	Q93074	MED12_HUMAN	Mediator of RNA polymerase II transcription subunit 12 (Activator-recruited cofactor 240 kDa component) (ARC240) (CAG repeat protein 45) (Mediator complex subunit 12) (OPA-containing protein) (Thyroid hormone receptor-associated protein complex 230 kDa component) (Trap230) (Trinucleotide repeat-containing gene 11 protein)	MED12	7|7|8|10	32	8	4	2|1|1|2|2|2|3|1|2|2|1|0|0|1|1|1|2|1|2|1|0|0|0|1	0.98	1	0.98	1	0.98	3.45	6.62	0	NA
CRX	Q969R5	LMBL2_HUMAN	Lethal(3)malignant brain tumor-like protein 2 (H-l(3)mbt-like protein 2) (L(3)mbt-like protein 2)	L3MBTL2	8|8|8|8	32	8	4	5|0|2|1|1|1|0|2|1|0|1|1|1|0|1|2|1|2|0|0|2|2|4|1	0.99	0.99	0.99	0.99	0.99	4.77	6.19	0	NA
CRX	Q96JM2	ZN462_HUMAN	Zinc finger protein 462 (Zinc finger PBX1-interacting protein) (ZFPIP)	ZNF462	14|16|10|15	55	13.75	4	0|0|0|1|0|0|0|0|0|0|0|0|0|1|0|0|0|0|0|0|0|0|0|0	1	1	1	1	1	16.02	137.5	0	NA
CRX	Q96KM6	Z512B_HUMAN	Zinc finger protein 512B	ZNF512B	5|6|6|5	22	5.5	4	1|0|0|0|0|0|0|0|0|0|0|0|0|0|0|0|0|0|0|0|0|0|0|0	1	1	1	1	1	8.09	55	0	NA
CRX	Q96KQ7	EHMT2_HUMAN	Histone-lysine N-methyltransferase EHMT2 (EC 2.1.1.-) (Euchromatic histone-lysine N-methyltransferase 2) (HLA-B-associated transcript 8) (Histone H3-K9 methyltransferase 3) (H3-K9-HMTase 3) (Lysine N-methyltransferase 1C) (Protein G9a)	EHMT2	41|40|34|42	157	39.25	4	14|7|8|8|7|7|6|9|13|2|5|6|7|7|3|4|2|4|2|1|8|6|8|8	1	1	1	1	1	12.47	6.2	0	NA
CRX	Q96L91	EP400_HUMAN	E1A-binding protein p400 (EC 3.6.4.-) (CAG repeat protein 32) (Domino homolog) (hDomino) (Trinucleotide repeat-containing gene 12 protein) (p400 kDa SWI2/SNF2-related protein)	EP400	62|61|60|68	251	62.75	4	21|16|17|8|17|9|9|10|11|7|6|3|5|11|4|5|4|5|4|1|12|12|16|18	1	1	1	1	1	10.33	6.52	0	NA
CRX	Q96PK6	RBM14_HUMAN	RNA-binding protein 14 (Paraspeckle protein 2) (PSP2) (RNA-binding motif protein 14) (RRM-containing coactivator activator/modulator) (Synaptotagmin-interacting protein) (SYT-interacting protein)	RBM14	14|15|13|13	55	13.75	4	1|0|1|1|1|0|0|0|1|1|0|0|0|0|0|0|0|0|0|0|0|0|0|0	1	1	1	1	1	18.04	55	0	NA
CRX	Q96RN5	MED15_HUMAN	Mediator of RNA polymerase II transcription subunit 15 (Activator-recruited cofactor 105 kDa component) (ARC105) (CTG repeat protein 7a) (Mediator complex subunit 15) (Positive cofactor 2 glutamine/Q-rich-associated protein) (PC2 glutamine/Q-rich-associated protein) (TPA-inducible gene 1 protein) (TIG-1) (Trinucleotide repeat-containing gene 7 protein)	MED15	3|4|6|4	17	4.25	4	0|0|1|0|1|0|0|1|0|0|0|0|0|0|0|0|0|0|1|0|0|0|0|1	0.98	1	0.98	1	0.98	2.93	20.4	0	NA
CRX	Q96T58	MINT_HUMAN	Msx2-interacting protein (SMART/HDAC1-associated repressor protein) (SPEN homolog)	SPEN	30|29|30|30	119	29.75	4	12|4|6|10|4|3|4|13|8|2|1|0|2|0|4|3|2|3|3|1|2|0|0|1	1	1	1	1	1	5.32	8.11	0	NA
CRX	Q99856	ARI3A_HUMAN	AT-rich interactive domain-containing protein 3A (ARID domain-containing protein 3A) (B-cell regulator of IgH transcription) (Bright) (Dead ringer-like protein 1) (E2F-binding protein 1)	ARID3A	36|35|38|38	147	36.75	4	13|10|6|6|3|11|11|8|7|5|4|2|4|4|2|3|4|1|2|3|7|5|6|8	1	1	1	1	1	11.81	6.53	0	NA
CRX	Q9BQE9	BCL7B_HUMAN	B-cell CLL/lymphoma 7 protein family member B (allergen Hom s 3)	BCL7B	3|4|3|3	13	3.25	4	1|0|0|0|0|0|1|0|1|0|0|0|0|0|0|0|0|0|0|0|0|0|1|0	0.98	1	0.98	1	0.98	3.63	19.5	0	NA
CRX	Q9BRQ0	PYGO2_HUMAN	Pygopus homolog 2	PYGO2	5|6|6|5	22	5.5	4	1|0|0|0|1|1|0|0|1|0|1|0|0|0|0|1|1|1|1|1|1|0|0|0	0.99	1	0.99	1	0.99	4.18	12	0	NA
CRX	Q9BTK6	PAGR1_HUMAN	PAXIP1-associated glutamate-rich protein 1 (Glutamate-rich coactivator interacting with SRC1) (GAS) (PAXIP1-associated protein 1) (PTIP-associated protein 1)	PAGR1	7|6|6|6	25	6.25	4	0|0|1|0|1|1|1|0|1|1|0|0|0|1|0|0|0|0|0|0|1|0|0|1	1	1	1	1	1	6.31	16.67	0	NA
CRX	Q9BYE7	PCGF6_HUMAN	Polycomb group RING finger protein 6 (Mel18 and Bmi1-like RING finger) (RING finger protein 134)	PCGF6	8|9|11|11	39	9.75	4	4|3|3|3|1|2|3|1|1|2|0|0|0|0|0|0|1|1|0|0|3|3|2|1	0.99	1	0.99	1	0.99	4.03	6.88	0	NA
CRX	Q9H147	TDIF1_HUMAN	Deoxynucleotidyltransferase terminal-interacting protein 1 (Terminal deoxynucleotidyltransferase-interacting factor 1) (TdIF1) (TdT-interacting factor 1)	DNTTIP1	11|11|12|14	48	12	4	0|0|1|0|0|0|0|0|0|0|0|0|0|0|0|0|0|0|0|0|0|0|0|0	1	1	1	1	1	17.55	120	0	NA
CRX	Q9H2F5	EPC1_HUMAN	Enhancer of polycomb homolog 1	EPC1	9|6|12|9	36	9	4	3|2|1|0|0|2|1|0|0|1|1|1|1|1|0|1|0|1|0|0|0|1|0|1	1	1	1	1	1	4.03	12	0	NA
CRX	Q9H334	FOXP1_HUMAN	Forkhead box protein P1 (Mac-1-regulated forkhead) (MFH)	FOXP1	13|10|14|14	51	12.75	4	0|0|0|1|1|0|0|1|2|0|0|0|0|0|4|1|1|0|2|1|1|1|1|2	1	1	1	1	1	9.7	16.11	0	NA
CRX	Q9H3G5	CPVL_HUMAN	Probable serine carboxypeptidase CPVL (EC 3.4.16.-) (Carboxypeptidase, vitellogenic-like) (Vitellogenic carboxypeptidase-like protein) (VCP-like protein) (hVLP)	CPVL	10|11|10|9	40	10	4	0|1|0|0|0|1|3|4|2|1|0|0|0|0|0|0|0|1|0|0|0|0|0|0	1	1	1	1	1	4.94	18.46	0	NA
CRX	Q9H582	ZN644_HUMAN	Zinc finger protein 644 (Zinc finger motif enhancer-binding protein 2) (Zep-2)	ZNF644	27|28|24|29	108	27	4	3|0|1|1|2|2|5|2|1|0|0|2|0|0|2|2|0|2|0|0|2|3|3|2	1	1	1	1	1	26.69	18.51	0	NA
CRX	Q9H8M2	BRD9_HUMAN	Bromodomain-containing protein 9 (Rhabdomyosarcoma antigen MU-RMS-40.8)	BRD9	7|9|9|6	31	7.75	4	3|0|0|0|1|1|1|1|0|0|0|0|0|0|0|0|0|0|0|0|1|1|1|0	1	1	1	1	1	5.89	18.6	0	NA
CRX	Q9H9B1	EHMT1_HUMAN	Histone-lysine N-methyltransferase EHMT1 (EC 2.1.1.-) (Euchromatic histone-lysine N-methyltransferase 1) (Eu-HMTase1) (G9a-like protein 1) (GLP) (GLP1) (Histone H3-K9 methyltransferase 5) (H3-K9-HMTase 5) (Lysine N-methyltransferase 1D)	EHMT1	29|34|36|34	133	33.25	4	16|12|6|4|8|2|5|3|4|4|8|8|6|7|5|6|7|6|4|5|7|13|11|11	1	1	1	1	1	7.48	4.75	0	NA
CRX	Q9HAH7	FBRS_HUMAN	Probable fibrosin-1	FBRS	17|14|17|13	61	15.25	4	2|0|1|1|2|1|0|1|0|0|0|0|1|0|0|0|0|0|0|0|0|0|0|1	1	1	1	1	1	27.84	36.6	0	NA
CRX	Q9HCM7	FBSL_HUMAN	Fibrosin-1-like protein (AUTS2-like protein) (HBV X-transactivated gene 9 protein) (HBV XAg-transactivated protein 9)	FBRSL1	9|12|11|12	44	11	4	2|0|0|0|2|0|0|0|0|0|1|1|2|0|2|2|2|3|2|1|0|0|0|0	1	1	1	1	1	7.84	13.2	0	NA
CRX	Q9NPI1	BRD7_HUMAN	Bromodomain-containing protein 7 (75 kDa bromodomain protein) (Protein CELTIX-1)	BRD7	31|25|28|23	107	26.75	4	2|3|2|1|4|2|1|0|1|2|1|2|1|1|1|1|1|1|0|1|0|0|0|0	1	1	1	1	1	25.07	22.93	0	NA
CRX	Q9NQB0	TF7L2_HUMAN	Transcription factor 7-like 2 (HMG box transcription factor 4) (T-cell-specific transcription factor 4) (T-cell factor 4) (TCF-4) (hTCF-4)	TCF7L2	5|5|6|4	20	5	4	0|1|0|0|0|1|0|0|0|1|0|0|0|0|0|0|0|0|0|0|1|0|1|1	0.99	1	0.99	1	0.99	4.24	20	0	NA
CRX	Q9NSC2	SALL1_HUMAN	Sal-like protein 1 (Spalt-like transcription factor 1) (Zinc finger protein 794) (Zinc finger protein SALL1) (Zinc finger protein Spalt-1) (HSal1) (Sal-1)	SALL1	22|19|18|18	77	19.25	4	1|1|0|1|1|2|4|2|1|1|0|1|1|0|0|0|1|0|0|0|3|2|4|2	1	1	1	1	1	17.93	16.5	0	NA
CRX	Q9NZM4	BICRA_HUMAN	BRD4-interacting chromatin-remodeling complex-associated protein (Glioma tumor suppressor candidate region gene 1 protein)	BICRA	11|13|13|10	47	11.75	4	3|1|1|3|1|0|0|2|0|0|0|0|0|0|1|1|3|0|0|1|1|0|0|2	1	1	1	1	1	8	14.1	0	NA
CRX	Q9P281	BAHC1_HUMAN	BAH and coiled-coil domain-containing protein 1 (Bromo adjacent homology domain-containing protein 2) (BAH domain-containing protein 2)	BAHCC1	3|3|4|4	14	3.5	4	0|1|0|0|0|0|0|0|0|0|0|0|0|0|0|1|0|0|0|0|0|0|0|0	0.99	1	0.99	1	0.99	4.67	35	0	NA
CRX	Q9P2D1	CHD7_HUMAN	Chromodomain-helicase-DNA-binding protein 7 (CHD-7) (EC 3.6.4.12) (ATP-dependent helicase CHD7)	CHD7	29|36|31|32	128	32	4	4|2|3|1|3|1|3|3|4|0|0|0|0|0|2|2|2|2|2|0|0|1|0|1	1	1	1	1	1	32.31	21.33	0	NA
CRX	Q9P2R6	RERE_HUMAN	Arginine-glutamic acid dipeptide repeats protein (Atrophin-1-like protein) (Atrophin-1-related protein)	RERE	4|3|6|7	20	5	4	0|1|0|0|1|0|1|0|0|0|0|0|0|0|0|0|1|0|0|0|1|0|0|0	0.98	1	0.98	1	0.98	2.93	24	0	NA
CRX	Q9UGU0	TCF20_HUMAN	Transcription factor 20 (TCF-20) (Nuclear factor SPBP) (Protein AR1) (Stromelysin-1 PDGF-responsive element-binding protein) (SPRE-binding protein)	TCF20	17|16|17|17	67	16.75	4	2|0|1|0|1|1|0|0|0|0|0|0|0|0|1|1|1|1|1|1|0|0|0|0	1	1	1	1	1	20.31	36.55	0	NA
CRX	Q9UHF7	TRPS1_HUMAN	Zinc finger transcription factor Trps1 (Tricho-rhino-phalangeal syndrome type I protein) (Zinc finger protein GC79)	TRPS1	40|41|38|38	157	39.25	4	7|2|5|2|2|1|0|1|2|0|2|3|4|1|5|5|4|3|2|0|4|2|2|6	1	1	1	1	1	30.32	14.49	0	NA
CRX	Q9UKY1	ZHX1_HUMAN	Zinc fingers and homeoboxes protein 1	ZHX1	13|12|17|14	56	14	4	5|3|2|4|3|1|1|0|0|2|1|1|1|0|1|1|1|1|0|1|2|3|5|6	1	1	1	1	1	5.1	7.47	0	NA
CRX	Q9ULD9	ZN608_HUMAN	Zinc finger protein 608 (Renal carcinoma antigen NY-REN-36)	ZNF608	20|23|19|23	85	21.25	4	9|2|1|5|6|1|0|3|1|2|7|5|7|4|3|2|1|1|2|1|7|8|4|7	1	1	1	1	1	4.94	5.73	0	NA
CRX	Q9ULL5	PRR12_HUMAN	Proline-rich protein 12	PRR12	57|52|65|58	232	58	4	4|2|2|2|3|1|2|1|0|1|1|1|0|1|0|1|0|2|0|0|0|1|0|0	1	1	1	1	1	86.94	55.68	0	NA
CRX	Q9UPN9	TRI33_HUMAN	E3 ubiquitin-protein ligase TRIM33 (EC 2.3.2.27) (Ectodermin homolog) (RET-fused gene 7 protein) (Protein Rfg7) (RING-type E3 ubiquitin transferase TRIM33) (Transcription intermediary factor 1-gamma) (TIF1-gamma) (Tripartite motif-containing protein 33)	TRIM33	20|25|24|21	90	22.5	4	1|3|1|0|1|1|2|4|1|0|1|0|3|5|1|1|0|1|0|1|4|5|3|4	1	1	1	1	1	12.5	12.56	0	NA
CRX	Q9UPW6	SATB2_HUMAN	DNA-binding protein SATB2 (Special AT-rich sequence-binding protein 2)	SATB2	18|19|22|24	83	20.75	4	2|1|3|4|3|7|3|1|5|1|0|0|0|0|1|0|0|0|0|0|0|0|0|0	1	1	1	1	1	5.88	16.06	0	NA
CRX	Q9UQR1	ZN148_HUMAN	Zinc finger protein 148 (Transcription factor ZBP-89) (Zinc finger DNA-binding protein 89)	ZNF148	9|10|10|10	39	9.75	4	0|0|2|0|1|0|0|1|1|0|0|0|0|0|1|0|0|0|0|0|0|2|1|2	1	1	1	1	1	12.01	21.27	0	NA
CRX	Q9Y618	NCOR2_HUMAN	Nuclear receptor corepressor 2 (N-CoR2) (CTG repeat protein 26) (SMAP270) (Silencing mediator of retinoic acid and thyroid hormone receptor) (SMRT) (T3 receptor-associating factor) (TRAC) (Thyroid-, retinoic-acid-receptor-associated corepressor)	NCOR2	64|66|72|72	274	68.5	4	13|6|9|10|17|7|4|9|7|6|0|1|1|2|3|3|4|2|2|3|1|2|4|4	1	1	1	1	1	13.5	13.7	0	NA
CRX	Q9Y6Q9	NCOA3_HUMAN	Nuclear receptor coactivator 3 (NCoA-3) (EC 2.3.1.48) (ACTR) (Amplified in breast cancer 1 protein) (AIB-1) (CBP-interacting protein) (pCIP) (Class E basic helix-loop-helix protein 42) (bHLHe42) (Receptor-associated coactivator 3) (RAC-3) (Steroid receptor coactivator protein 3) (SRC-3) (Thyroid hormone receptor activator molecule 1) (TRAM-1)	NCOA3	20|22|26|22	90	22.5	4	3|1|1|1|3|0|1|1|0|1|0|0|0|0|0|1|0|0|0|1|1|1|0|1	1	1	1	1	1	39.15	31.76	0	NA
CRX	Q9Y6X8	ZHX2_HUMAN	Zinc fingers and homeoboxes protein 2 (Alpha-fetoprotein regulator 1) (AFP regulator 1) (Regulator of AFP) (Zinc finger and homeodomain protein 2)	ZHX2	10|11|16|11	48	12	4	1|2|1|3|5|0|1|0|0|1|1|1|1|2|2|4|4|0|1|1|2|0|2|3	1	1	1	1	1	6.06	7.58	0	NA
DPPA3	A7MCY6	TBKB1_HUMAN	TANK-binding kinase 1-binding protein 1 (TBK1-binding protein 1)	TBKBP1	20|12|13|12	57	14.25	4	0|0|0|0|0|0|0|0|0|0|0|0|0|0|0|0|0|0|0|0|0|0|0|0	1	1	1	1	1	19.08	142.5	0	NA
DPPA3	O14787	TNPO2_HUMAN	Transportin-2 (Karyopherin beta-2b)	TNPO2	5|13|8|10	36	9	4	0|0|0|0|0|0|0|0|0|0|0|0|0|0|0|0|0|0|0|0|0|0|0|0	1	1	1	1	1	8.09	90	0	NA
DPPA3	P0DJD0	RGPD1_HUMAN	RANBP2-like and GRIP domain-containing protein 1 (Ran-binding protein 2-like 6) (RanBP2-like 6) (RanBP2L6)	RGPD1	3|4|4|5	16	4	4	0|0|0|0|0|0|0|0|0|0|0|0|0|0|0|0|0|0|0|0|0|0|0|0	1	1	1	1	1	4.67	40	0	NA
DPPA3	Q92973	TNPO1_HUMAN	Transportin-1 (Importin beta-2) (Karyopherin beta-2) (M9 region interaction protein) (MIP)	TNPO1	6|5|5|8	24	6	4	0|0|0|0|0|0|0|0|0|0|0|0|0|0|0|0|0|0|0|0|0|0|0|0	1	1	1	1	1	8.09	60	0	NA
DPPA3	Q96PU4	UHRF2_HUMAN	E3 ubiquitin-protein ligase UHRF2 (EC 2.3.2.27) (Np95/ICBP90-like RING finger protein) (Np95-like RING finger protein) (Nuclear protein 97) (Nuclear zinc finger protein Np97) (RING finger protein 107) (RING-type E3 ubiquitin transferase UHRF2) (Ubiquitin-like PHD and RING finger domain-containing protein 2) (Ubiquitin-like-containing PHD and RING finger domains protein 2)	UHRF2	14|13|16|16	59	14.75	4	0|0|0|0|0|0|0|0|0|0|0|0|0|0|0|0|0|0|0|0|0|0|0|0	1	1	1	1	1	20.59	147.5	0	NA
DPPA3	Q96T88	UHRF1_HUMAN	E3 ubiquitin-protein ligase UHRF1 (EC 2.3.2.27) (Inverted CCAAT box-binding protein of 90 kDa) (Nuclear protein 95) (Nuclear zinc finger protein Np95) (HuNp95) (hNp95) (RING finger protein 106) (RING-type E3 ubiquitin transferase UHRF1) (Transcription factor ICBP90) (Ubiquitin-like PHD and RING finger domain-containing protein 1) (hUHRF1) (Ubiquitin-like-containing PHD and RING finger domains pro…	UHRF1	13|14|17|16	60	15	4	0|0|0|0|0|0|0|0|0|0|0|0|0|0|0|0|0|0|0|0|0|0|0|0	1	1	1	1	1	20.59	150	0	NA
DPPA3	Q9ULX6	AKP8L_HUMAN	A-kinase anchor protein 8-like (AKAP8-like protein) (Helicase A-binding protein 95) (HAP95) (Homologous to AKAP95 protein) (HA95) (Neighbor of A-kinase-anchoring protein 95) (Neighbor of AKAP95)	AKAP8L	2|4|4|3	13	3.25	4	0|0|0|0|0|0|0|0|0|0|0|0|0|0|0|0|0|0|0|0|0|0|0|0	0.98	1	0.98	1	0.98	2.82	32.5	0	NA
DPPA3	A8CG34	P121C_HUMAN	Nuclear envelope pore membrane protein POM 121C (Nuclear pore membrane protein 121-2) (POM121-2) (Pore membrane protein of 121 kDa C)	POM121C	8|8|11|10	37	9.25	4	1|1|1|1|0|1|0|0|0|1|0|0|0|0|0|0|0|0|0|0|0|0|0|0	1	1	1	1	1	10.49	37	0	NA
DPPA3	O14524	NEMP1_HUMAN	Nuclear envelope integral membrane protein 1	NEMP1	9|8|10|11	38	9.5	4	0|0|1|0|1|0|1|0|0|0|0|0|0|0|0|0|0|0|0|0|0|0|0|0	1	1	1	1	1	12.42	76	0	NA
DPPA3	O60318	GANP_HUMAN	Germinal-center associated nuclear protein (GANP) (EC 2.3.1.48) (80 kDa MCM3-associated protein) (MCM3 acetylating protein) (MCM3AP) (EC 2.3.1.-) (MCM3 acetyltransferase)	MCM3AP	17|15|19|16	67	16.75	4	1|0|2|1|1|2|1|0|0|0|2|2|0|0|2|2|1|1|0|0|2|3|2|1	1	1	1	1	1	14.5	15.46	0	NA
DPPA3	P35658	NU214_HUMAN	Nuclear pore complex protein Nup214 (214 kDa nucleoporin) (Nucleoporin Nup214) (Protein CAN)	NUP214	95|102|91|84	372	93	4	23|18|16|13|17|10|13|17|13|8|7|11|12|4|11|6|9|6|4|5|9|11|10|12	1	1	1	1	1	27.45	8.42	0	NA
DPPA3	P49792	RBP2_HUMAN	E3 SUMO-protein ligase RanBP2 (EC 2.3.2.-) (358 kDa nucleoporin) (Nuclear pore complex protein Nup358) (Nucleoporin Nup358) (Ran-binding protein 2) (RanBP2) (p270)	RANBP2	195|212|204|205	816	204	4	37|31|33|16|20|20|15|17|13|18|9|13|16|12|5|4|4|7|5|5|23|21|24|27	1	1	1	1	1	22.42	12.39	0	NA
DPPA3	P52948	NUP98_HUMAN	Nuclear pore complex protein Nup98-Nup96 (EC 3.4.21.-) [Cleaved into: Nuclear pore complex protein Nup98 (98 kDa nucleoporin) (Nucleoporin Nup98) (Nup98); Nuclear pore complex protein Nup96 (96 kDa nucleoporin) (Nucleoporin Nup96) (Nup96)]	NUP98	24|30|24|28	106	26.5	4	2|0|2|0|3|1|2|0|1|2|0|0|1|1|2|0|0|1|0|0|1|0|0|0	1	1	1	1	1	39.93	33.47	0	NA
DPPA3	P78406	RAE1L_HUMAN	mRNA export factor (Rae1 protein homolog) (mRNA-associated protein mrnp 41)	RAE1	18|18|18|19	73	18.25	4	1|1|0|1|1|1|0|1|0|0|0|0|0|0|0|0|0|0|0|0|0|1|0|0	1	1	1	1	1	24.99	62.57	0	NA
DPPA3	Q7Z3B4	NUP54_HUMAN	Nucleoporin p54 (54 kDa nucleoporin)	NUP54	17|17|22|18	74	18.5	4	1|1|2|3|1|1|1|1|1|0|0|0|0|0|0|0|0|0|0|0|0|0|0|0	1	1	1	1	1	22.1	37	0	NA
DPPA3	Q8TCU4	ALMS1_HUMAN	Alstrom syndrome protein 1	ALMS1	4|8|6|4	22	5.5	4	0|0|0|0|0|0|0|0|0|0|0|0|0|0|0|0|0|0|0|0|0|0|0|0	1	1	1	1	1	6.41	55	0	NA
DPPA3	Q99567	NUP88_HUMAN	Nuclear pore complex protein Nup88 (88 kDa nucleoporin) (Nucleoporin Nup88)	NUP88	28|34|40|32	134	33.5	4	7|7|5|5|5|6|7|4|8|7|0|1|0|1|2|1|1|1|1|1|4|2|2|3	1	1	1	1	1	9.92	9.93	0	NA
DPPA3	Q9BVL2	NUP58_HUMAN	Nucleoporin p58/p45 (58 kDa nucleoporin) (Nucleoporin-like protein 1)	NUP58	8|8|8|7	31	7.75	4	2|2|0|0|1|0|1|1|1|1|0|0|0|0|0|0|0|0|0|0|0|1|0|0	1	1	1	1	1	11.3	18.6	0	NA
DPPA3	Q9BY89	K1671_HUMAN	Uncharacterized protein KIAA1671	KIAA1671	4|8|8|9	29	7.25	4	0|1|0|0|0|0|0|0|0|0|0|0|0|0|0|0|0|0|0|0|1|0|0|0	1	1	1	1	1	6.41	72.5	0	NA
DPPA3	Q9UHD2	TBK1_HUMAN	Serine/threonine-protein kinase TBK1 (EC 2.7.11.1) (NF-kappa-B-activating kinase) (T2K) (TANK-binding kinase 1)	TBK1	15|13|14|13	55	13.75	4	0|0|0|0|0|0|0|0|0|0|0|0|0|0|0|0|0|0|0|0|0|0|0|0	1	1	1	1	1	20.59	137.5	0	NA
DPPA3	Q9UMN6	KMT2B_HUMAN	Histone-lysine N-methyltransferase 2B (Lysine N-methyltransferase 2B) (EC 2.1.1.364) (Myeloid/lymphoid or mixed-lineage leukemia protein 4) (Trithorax homolog 2) (WW domain-binding protein 7) (WBP-7)	KMT2B	22|27|32|33	114	28.5	4	14|10|8|2|12|6|9|6|9|2|3|3|3|3|3|4|5|3|6|3|2|3|3|5	0.99	1	0.99	1	0.99	3.98	5.39	0	NA
DPRX-N	P02768	ALBU_HUMAN	Albumin	ALB	7|6|4|2	19	4.75	4	0|0|0|0|1|0|0|0|0|0|0|0|0|0|0|0|0|0|0|0|0|0|0|0	0.99	1	0.99	1	0.99	2.82	47.5	0	NA
DPRX-N	Q5T749	KPRP_HUMAN	Keratinocyte proline-rich protein (hKPRP)	KPRP	3|3|14|11	31	7.75	4	0|0|0|0|0|0|0|0|0|0|0|0|0|0|0|0|0|0|0|0|0|0|0|0	1	1	1	1	1	4.67	77.5	0	NA
DPRX-N	O15027	SC16A_HUMAN	Protein transport protein Sec16A (SEC16 homolog A) (p250)	SEC16A	17|20|60|55	152	38	4	4|2|3|5|7|4|5|8|3|0|1|1|1|0|2|1|1|2|0|0|5|3|4|4	1	1	1	1	1	5.8	13.82	0	NA
DPRX-N	P04406	G3P_HUMAN	Glyceraldehyde-3-phosphate dehydrogenase (GAPDH) (EC 1.2.1.12) (Peptidyl-cysteine S-nitrosylase GAPDH) (EC 2.6.99.-)	GAPDH	58|52|8|7	125	31.25	4	0|0|0|0|3|0|0|1|1|0|0|0|0|0|0|0|0|1|0|0|0|0|0|0	1	1	1	1	1	5.58	125	0	NA
DPRX-N	P27797	CALR_HUMAN	Calreticulin (CRP55) (Calregulin) (Endoplasmic reticulum resident protein 60) (ERp60) (HACBP) (grp60)	CALR	36|27|4|2	69	17.25	4	0|0|0|0|0|0|0|0|0|0|0|0|0|0|1|1|0|0|0|0|0|0|0|0	0.99	1	0.99	1	0.99	2.82	172.5	0	NA
DPRX-N	P49411	EFTU_HUMAN	Elongation factor Tu, mitochondrial (EF-Tu) (P43)	TUFM	33|33|9|9	84	21	4	3|0|1|2|3|2|2|4|3|2|3|4|3|4|3|3|1|2|1|0|2|3|1|2	0.97	1	0.97	1	0.97	2.77	9.33	0	NA
DPRX-N	Q04837	SSBP_HUMAN	Single-stranded DNA-binding protein, mitochondrial (Mt-SSB) (MtSSB) (PWP1-interacting protein 17)	SSBP1	5|6|2|2	15	3.75	4	0|0|0|0|0|0|0|0|0|0|0|0|0|0|0|0|0|0|0|0|0|0|0|0	0.97	1	0.97	1	0.97	2.82	37.5	0	NA
DPRX-N	Q15911	ZFHX3_HUMAN	Zinc finger homeobox protein 3 (AT motif-binding factor 1) (AT-binding transcription factor 1) (Alpha-fetoprotein enhancer-binding protein) (Zinc finger homeodomain protein 3) (ZFH-3)	ZFHX3	9|6|52|56	123	30.75	4	3|1|1|1|0|0|1|0|0|0|2|1|2|2|2|1|1|0|0|1|0|1|0|0	0.99	1	0.99	1	0.99	3.62	36.9	0	NA
DPRX-N	Q5D862	FILA2_HUMAN	Filaggrin-2 (FLG-2) (Intermediate filament-associated and psoriasis-susceptibility protein) (Ifapsoriasin)	FLG2	6|2|6|3	17	4.25	4	0|0|0|0|0|0|0|0|0|1|0|0|0|0|0|0|0|0|0|0|0|0|0|0	0.98	1	0.98	1	0.98	2.82	42.5	0	NA
DPRX-N	Q86UP3	ZFHX4_HUMAN	Zinc finger homeobox protein 4 (Zinc finger homeodomain protein 4) (ZFH-4)	ZFHX4	4|4|40|47	95	23.75	4	1|0|1|0|0|0|0|0|0|0|1|1|0|0|0|0|0|2|0|0|0|0|0|0	1	1	1	1	1	4.88	95	0	NA
DPRX-N	Q86YZ3	HORN_HUMAN	Hornerin	HRNR	10|11|14|9	44	11	4	0|1|1|0|0|0|0|0|0|1|1|0|0|0|0|0|0|0|0|0|0|0|1|0	1	1	1	1	1	12.43	52.8	0	NA
DPRX-N	Q8IY92	SLX4_HUMAN	Structure-specific endonuclease subunit SLX4 (BTB/POZ domain-containing protein 12)	SLX4	6|5|24|31	66	16.5	4	2|0|0|0|0|1|1|2|1|1|0|2|0|0|2|0|2|0|0|0|1|0|0|0	0.99	1	0.99	1	0.99	4.02	26.4	0	NA
DPRX-N	Q96KQ7	EHMT2_HUMAN	Histone-lysine N-methyltransferase EHMT2 (EC 2.1.1.-) (Euchromatic histone-lysine N-methyltransferase 2) (HLA-B-associated transcript 8) (Histone H3-K9 methyltransferase 3) (H3-K9-HMTase 3) (Lysine N-methyltransferase 1C) (Protein G9a)	EHMT2	22|26|45|45	138	34.5	4	14|7|8|8|7|7|6|9|13|2|5|6|7|7|3|4|2|4|2|1|8|6|8|8	0.99	1	0.99	1	0.99	3.61	5.45	0	NA
DPRX-N	Q99856	ARI3A_HUMAN	AT-rich interactive domain-containing protein 3A (ARID domain-containing protein 3A) (B-cell regulator of IgH transcription) (Bright) (Dead ringer-like protein 1) (E2F-binding protein 1)	ARID3A	23|26|50|52	151	37.75	4	13|10|6|6|3|11|11|8|7|5|4|2|4|4|2|3|4|1|2|3|7|5|6|8	1	1	1	1	1	4.91	6.71	0	NA
DPRX-N	Q9H582	ZN644_HUMAN	Zinc finger protein 644 (Zinc finger motif enhancer-binding protein 2) (Zep-2)	ZNF644	9|10|38|38	95	23.75	4	3|0|1|1|2|2|5|2|1|0|0|2|0|0|2|2|0|2|0|0|2|3|3|2	1	1	1	1	1	5.34	16.29	0	NA
DPRX-N	Q9UPW6	SATB2_HUMAN	DNA-binding protein SATB2 (Special AT-rich sequence-binding protein 2)	SATB2	15|16|33|28	92	23	4	2|1|3|4|3|7|3|1|5|1|0|0|0|0|1|0|0|0|0|0|0|0|0|0	1	1	1	1	1	4.74	17.81	0	NA
DPRX-N	Q9Y4B4	ARIP4_HUMAN	Helicase ARIP4 (EC 3.6.4.12) (Androgen receptor-interacting protein 4) (RAD54-like protein 2)	RAD54L2	8|8|37|43	96	24	4	0|0|0|0|0|0|0|0|0|0|0|0|0|0|0|0|0|0|0|0|1|1|0|0	1	1	1	1	1	12.91	240	0	NA
DUXA	O60264	SMCA5_HUMAN	SWI/SNF-related matrix-associated actin-dependent regulator of chromatin subfamily A member 5 (SWI/SNF-related matrix-associated actin-dependent regulator of chromatin A5) (EC 3.6.4.-) (Sucrose nonfermenting protein 2 homolog) (hSNF2H)	SMARCA5	44|42|40|39	165	41.25	4	5|1|1|2|5|7|4|4|2|1|1|0|0|2|2|4|1|3|1|2|0|0|1|2	1	1	1	1	1	25.27	19.41	0	NA
DUXA	P11388	TOP2A_HUMAN	DNA topoisomerase 2-alpha (EC 5.6.2.2) (DNA topoisomerase II, alpha isozyme)	TOP2A	7|5|2|3	17	4.25	4	0|0|0|0|0|0|0|0|0|0|0|0|0|0|0|0|0|0|0|0|0|0|0|0	0.98	1	0.98	1	0.98	2.82	42.5	0	NA
DUXA	P28370	SMCA1_HUMAN	Probable global transcription activator SNF2L1 (EC 3.6.4.-) (ATP-dependent helicase SMARCA1) (Nucleosome-remodeling factor subunit SNF2L) (SWI/SNF-related matrix-associated actin-dependent regulator of chromatin subfamily A member 1)	SMARCA1	8|6|4|7	25	6.25	4	0|1|0|0|0|0|0|0|1|0|0|0|0|0|0|0|0|0|0|0|0|1|1|0	1	1	1	1	1	5.31	37.5	0	NA
DUXA	P46013	KI67_HUMAN	Proliferation marker protein Ki-67 (Antigen identified by monoclonal antibody Ki-67) (Antigen KI-67) (Antigen Ki67)	MKI67	70|71|61|64	266	66.5	4	35|10|20|13|26|8|6|8|10|8|14|18|15|12|15|15|12|15|11|8|13|10|16|17	1	1	1	1	1	8.67	4.76	0	NA
DUXA	Q12830	BPTF_HUMAN	Nucleosome-remodeling factor subunit BPTF (Bromodomain and PHD finger-containing transcription factor) (Fetal Alz-50 clone 1 protein) (Fetal Alzheimer antigen)	BPTF	31|30|34|29	124	31	4	5|2|0|0|2|7|5|5|3|1|2|2|0|1|1|1|1|1|4|1|2|2|2|1	1	1	1	1	1	18.16	14.59	0	NA
DUXA	Q14676	MDC1_HUMAN	Mediator of DNA damage checkpoint protein 1 (Nuclear factor with BRCT domains 1)	MDC1	53|54|55|66	228	57	4	7|2|4|5|8|5|4|5|13|0|5|6|5|3|4|5|4|3|4|4|7|3|4|5	1	1	1	1	1	48.36	11.9	0	NA
DUXA	Q96KM6	Z512B_HUMAN	Zinc finger protein 512B	ZNF512B	12|9|10|13	44	11	4	1|0|0|0|0|0|0|0|0|0|0|0|0|0|0|0|0|0|0|0|0|0|0|0	1	1	1	1	1	14.47	110	0	NA
DUXA	Q99856	ARI3A_HUMAN	AT-rich interactive domain-containing protein 3A (ARID domain-containing protein 3A) (B-cell regulator of IgH transcription) (Bright) (Dead ringer-like protein 1) (E2F-binding protein 1)	ARID3A	25|21|27|23	96	24	4	13|10|6|6|3|11|11|8|7|5|4|2|4|4|2|3|4|1|2|3|7|5|6|8	0.99	1	0.99	1	0.99	3.52	4.27	0	NA
DUXA	Q9NRL2	BAZ1A_HUMAN	Bromodomain adjacent to zinc finger domain protein 1A (ATP-dependent chromatin-remodeling protein) (ATP-utilizing chromatin assembly and remodeling factor 1) (hACF1) (CHRAC subunit ACF1) (Williams syndrome transcription factor-related chromatin-remodeling factor 180) (WCRF180) (hWALp1)	BAZ1A	25|20|15|18	78	19.5	4	0|0|0|0|0|0|0|0|0|0|0|0|0|0|0|0|1|0|0|0|0|0|0|0	1	1	1	1	1	23.6	195	0	NA
DUXA	Q9P2D1	CHD7_HUMAN	Chromodomain-helicase-DNA-binding protein 7 (CHD-7) (EC 3.6.4.12) (ATP-dependent helicase CHD7)	CHD7	40|40|29|30	139	34.75	4	4|2|3|1|3|1|3|3|4|0|0|0|0|0|2|2|2|2|2|0|0|1|0|1	1	1	1	1	1	32.31	23.17	0	NA
DUXA	Q9UIG0	BAZ1B_HUMAN	Tyrosine-protein kinase BAZ1B (EC 2.7.10.2) (Bromodomain adjacent to zinc finger domain protein 1B) (Williams syndrome transcription factor) (Williams-Beuren syndrome chromosomal region 10 protein) (Williams-Beuren syndrome chromosomal region 9 protein) (hWALp2)	BAZ1B	48|36|32|29	145	36.25	4	1|0|0|0|0|0|0|0|0|0|0|0|0|0|0|0|0|1|0|0|0|0|0|0	1	1	1	1	1	44.18	362.5	0	NA
DUXB	Q5T749	KPRP_HUMAN	Keratinocyte proline-rich protein (hKPRP)	KPRP	7|9|2|2	20	5	4	0|0|0|0|0|0|0|0|0|0|0|0|0|0|0|0|0|0|0|0|0|0|0|0	0.97	1	0.97	1	0.97	2.82	50	0	NA
DUXB	Q9HCM1	RESF1_HUMAN	Retroelement silencing factor 1	RESF1	8|10|13|9	40	10	4	0|0|0|0|0|0|0|0|0|0|0|0|0|0|0|0|0|0|0|0|0|0|0|0	1	1	1	1	1	12.91	100	0	NA
DUXB	O00763	ACACB_HUMAN	Acetyl-CoA carboxylase 2 (EC 6.4.1.2) (ACC-beta)	ACACB	40|39|48|40	167	41.75	4	12|12|15|17|15|11|12|13|15|13|2|2|3|3|3|4|2|3|1|2|4|8|6|6	1	1	1	1	1	4.99	5.45	0	NA
DUXB	O15164	TIF1A_HUMAN	Transcription intermediary factor 1-alpha (TIF1-alpha) (EC 2.3.2.27) (E3 ubiquitin-protein ligase TRIM24) (RING finger protein 82) (RING-type E3 ubiquitin transferase TIF1-alpha) (Tripartite motif-containing protein 24)	TRIM24	75|87|86|95	343	85.75	4	7|1|3|4|2|3|2|1|1|0|2|3|3|3|3|5|4|4|3|4|2|4|2|1	1	1	1	1	1	86.81	30.72	0	NA
DUXB	O60264	SMCA5_HUMAN	SWI/SNF-related matrix-associated actin-dependent regulator of chromatin subfamily A member 5 (SWI/SNF-related matrix-associated actin-dependent regulator of chromatin A5) (EC 3.6.4.-) (Sucrose nonfermenting protein 2 homolog) (hSNF2H)	SMARCA5	26|21|25|17	89	22.25	4	5|1|1|2|5|7|4|4|2|1|1|0|0|2|2|4|1|3|1|2|0|0|1|2	1	1	1	1	1	8.11	10.47	0	NA
DUXB	Q12830	BPTF_HUMAN	Nucleosome-remodeling factor subunit BPTF (Bromodomain and PHD finger-containing transcription factor) (Fetal Alz-50 clone 1 protein) (Fetal Alzheimer antigen)	BPTF	21|20|19|18	78	19.5	4	5|2|0|0|2|7|5|5|3|1|2|2|0|1|1|1|1|1|4|1|2|2|2|1	1	1	1	1	1	9.22	9.18	0	NA
DUXB	Q14676	MDC1_HUMAN	Mediator of DNA damage checkpoint protein 1 (Nuclear factor with BRCT domains 1)	MDC1	44|43|35|41	163	40.75	4	7|2|4|5|8|5|4|5|13|0|5|6|5|3|4|5|4|3|4|4|7|3|4|5	1	1	1	1	1	25.35	8.5	0	NA
DUXB	Q5D862	FILA2_HUMAN	Filaggrin-2 (FLG-2) (Intermediate filament-associated and psoriasis-susceptibility protein) (Ifapsoriasin)	FLG2	4|4|3|3	14	3.5	4	0|0|0|0|0|0|0|0|0|1|0|0|0|0|0|0|0|0|0|0|0|0|0|0	0.99	1	0.99	1	0.99	4.67	35	0	NA
DUXB	Q6PJG2	MDEAS_HUMAN	Mitotic deacetylase-associated SANT domain protein (ELM2 and SANT domain-containing protein 1)	MIDEAS	2|5|4|3	14	3.5	4	1|0|0|0|0|0|0|0|1|0|0|0|1|0|0|0|0|0|0|0|0|0|0|0	0.98	1	0.98	1	0.98	2.43	28	0	NA
DUXB	Q7Z3K3	POGZ_HUMAN	Pogo transposable element with ZNF domain (Suppressor of hairy wing homolog 5) (Zinc finger protein 280E) (Zinc finger protein 635)	POGZ	12|12|11|15	50	12.5	4	6|1|2|1|1|2|1|1|0|1|1|2|2|2|0|1|1|1|0|0|2|2|4|2	1	1	1	1	1	8.19	8.33	0	NA
DUXB	Q86UP3	ZFHX4_HUMAN	Zinc finger homeobox protein 4 (Zinc finger homeodomain protein 4) (ZFH-4)	ZFHX4	9|5|5|8	27	6.75	4	1|0|1|0|0|0|0|0|0|0|1|1|0|0|0|0|0|2|0|0|0|0|0|0	1	1	1	1	1	6.83	27	0	NA
DUXB	Q8TE76	MORC4_HUMAN	MORC family CW-type zinc finger protein 4 (Zinc finger CW-type coiled-coil domain protein 2) (Zinc finger CW-type domain protein 4)	MORC4	7|5|6|9	27	6.75	4	1|1|0|0|1|2|2|2|0|0|0|0|0|0|0|0|0|0|0|0|0|1|1|2	1	1	1	1	1	4.37	12.46	0	NA
DUXB	Q9P2D1	CHD7_HUMAN	Chromodomain-helicase-DNA-binding protein 7 (CHD-7) (EC 3.6.4.12) (ATP-dependent helicase CHD7)	CHD7	39|49|47|48	183	45.75	4	4|2|3|1|3|1|3|3|4|0|0|0|0|0|2|2|2|2|2|0|0|1|0|1	1	1	1	1	1	46.71	30.5	0	NA
DUXB	Q9UBW7	ZMYM2_HUMAN	Zinc finger MYM-type protein 2 (Fused in myeloproliferative disorders protein) (Rearranged in atypical myeloproliferative disorder protein) (Zinc finger protein 198)	ZMYM2	75|64|67|69	275	68.75	4	30|25|29|21|30|11|14|11|9|18|10|9|11|10|10|11|12|8|7|6|19|19|18|20	1	1	1	1	1	6.33	4.48	0	NA
DUXB	Q9UPN9	TRI33_HUMAN	E3 ubiquitin-protein ligase TRIM33 (EC 2.3.2.27) (Ectodermin homolog) (RET-fused gene 7 protein) (Protein Rfg7) (RING-type E3 ubiquitin transferase TRIM33) (Transcription intermediary factor 1-gamma) (TIF1-gamma) (Tripartite motif-containing protein 33)	TRIM33	52|49|59|53	213	53.25	4	1|3|1|0|1|1|2|4|1|0|1|0|3|5|1|1|0|1|0|1|4|5|3|4	1	1	1	1	1	38.36	29.72	0	NA
DUXB	Q9UPW6	SATB2_HUMAN	DNA-binding protein SATB2 (Special AT-rich sequence-binding protein 2)	SATB2	17|16|14|13	60	15	4	2|1|3|4|3|7|3|1|5|1|0|0|0|0|1|0|0|0|0|0|0|0|0|0	0.99	1	0.99	1	0.99	3.95	11.61	0	NA
EGR2	O15409	FOXP2_HUMAN	Forkhead box protein P2 (CAG repeat protein 44) (Trinucleotide repeat-containing gene 10 protein)	FOXP2	6|8|4|8	26	6.5	4	0|0|0|0|0|0|0|0|0|0|1|0|0|0|0|0|0|0|0|0|0|0|0|0	1	1	1	1	1	6.41	65	0	NA
EGR2	O15417	TNC18_HUMAN	Trinucleotide repeat-containing gene 18 protein (Long CAG trinucleotide repeat-containing gene 79 protein)	TNRC18	5|5|4|3	17	4.25	4	0|0|0|0|0|0|0|0|0|0|0|0|0|0|0|0|0|0|0|0|0|0|0|0	1	1	1	1	1	4.67	42.5	0	NA
EGR2	O60315	ZEB2_HUMAN	Zinc finger E-box-binding homeobox 2 (Smad-interacting protein 1) (SMADIP1) (Zinc finger homeobox protein 1b)	ZEB2	15|12|10|14	51	12.75	4	1|0|1|0|0|0|0|0|0|0|2|3|3|3|1|3|1|1|1|0|2|2|1|1	1	1	1	1	1	9.41	11.77	0	NA
EGR2	P18847	ATF3_HUMAN	Cyclic AMP-dependent transcription factor ATF-3 (cAMP-dependent transcription factor ATF-3) (Activating transcription factor 3)	ATF3	4|4|3|2	13	3.25	4	0|0|0|0|0|0|0|0|0|0|0|0|0|0|0|0|0|0|0|0|0|0|0|0	0.98	1	0.98	1	0.98	2.82	32.5	0	NA
EGR2	P35711	SOX5_HUMAN	Transcription factor SOX-5	SOX5	10|13|10|10	43	10.75	4	0|0|0|0|0|0|0|0|0|0|0|0|0|0|0|0|0|0|0|0|0|0|0|0	1	1	1	1	1	16.02	107.5	0	NA
EGR2	P56524	HDAC4_HUMAN	Histone deacetylase 4 (HD4) (EC 3.5.1.98)	HDAC4	4|4|2|4	14	3.5	4	0|0|0|0|0|0|0|0|0|0|0|0|0|0|0|0|0|0|0|0|0|1|0|0	0.98	1	0.98	1	0.98	2.82	35	0	NA
EGR2	P61968	LMO4_HUMAN	LIM domain transcription factor LMO4 (Breast tumor autoantigen) (LIM domain only protein 4) (LMO-4)	LMO4	7|5|4|5	21	5.25	4	0|0|0|0|0|0|0|0|0|0|0|0|0|0|0|0|0|0|0|0|0|0|0|0	1	1	1	1	1	6.41	52.5	0	NA
EGR2	P81877	SSBP2_HUMAN	Single-stranded DNA-binding protein 2 (Sequence-specific single-stranded-DNA-binding protein 2)	SSBP2	3|3|6|4	16	4	4	0|0|0|0|0|0|0|0|0|1|0|0|0|0|0|0|0|0|0|0|0|0|0|0	0.99	1	0.99	1	0.99	4.67	40	0	NA
EGR2	Q03112	MECOM_HUMAN	Histone-lysine N-methyltransferase MECOM (EC 2.1.1.367) (Ecotropic virus integration site 1 protein homolog) (EVI-1) (MDS1 and EVI1 complex locus protein) (Myelodysplasia syndrome 1 protein) (Myelodysplasia syndrome-associated protein 1)	MECOM	4|4|2|3	13	3.25	4	0|0|0|0|0|0|0|0|0|0|0|0|0|0|0|0|0|1|0|0|0|0|0|0	0.98	1	0.98	1	0.98	2.82	32.5	0	NA
EGR2	Q13506	NAB1_HUMAN	NGFI-A-binding protein 1 (EGR-1-binding protein 1) (Transcriptional regulatory protein p54)	NAB1	23|18|17|18	76	19	4	0|0|0|0|0|0|0|0|0|0|0|0|0|0|0|0|0|0|0|0|0|0|0|0	1	1	1	1	1	26.58	190	0	NA
EGR2	Q3KNV8	PCGF3_HUMAN	Polycomb group RING finger protein 3 (RING finger protein 3A)	PCGF3	6|4|5|4	19	4.75	4	0|0|0|1|0|0|0|0|0|0|1|1|0|1|2|2|0|1|0|0|0|0|0|0	0.99	1	0.99	1	0.99	3.86	12.67	0	NA
EGR2	Q5TGY3	AHDC1_HUMAN	AT-hook DNA-binding motif-containing protein 1	AHDC1	7|6|6|5	24	6	4	0|0|0|0|0|0|0|0|0|0|0|0|0|0|0|0|0|0|0|0|0|0|0|0	1	1	1	1	1	8.09	60	0	NA
EGR2	Q6STE5	SMRD3_HUMAN	SWI/SNF-related matrix-associated actin-dependent regulator of chromatin subfamily D member 3 (60 kDa BRG-1/Brm-associated factor subunit C) (BRG1-associated factor 60C) (BAF60C)	SMARCD3	24|21|19|23	87	21.75	4	4|6|7|4|3|3|5|4|4|4|0|0|2|0|1|1|1|1|0|2|1|3|2|5	1	1	1	1	1	8.98	8.29	0	NA
EGR2	Q86U70	LDB1_HUMAN	LIM domain-binding protein 1 (LDB-1) (Carboxyl-terminal LIM domain-binding protein 2) (CLIM-2) (LIM domain-binding factor CLIM2) (hLdb1) (Nuclear LIM interactor)	LDB1	8|13|10|10	41	10.25	4	0|0|0|0|0|0|0|0|0|0|0|0|0|0|0|0|0|0|0|0|0|0|0|0	1	1	1	1	1	12.91	102.5	0	NA
EGR2	Q8NBZ0	IN80E_HUMAN	INO80 complex subunit E (Coiled-coil domain-containing protein 95)	INO80E	4|2|3|3	12	3	4	0|0|0|0|0|0|0|0|0|0|0|0|0|0|0|0|0|0|0|0|0|0|0|0	0.98	1	0.98	1	0.98	2.82	30	0	NA
EGR2	Q8NFU7	TET1_HUMAN	Methylcytosine dioxygenase TET1 (EC 1.14.11.n2) (CXXC-type zinc finger protein 6) (Leukemia-associated protein with a CXXC domain) (Ten-eleven translocation 1 gene protein)	TET1	4|5|4|3	16	4	4	0|0|0|0|0|0|0|0|0|0|0|0|0|0|0|0|0|0|0|0|0|0|0|0	1	1	1	1	1	4.67	40	0	NA
EGR2	Q96A47	ISL2_HUMAN	Insulin gene enhancer protein ISL-2 (Islet-2)	ISL2	4|6|2|4	16	4	4	0|0|0|0|0|0|0|0|0|0|0|0|0|0|0|0|0|0|0|0|0|0|0|0	0.99	1	0.99	1	0.99	2.82	40	0	NA
EGR2	Q96PN7	TREF1_HUMAN	Transcriptional-regulating factor 1 (Breast cancer anti-estrogen resistance 2) (Transcriptional-regulating protein 132) (Zinc finger protein rapa) (Zinc finger transcription factor TReP-132)	TRERF1	3|3|2|3	11	2.75	4	0|0|0|0|0|0|0|0|0|0|0|0|0|0|0|0|0|0|0|0|0|0|0|0	0.98	0.99	0.98	0.99	0.98	2.82	27.5	0	NA
EGR2	Q9C0K0	BC11B_HUMAN	B-cell lymphoma/leukemia 11B (BCL-11B) (B-cell CLL/lymphoma 11B) (COUP-TF-interacting protein 2) (Radiation-induced tumor suppressor gene 1 protein) (hRit1)	BCL11B	6|6|3|5	20	5	4	0|0|0|0|0|0|0|0|0|0|0|0|0|0|0|0|0|0|0|0|0|0|0|0	1	1	1	1	1	4.67	50	0	NA
EGR2	Q9HAZ2	PRD16_HUMAN	Histone-lysine N-methyltransferase PRDM16 (EC 2.1.1.367) (PR domain zinc finger protein 16) (PR domain-containing protein 16) (Transcription factor MEL1) (MDS1/EVI1-like gene 1)	PRDM16	4|3|4|5	16	4	4	0|0|0|0|0|0|0|0|0|0|0|0|0|0|0|0|0|0|0|0|0|0|0|0	1	1	1	1	1	4.67	40	0	NA
EGR2	Q9HCM1	RESF1_HUMAN	Retroelement silencing factor 1	RESF1	12|13|12|12	49	12.25	4	0|0|0|0|0|0|0|0|0|0|0|0|0|0|0|0|0|0|0|0|0|0|0|0	1	1	1	1	1	19.08	122.5	0	NA
EGR2	O00512	BCL9_HUMAN	B-cell CLL/lymphoma 9 protein (B-cell lymphoma 9 protein) (Bcl-9) (Protein legless homolog)	BCL9	38|38|30|33	139	34.75	4	3|0|2|2|4|0|1|0|0|1|3|2|2|1|2|2|3|2|2|2|2|5|3|4	1	1	1	1	1	29.84	17.38	0	NA
EGR2	O14497	ARI1A_HUMAN	AT-rich interactive domain-containing protein 1A (ARID domain-containing protein 1A) (B120) (BRG1-associated factor 250) (BAF250) (BRG1-associated factor 250a) (BAF250A) (Osa homolog 1) (hOSA1) (SWI-like protein) (SWI/SNF complex protein p270) (SWI/SNF-related, matrix-associated, actin-dependent regulator of chromatin subfamily F member 1) (hELD)	ARID1A	132|122|136|143	533	133.25	4	43|31|37|26|35|19|20|21|19|19|13|15|14|13|16|15|19|16|14|13|22|22|29|26	1	1	1	1	1	19.56	6.19	0	NA
EGR2	O14686	KMT2D_HUMAN	Histone-lysine N-methyltransferase 2D (Lysine N-methyltransferase 2D) (EC 2.1.1.364) (ALL1-related protein) (Myeloid/lymphoid or mixed-lineage leukemia protein 2)	KMT2D	180|171|173|174	698	174.5	4	32|18|15|17|31|15|15|14|13|15|5|2|4|5|5|10|5|5|4|1|8|5|10|11	1	1	1	1	1	19.41	15.8	0	NA
EGR2	O15014	ZN609_HUMAN	Zinc finger protein 609	ZNF609	47|43|41|40	171	42.75	4	8|2|2|9|7|5|1|5|6|4|3|4|5|5|7|5|7|8|7|5|5|5|6|7	1	1	1	1	1	28.72	8.02	0	NA
EGR2	O15027	SC16A_HUMAN	Protein transport protein Sec16A (SEC16 homolog A) (p250)	SEC16A	41|39|35|37	152	38	4	4|2|3|5|7|4|5|8|3|0|1|1|1|0|2|1|1|2|0|0|5|3|4|4	1	1	1	1	1	17.15	13.82	0	NA
EGR2	O15090	ZN536_HUMAN	Zinc finger protein 536	ZNF536	6|5|11|8	30	7.5	4	1|0|0|0|1|1|0|0|0|0|2|0|0|0|0|0|0|0|1|0|2|0|0|0	1	1	1	1	1	5.25	22.5	0	NA
EGR2	O15164	TIF1A_HUMAN	Transcription intermediary factor 1-alpha (TIF1-alpha) (EC 2.3.2.27) (E3 ubiquitin-protein ligase TRIM24) (RING finger protein 82) (RING-type E3 ubiquitin transferase TIF1-alpha) (Tripartite motif-containing protein 24)	TRIM24	16|17|17|19	69	17.25	4	7|1|3|4|2|3|2|1|1|0|2|3|3|3|3|5|4|4|3|4|2|4|2|1	1	1	1	1	1	8.96	6.18	0	NA
EGR2	O15550	KDM6A_HUMAN	Lysine-specific demethylase 6A (EC 1.14.11.68) (Histone demethylase UTX) (Ubiquitously-transcribed TPR protein on the X chromosome) (Ubiquitously-transcribed X chromosome tetratricopeptide repeat protein) ([histone H3]-trimethyl-L-lysine(27) demethylase 6A)	KDM6A	31|34|41|41	147	36.75	4	11|7|3|5|7|2|4|3|5|4|3|3|2|3|0|1|0|3|1|0|1|2|3|2	1	1	1	1	1	11.62	11.76	0	NA
EGR2	O75030	MITF_HUMAN	Microphthalmia-associated transcription factor (Class E basic helix-loop-helix protein 32) (bHLHe32)	MITF	3|5|4|2	14	3.5	4	0|0|0|0|0|0|0|0|0|0|0|0|0|0|0|0|0|0|0|0|0|0|0|0	0.98	1	0.98	1	0.98	2.82	35	0	NA
EGR2	O75177	CREST_HUMAN	Calcium-responsive transactivator (SS18-like protein 1) (SYT homolog 1)	SS18L1	3|5|4|6	18	4.5	4	0|1|0|0|0|0|0|0|0|0|0|0|0|0|0|0|0|0|0|0|0|0|0|0	1	1	1	1	1	4.67	45	0	NA
EGR2	O75362	ZN217_HUMAN	Zinc finger protein 217	ZNF217	4|5|4|4	17	4.25	4	0|0|0|0|0|0|0|0|0|1|0|0|1|1|1|0|1|1|1|0|1|1|0|0	0.97	0.99	0.97	0.99	0.97	3.29	11.33	0	NA
EGR2	O75376	NCOR1_HUMAN	Nuclear receptor corepressor 1 (N-CoR) (N-CoR1)	NCOR1	124|117|133|130	504	126	4	47|39|49|50|47|24|24|25|36|31|15|20|20|20|14|12|8|14|5|8|23|26|26|25	1	1	1	1	1	6.81	4.97	0	NA
EGR2	O95785	WIZ_HUMAN	Protein Wiz (Widely-interspaced zinc finger-containing protein) (Zinc finger protein 803)	WIZ	23|29|27|26	105	26.25	4	15|9|11|8|8|4|3|5|5|5|2|4|6|4|7|7|6|6|4|3|9|6|8|10	1	1	1	1	1	5.68	4.06	0	NA
EGR2	P08651	NFIC_HUMAN	Nuclear factor 1 C-type (NF1-C) (Nuclear factor 1/C) (CCAAT-box-binding transcription factor) (CTF) (Nuclear factor I/C) (NF-I/C) (NFI-C) (TGGCA-binding protein)	NFIC	8|9|6|8	31	7.75	4	0|3|0|0|0|0|0|0|1|1|0|0|0|0|0|0|0|1|0|0|1|1|1|1	1	1	1	1	1	5.89	18.6	0	NA
EGR2	P0C7T5	ATX1L_HUMAN	Ataxin-1-like (Brother of ataxin-1) (Brother of ATXN1)	ATXN1L	21|20|17|18	76	19	4	6|2|4|2|5|0|3|4|3|3|1|0|2|2|3|2|2|2|0|1|3|2|5|7	1	1	1	1	1	10.58	7.12	0	NA
EGR2	P13056	NR2C1_HUMAN	Nuclear receptor subfamily 2 group C member 1 (Orphan nuclear receptor TR2) (Testicular receptor 2)	NR2C1	7|8|12|9	36	9	4	1|2|0|0|1|0|0|1|0|0|2|1|0|1|0|0|0|0|0|0|2|3|3|1	1	1	1	1	1	4.93	12	0	NA
EGR2	P15822	ZEP1_HUMAN	Zinc finger protein 40 (Cirhin interaction protein) (CIRIP) (Gate keeper of apoptosis-activating protein) (GAAP) (Human immunodeficiency virus type I enhancer-binding protein 1) (HIV-EP1) (Major histocompatibility complex-binding protein 1) (MBP-1) (Positive regulatory domain II-binding factor 1) (PRDII-BF1)	HIVEP1	70|56|52|57	235	58.75	4	3|3|2|1|1|1|3|1|1|0|5|3|3|5|3|2|3|2|2|3|7|5|6|9	1	1	1	1	1	37.1	19.05	0	NA
EGR2	P31629	ZEP2_HUMAN	Transcription factor HIVEP2 (Human immunodeficiency virus type I enhancer-binding protein 2) (HIV-EP2) (MHC-binding protein 2) (MBP-2)	HIVEP2	5|6|6|6	23	5.75	4	0|0|0|0|0|0|0|0|0|0|0|0|0|0|0|0|0|0|0|0|0|0|0|0	1	1	1	1	1	8.09	57.5	0	NA
EGR2	P49116	NR2C2_HUMAN	Nuclear receptor subfamily 2 group C member 2 (Orphan nuclear receptor TAK1) (Orphan nuclear receptor TR4) (Testicular receptor 4)	NR2C2	5|8|9|6	28	7	4	0|0|1|1|1|0|0|0|0|0|0|0|0|0|0|0|0|0|0|0|1|1|0|1	1	1	1	1	1	5.83	28	0	NA
EGR2	P51531	SMCA2_HUMAN	Probable global transcription activator SNF2L2 (EC 3.6.4.-) (ATP-dependent helicase SMARCA2) (BRG1-associated factor 190B) (BAF190B) (Protein brahma homolog) (hBRM) (SNF2-alpha) (SWI/SNF-related matrix-associated actin-dependent regulator of chromatin subfamily A member 2)	SMARCA2	64|65|67|70	266	66.5	4	30|21|24|24|27|18|18|16|13|20|6|7|7|9|6|4|5|6|1|3|17|14|13|14	1	1	1	1	1	5.73	4.94	0	NA
EGR2	P54198	HIRA_HUMAN	Protein HIRA (TUP1-like enhancer of split protein 1)	HIRA	11|8|10|9	38	9.5	4	2|0|1|0|2|1|1|1|0|0|0|0|0|0|0|0|0|0|0|0|0|0|0|0	1	1	1	1	1	9.95	28.5	0	NA
EGR2	P54253	ATX1_HUMAN	Ataxin-1 (Spinocerebellar ataxia type 1 protein)	ATXN1	13|15|15|13	56	14	4	2|2|0|2|3|2|1|0|3|0|0|0|0|0|0|0|0|0|0|0|2|3|2|3	1	1	1	1	1	9.02	13.44	0	NA
EGR2	P54259	ATN1_HUMAN	Atrophin-1 (Dentatorubral-pallidoluysian atrophy protein)	ATN1	12|12|11|6	41	10.25	4	0|0|0|0|0|0|0|0|0|0|0|0|0|0|0|0|0|0|0|0|0|0|0|0	1	1	1	1	1	9.73	102.5	0	NA
EGR2	P61962	DCAF7_HUMAN	DDB1- and CUL4-associated factor 7 (WD repeat-containing protein 68) (WD repeat-containing protein An11 homolog)	DCAF7	20|19|19|21	79	19.75	4	8|8|8|6|7|6|6|8|8|7|2|2|3|3|2|2|3|3|1|1|5|4|3|6	1	1	1	1	1	6.39	4.23	0	NA
EGR2	Q01543	FLI1_HUMAN	Friend leukemia integration 1 transcription factor (Proto-oncogene Fli-1) (Transcription factor ERGB)	FLI1	6|6|5|5	22	5.5	4	1|0|1|0|0|0|0|0|1|0|0|0|0|0|1|0|0|0|0|0|0|0|0|0	1	1	1	1	1	6.95	33	0	NA
EGR2	Q04724	TLE1_HUMAN	Transducin-like enhancer protein 1 (E(Sp1) homolog) (Enhancer of split groucho-like protein 1) (ESG1)	TLE1	28|29|24|23	104	26	4	9|7|10|8|12|6|4|5|5|7|1|2|4|2|1|2|1|1|1|1|6|5|5|5	1	1	1	1	1	5.27	5.67	0	NA
EGR2	Q04726	TLE3_HUMAN	Transducin-like enhancer protein 3 (Enhancer of split groucho-like protein 3) (ESG3)	TLE3	46|43|42|44	175	43.75	4	16|12|18|17|15|10|10|9|9|12|7|6|4|6|4|8|7|6|9|4|10|10|11|10	1	1	1	1	1	12.58	4.57	0	NA
EGR2	Q08117	TLE5_HUMAN	TLE family member 5 (Amino-terminal enhancer of split) (Amino enhancer of split) (Gp130-associated protein GAM) (Grg-5) (Groucho-related protein 5) (Protein ESP1) (Protein GRG) (TLE family member 5, transcriptional modulator)	TLE5	6|8|6|5	25	6.25	4	1|0|1|1|0|1|1|1|1|0|0|0|1|1|0|0|0|0|0|0|1|0|0|1	0.99	1	0.99	1	0.99	4.18	13.64	0	NA
EGR2	Q09472	EP300_HUMAN	Histone acetyltransferase p300 (p300 HAT) (EC 2.3.1.48) (E1A-associated protein p300) (Histone butyryltransferase p300) (EC 2.3.1.-) (Histone crotonyltransferase p300) (EC 2.3.1.-) (Protein 2-hydroxyisobutyryltransferase p300) (EC 2.3.1.-) (Protein lactyltransferas p300) (EC 2.3.1.-) (Protein propionyltransferase p300) (EC 2.3.1.-)	EP300	48|44|47|52	191	47.75	4	2|4|0|3|2|3|2|3|1|3|0|0|0|0|1|0|1|0|0|0|0|2|0|1	1	1	1	1	1	38.1	40.93	0	NA
EGR2	Q12857	NFIA_HUMAN	Nuclear factor 1 A-type (NF1-A) (Nuclear factor 1/A) (CCAAT-box-binding transcription factor) (CTF) (Nuclear factor I/A) (NF-I/A) (NFI-A) (TGGCA-binding protein)	NFIA	25|22|22|25	94	23.5	4	6|1|3|4|7|2|3|3|2|2|3|4|3|3|4|4|4|5|4|4|6|7|3|4	1	1	1	1	1	12.79	6.2	0	NA
EGR2	Q14686	NCOA6_HUMAN	Nuclear receptor coactivator 6 (Activating signal cointegrator 2) (ASC-2) (Amplified in breast cancer protein 3) (Cancer-amplified transcriptional coactivator ASC-2) (Nuclear receptor coactivator RAP250) (NRC RAP250) (Nuclear receptor-activating protein, 250 kDa) (Peroxisome proliferator-activated receptor-interacting protein) (PPAR-interacting protein) (PRIP) (Thyroid hormone receptor-binding pr…	NCOA6	52|50|50|51	203	50.75	4	25|20|20|23|22|14|14|17|16|15|3|4|6|5|10|7|7|7|5|3|17|14|12|14	0.99	0.99	0.99	0.99	0.99	4.33	4.06	0	NA
EGR2	Q15291	RBBP5_HUMAN	Retinoblastoma-binding protein 5 (RBBP-5) (Retinoblastoma-binding protein RBQ-3)	RBBP5	24|21|26|21	92	23	4	9|8|8|2|4|8|7|5|5|11|2|1|3|1|1|1|1|0|0|1|5|4|6|4	0.99	1	0.99	1	0.99	4.23	5.69	0	NA
EGR2	Q15596	NCOA2_HUMAN	Nuclear receptor coactivator 2 (NCoA-2) (Class E basic helix-loop-helix protein 75) (bHLHe75) (Transcriptional intermediary factor 2) (hTIF2)	NCOA2	37|37|27|28	129	32.25	4	10|6|15|9|13|4|7|7|7|6|3|3|4|1|5|3|3|4|2|2|5|6|3|6	1	1	1	1	1	6.3	5.78	0	NA
EGR2	Q15742	NAB2_HUMAN	NGFI-A-binding protein 2 (EGR-1-binding protein 2) (Melanoma-associated delayed early response protein) (Protein MADER)	NAB2	19|16|13|14	62	15.5	4	0|0|0|0|0|0|0|0|0|0|0|0|0|0|0|0|0|0|0|0|0|0|0|0	1	1	1	1	1	20.59	155	0	NA
EGR2	Q15788	NCOA1_HUMAN	Nuclear receptor coactivator 1 (NCoA-1) (EC 2.3.1.48) (Class E basic helix-loop-helix protein 74) (bHLHe74) (Protein Hin-2) (RIP160) (Renal carcinoma antigen NY-REN-52) (Steroid receptor coactivator 1) (SRC-1)	NCOA1	8|9|5|6	28	7	4	1|0|0|0|0|1|0|1|1|0|0|0|0|0|0|0|0|0|0|0|0|0|0|0	1	1	1	1	1	6.95	42	0	NA
EGR2	Q15911	ZFHX3_HUMAN	Zinc finger homeobox protein 3 (AT motif-binding factor 1) (AT-binding transcription factor 1) (Alpha-fetoprotein enhancer-binding protein) (Zinc finger homeodomain protein 3) (ZFH-3)	ZFHX3	15|14|17|20	66	16.5	4	3|1|1|1|0|0|1|0|0|0|2|1|2|2|2|1|1|0|0|1|0|1|0|0	1	1	1	1	1	14.58	19.8	0	NA
EGR2	Q2KHR3	QSER1_HUMAN	Glutamine and serine-rich protein 1	QSER1	28|22|24|25	99	24.75	4	1|3|1|0|0|3|0|1|0|2|0|0|2|2|1|1|1|0|1|0|3|4|0|1	1	1	1	1	1	22.9	22	0	NA
EGR2	Q4LE39	ARI4B_HUMAN	AT-rich interactive domain-containing protein 4B (ARID domain-containing protein 4B) (180 kDa Sin3-associated polypeptide) (Sin3-associated polypeptide p180) (Breast cancer-associated antigen BRCAA1) (Histone deacetylase complex subunit SAP180) (Retinoblastoma-binding protein 1-like 1)	ARID4B	20|18|22|23	83	20.75	4	11|7|6|5|8|6|8|6|7|5|4|5|4|4|2|3|3|3|0|1|6|10|6|10	0.99	1	0.99	1	0.99	2.94	3.83	0	NA
EGR2	Q4VC05	BCL7A_HUMAN	B-cell CLL/lymphoma 7 protein family member A	BCL7A	10|9|10|9	38	9.5	4	3|1|2|3|2|2|1|1|1|1|0|0|0|1|0|0|0|0|1|1|1|1|0|3	1	1	1	1	1	6.64	9.12	0	NA
EGR2	Q5D862	FILA2_HUMAN	Filaggrin-2 (FLG-2) (Intermediate filament-associated and psoriasis-susceptibility protein) (Ifapsoriasin)	FLG2	9|6|2|2	19	4.75	4	0|0|0|0|0|0|0|0|0|1|0|0|0|0|0|0|0|0|0|0|0|0|0|0	0.97	1	0.97	1	0.97	2.82	47.5	0	NA
EGR2	Q5H9F3	BCORL_HUMAN	BCL-6 corepressor-like protein 1 (BCoR-L1) (BCoR-like protein 1)	BCORL1	14|13|7|9	43	10.75	4	0|0|0|0|0|0|0|0|0|0|0|0|0|0|0|0|0|0|0|0|1|0|0|0	1	1	1	1	1	11.33	107.5	0	NA
EGR2	Q5JSZ5	PRC2B_HUMAN	Protein PRRC2B (HLA-B-associated transcript 2-like 1) (Proline-rich coiled-coil protein 2B)	PRRC2B	8|9|7|6	30	7.5	4	0|0|0|0|0|1|1|0|1|0|0|0|0|0|0|0|0|0|0|0|0|0|0|0	1	1	1	1	1	9.25	60	0	NA
EGR2	Q5VZL5	ZMYM4_HUMAN	Zinc finger MYM-type protein 4 (Zinc finger protein 262)	ZMYM4	29|26|29|29	113	28.25	4	19|9|10|8|16|6|4|3|2|4|5|4|6|3|5|4|3|6|3|4|8|7|5|9	0.99	0.99	0.99	0.99	0.99	3.55	4.43	0	NA
EGR2	Q68CP9	ARID2_HUMAN	AT-rich interactive domain-containing protein 2 (ARID domain-containing protein 2) (BRG1-associated factor 200) (BAF200) (Zinc finger protein with activation potential) (Zipzap/p200)	ARID2	29|31|30|31	121	30.25	4	13|5|8|5|8|2|1|2|3|4|2|2|1|1|2|1|2|3|1|1|2|1|0|0	1	1	1	1	1	6.84	10.37	0	NA
EGR2	Q6KC79	NIPBL_HUMAN	Nipped-B-like protein (Delangin) (SCC2 homolog)	NIPBL	24|22|24|23	93	23.25	4	1|0|2|1|1|0|0|0|0|0|2|2|0|0|2|3|1|1|0|0|0|0|0|0	1	1	1	1	1	25.95	34.88	0	NA
EGR2	Q6N021	TET2_HUMAN	Methylcytosine dioxygenase TET2 (EC 1.14.11.n2)	TET2	20|18|15|15	68	17	4	1|0|0|0|2|0|0|0|0|0|0|2|0|0|3|2|2|1|0|0|0|0|0|0	1	1	1	1	1	11.66	31.38	0	NA
EGR2	Q6NUN9	ZN746_HUMAN	Zinc finger protein 746 (Parkin-interacting substrate) (PARIS)	ZNF746	10|10|13|11	44	11	4	1|0|0|0|0|0|0|0|0|0|1|0|0|0|0|0|0|0|0|0|0|0|0|0	1	1	1	1	1	16.02	110	0	NA
EGR2	Q6P4R8	NFRKB_HUMAN	Nuclear factor related to kappa-B-binding protein (DNA-binding protein R kappa-B) (INO80 complex subunit G)	NFRKB	20|20|18|21	79	19.75	4	1|0|1|0|0|0|0|0|0|1|2|2|1|2|2|3|2|2|2|1|3|2|2|1	1	1	1	1	1	17.67	15.8	0	NA
EGR2	Q6PJG2	MDEAS_HUMAN	Mitotic deacetylase-associated SANT domain protein (ELM2 and SANT domain-containing protein 1)	MIDEAS	26|23|21|20	90	22.5	4	1|0|0|0|0|0|0|0|1|0|0|0|1|0|0|0|0|0|0|0|0|0|0|0	1	1	1	1	1	30.5	180	0	NA
EGR2	Q6W2J9	BCOR_HUMAN	BCL-6 corepressor (BCoR)	BCOR	139|139|133|140	551	137.75	4	49|36|47|41|44|29|32|35|27|35|23|22|31|35|9|10|15|18|11|10|43|47|45|43	1	1	1	1	1	8.21	4.49	0	NA
EGR2	Q6ZRI6	CO039_HUMAN	Uncharacterized protein C15orf39	C15orf39	10|12|8|7	37	9.25	4	0|0|0|0|0|0|0|0|0|0|0|0|0|0|0|0|0|0|0|0|0|0|0|1	1	1	1	1	1	11.33	92.5	0	NA
EGR2	Q6ZU65	UBN2_HUMAN	Ubinuclein-2	UBN2	9|5|7|9	30	7.5	4	1|0|0|0|0|1|0|0|1|0|0|0|0|0|0|0|0|0|0|0|0|0|0|0	1	1	1	1	1	7.63	60	0	NA
EGR2	Q6ZW49	PAXI1_HUMAN	PAX-interacting protein 1 (PAX transactivation activation domain-interacting protein)	PAXIP1	36|34|43|42	155	38.75	4	5|5|3|3|6|6|3|6|7|4|0|0|0|0|1|0|1|1|1|1|2|1|2|3	1	1	1	1	1	14.61	15.25	0	NA
EGR2	Q7Z3K3	POGZ_HUMAN	Pogo transposable element with ZNF domain (Suppressor of hairy wing homolog 5) (Zinc finger protein 280E) (Zinc finger protein 635)	POGZ	22|18|21|21	82	20.5	4	6|1|2|1|1|2|1|1|0|1|1|2|2|2|0|1|1|1|0|0|2|2|4|2	1	1	1	1	1	18.63	13.67	0	NA
EGR2	Q7Z589	EMSY_HUMAN	BRCA2-interacting transcriptional repressor EMSY	EMSY	36|38|35|34	143	35.75	4	16|9|10|11|13|4|5|7|5|10|2|4|3|2|2|1|2|5|0|0|4|0|5|4	1	1	1	1	1	5.59	6.92	0	NA
EGR2	Q86SE9	PCGF5_HUMAN	Polycomb group RING finger protein 5 (RING finger protein 159)	PCGF5	9|9|9|10	37	9.25	4	1|2|0|2|2|1|1|1|1|2|0|0|0|1|0|0|0|0|0|0|0|0|0|0	1	1	1	1	1	13.92	15.86	0	NA
EGR2	Q86UP3	ZFHX4_HUMAN	Zinc finger homeobox protein 4 (Zinc finger homeodomain protein 4) (ZFH-4)	ZFHX4	10|18|10|15	53	13.25	4	1|0|1|0|0|0|0|0|0|0|1|1|0|0|0|0|0|2|0|0|0|0|0|0	1	1	1	1	1	16.6	53	0	NA
EGR2	Q86UU0	BCL9L_HUMAN	B-cell CLL/lymphoma 9-like protein (B-cell lymphoma 9-like protein) (BCL9-like protein) (Protein BCL9-2)	BCL9L	9|11|9|9	38	9.5	4	1|0|0|0|0|0|0|0|0|0|0|0|0|0|0|0|0|0|0|0|0|0|0|0	1	1	1	1	1	14.47	95	0	NA
EGR2	Q86XN7	PRSR1_HUMAN	Proline and serine-rich protein 1	PROSER1	7|7|9|7	30	7.5	4	0|0|0|2|1|1|0|0|0|0|0|0|0|0|0|0|0|0|0|0|0|0|0|1	1	1	1	1	1	9.22	36	0	NA
EGR2	Q8IVH2	FOXP4_HUMAN	Forkhead box protein P4 (Fork head-related protein-like A)	FOXP4	18|13|15|14	60	15	4	1|0|1|0|1|0|0|0|0|0|1|1|1|1|2|2|1|0|1|1|0|0|0|1	1	1	1	1	1	14.57	24	0	NA
EGR2	Q8IWI9	MGAP_HUMAN	MAX gene-associated protein (MAX dimerization protein 5)	MGA	65|60|67|61	253	63.25	4	18|9|14|14|15|9|3|9|6|2|9|12|9|9|9|12|7|9|4|4|16|15|15|15	1	1	1	1	1	18.27	6.22	0	NA
EGR2	Q8IX15	HOMEZ_HUMAN	Homeobox and leucine zipper protein Homez (Homeodomain leucine zipper-containing factor)	HOMEZ	7|7|4|4	22	5.5	4	1|0|1|0|1|2|1|1|1|0|0|0|0|0|0|0|0|0|0|0|0|0|0|0	0.99	1	0.99	1	0.99	3.6	16.5	0	NA
EGR2	Q8NEZ4	KMT2C_HUMAN	Histone-lysine N-methyltransferase 2C (Lysine N-methyltransferase 2C) (EC 2.1.1.364) (Homologous to ALR protein) (Myeloid/lymphoid or mixed-lineage leukemia protein 3)	KMT2C	66|58|70|76	270	67.5	4	4|1|0|0|1|0|2|1|2|0|0|0|0|0|0|0|0|0|0|0|0|1|0|2	1	1	1	1	1	39.28	115.71	0	NA
EGR2	Q8NF64	ZMIZ2_HUMAN	Zinc finger MIZ domain-containing protein 2 (PIAS-like protein Zimp7)	ZMIZ2	6|4|4|6	20	5	4	0|0|0|0|2|0|1|0|0|0|0|0|0|0|1|0|1|1|1|0|0|0|0|0	1	1	1	1	1	5.36	17.14	0	NA
EGR2	Q8NFD5	ARI1B_HUMAN	AT-rich interactive domain-containing protein 1B (ARID domain-containing protein 1B) (BRG1-associated factor 250b) (BAF250B) (BRG1-binding protein hELD/OSA1) (Osa homolog 2) (hOsa2) (p250R)	ARID1B	92|93|91|89	365	91.25	4	19|10|17|11|14|11|7|12|7|6|6|8|6|7|9|7|9|9|6|7|10|11|13|15	1	1	1	1	1	62.04	9.24	0	NA
EGR2	Q8NHM5	KDM2B_HUMAN	Lysine-specific demethylase 2B (EC 1.14.11.27) (CXXC-type zinc finger protein 2) (F-box and leucine-rich repeat protein 10) (F-box protein FBL10) (F-box/LRR-repeat protein 10) (JmjC domain-containing histone demethylation protein 1B) (Jumonji domain-containing EMSY-interactor methyltransferase motif protein) (Protein JEMMA) (Protein-containing CXXC domain 2) ([Histone-H3]-lysine-36 demethylase 1B)	KDM2B	60|61|61|63	245	61.25	4	8|6|5|3|6|2|4|4|5|5|6|7|7|5|1|2|2|0|1|1|9|9|9|8	1	1	1	1	1	33.11	12.78	0	NA
EGR2	Q8TE76	MORC4_HUMAN	MORC family CW-type zinc finger protein 4 (Zinc finger CW-type coiled-coil domain protein 2) (Zinc finger CW-type domain protein 4)	MORC4	32|31|27|26	116	29	4	1|1|0|0|1|2|2|2|0|0|0|0|0|0|0|0|0|0|0|0|0|1|1|2	1	1	1	1	1	44.38	53.54	0	NA
EGR2	Q8WUB8	PHF10_HUMAN	PHD finger protein 10 (BRG1-associated factor 45a) (BAF45a) (XAP135)	PHF10	12|9|9|10	40	10	4	3|6|3|2|3|1|2|2|2|3|2|2|3|3|1|1|0|1|0|1|2|4|3|1	0.97	1	0.97	1	0.97	3.11	4.71	0	NA
EGR2	Q8WUU5	GATD1_HUMAN	GATA zinc finger domain-containing protein 1 (Ocular development-associated gene protein)	GATAD1	16|14|14|15	59	14.75	4	7|3|7|4|7|6|5|5|5|3|1|3|3|2|1|1|1|1|1|1|5|5|4|5	0.99	1	0.99	1	0.99	4.51	4.12	0	NA
EGR2	Q92585	MAML1_HUMAN	Mastermind-like protein 1 (Mam-1)	MAML1	15|20|17|16	68	17	4	2|0|5|3|4|2|1|3|3|2|1|1|1|1|3|3|2|1|3|1|2|2|1|1	1	1	1	1	1	10.36	8.5	0	NA
EGR2	Q92766	RREB1_HUMAN	Ras-responsive element-binding protein 1 (RREB-1) (Finger protein in nuclear bodies) (Raf-responsive zinc finger protein LZ321) (Zinc finger motif enhancer-binding protein 1) (Zep-1)	RREB1	16|19|15|14	64	16	4	1|0|2|0|1|0|0|0|0|0|2|1|1|1|1|1|1|1|1|0|0|1|0|0	1	1	1	1	1	16.01	25.6	0	NA
EGR2	Q92782	DPF1_HUMAN	Zinc finger protein neuro-d4 (BRG1-associated factor 45B) (BAF45B) (D4, zinc and double PHD fingers family 1)	DPF1	16|15|20|16	67	16.75	4	2|1|1|0|2|2|2|1|0|0|0|0|0|0|0|0|0|0|0|0|1|2|1|1	1	1	1	1	1	31.69	25.12	0	NA
EGR2	Q92785	REQU_HUMAN	Zinc finger protein ubi-d4 (Apoptosis response zinc finger protein) (BRG1-associated factor 45D) (BAF45D) (D4, zinc and double PHD fingers family 2) (Protein requiem)	DPF2	36|39|35|40	150	37.5	4	18|13|9|11|13|9|10|8|6|4|6|5|7|7|7|4|4|5|5|6|9|8|8|5	1	1	1	1	1	12.44	4.81	0	NA
EGR2	Q92793	CBP_HUMAN	CREB-binding protein (Histone lysine acetyltransferase CREBBP) (EC 2.3.1.48) (Protein-lysine acetyltransferase CREBBP) (EC 2.3.1.-)	CREBBP	17|14|17|20	68	17	4	2|0|1|0|2|0|1|0|0|0|0|0|0|0|1|2|1|1|1|2|2|1|1|0	1	1	1	1	1	15.17	22.67	0	NA
EGR2	Q92831	KAT2B_HUMAN	Histone acetyltransferase KAT2B (EC 2.3.1.48) (Histone acetyltransferase PCAF) (Histone acetylase PCAF) (Lysine acetyltransferase 2B) (P300/CBP-associated factor) (P/CAF) (Spermidine acetyltransferase KAT2B) (EC 2.3.1.57)	KAT2B	5|5|7|5	22	5.5	4	1|0|0|0|1|1|1|0|0|0|0|0|0|1|0|0|0|0|0|0|0|1|1|1	1	1	1	1	1	5.13	16.5	0	NA
EGR2	Q92922	SMRC1_HUMAN	SWI/SNF complex subunit SMARCC1 (BRG1-associated factor 155) (BAF155) (SWI/SNF complex 155 kDa subunit) (SWI/SNF-related matrix-associated actin-dependent regulator of chromatin subfamily C member 1)	SMARCC1	68|68|74|82	292	73	4	27|26|24|23|22|20|21|21|19|19|7|7|7|7|6|7|5|6|4|4|9|13|12|13	1	1	1	1	1	6.91	5.33	0	NA
EGR2	Q96BD5	PF21A_HUMAN	PHD finger protein 21A (BHC80a) (BRAF35-HDAC complex protein BHC80)	PHF21A	8|7|4|7	26	6.5	4	1|0|0|0|0|0|0|0|1|0|0|0|0|0|0|0|0|0|0|0|0|1|1|3	0.99	1	0.99	1	0.99	2.98	22.29	0	NA
EGR2	Q96C00	ZBTB9_HUMAN	Zinc finger and BTB domain-containing protein 9	ZBTB9	26|24|28|29	107	26.75	4	6|5|6|5|2|8|6|7|5|6|3|2|5|5|2|3|1|1|1|1|6|12|9|10	1	1	1	1	1	6.69	5.49	0	NA
EGR2	Q96JM2	ZN462_HUMAN	Zinc finger protein 462 (Zinc finger PBX1-interacting protein) (ZFPIP)	ZNF462	8|8|6|11	33	8.25	4	0|0|0|1|0|0|0|0|0|0|0|0|0|1|0|0|0|0|0|0|0|0|0|0	1	1	1	1	1	9.73	82.5	0	NA
EGR2	Q96K83	ZN521_HUMAN	Zinc finger protein 521 (Early hematopoietic zinc finger protein) (LYST-interacting protein 3)	ZNF521	13|13|7|7	40	10	4	2|0|1|1|0|0|0|1|0|0|3|1|2|1|3|1|1|1|0|0|3|3|1|1	1	1	1	1	1	5.41	9.23	0	NA
EGR2	Q96L91	EP400_HUMAN	E1A-binding protein p400 (EC 3.6.4.-) (CAG repeat protein 32) (Domino homolog) (hDomino) (Trinucleotide repeat-containing gene 12 protein) (p400 kDa SWI2/SNF2-related protein)	EP400	52|43|62|57	214	53.5	4	21|16|17|8|17|9|9|10|11|7|6|3|5|11|4|5|4|5|4|1|12|12|16|18	1	1	1	1	1	5.66	5.56	0	NA
EGR2	Q96QT6	PHF12_HUMAN	PHD finger protein 12 (PHD factor 1) (Pf1)	PHF12	18|18|29|26	91	22.75	4	7|3|5|6|5|3|5|7|5|1|3|0|4|3|2|1|2|3|0|1|5|2|2|3	1	1	1	1	1	9.49	7	0	NA
EGR2	Q99856	ARI3A_HUMAN	AT-rich interactive domain-containing protein 3A (ARID domain-containing protein 3A) (B-cell regulator of IgH transcription) (Bright) (Dead ringer-like protein 1) (E2F-binding protein 1)	ARID3A	28|24|28|27	107	26.75	4	13|10|6|6|3|11|11|8|7|5|4|2|4|4|2|3|4|1|2|3|7|5|6|8	1	1	1	1	1	5.57	4.76	0	NA
EGR2	Q9BRQ0	PYGO2_HUMAN	Pygopus homolog 2	PYGO2	9|10|9|5	33	8.25	4	1|0|0|0|1|1|0|0|1|0|1|0|0|0|0|1|1|1|1|1|1|0|0|0	1	1	1	1	1	4.18	18	0	NA
EGR2	Q9BSM1	PCGF1_HUMAN	Polycomb group RING finger protein 1 (Nervous system Polycomb-1) (NSPc1) (RING finger protein 68)	PCGF1	16|16|18|15	65	16.25	4	3|4|5|2|2|3|1|5|3|2|2|2|2|2|1|2|1|3|1|1|3|5|4|5	1	1	1	1	1	8.2	6.09	0	NA
EGR2	Q9BTK6	PAGR1_HUMAN	PAXIP1-associated glutamate-rich protein 1 (Glutamate-rich coactivator interacting with SRC1) (GAS) (PAXIP1-associated protein 1) (PTIP-associated protein 1)	PAGR1	6|6|6|6	24	6	4	0|0|1|0|1|1|1|0|1|1|0|0|0|1|0|0|0|0|0|0|1|0|0|1	1	1	1	1	1	6.31	16	0	NA
EGR2	Q9BYE7	PCGF6_HUMAN	Polycomb group RING finger protein 6 (Mel18 and Bmi1-like RING finger) (RING finger protein 134)	PCGF6	10|8|8|10	36	9	4	4|3|3|3|1|2|3|1|1|2|0|0|0|0|0|0|1|1|0|0|3|3|2|1	0.99	1	0.99	1	0.99	4.03	6.35	0	NA
EGR2	Q9H147	TDIF1_HUMAN	Deoxynucleotidyltransferase terminal-interacting protein 1 (Terminal deoxynucleotidyltransferase-interacting factor 1) (TdIF1) (TdT-interacting factor 1)	DNTTIP1	13|14|10|12	49	12.25	4	0|0|1|0|0|0|0|0|0|0|0|0|0|0|0|0|0|0|0|0|0|0|0|0	1	1	1	1	1	16.02	122.5	0	NA
EGR2	Q9H165	BC11A_HUMAN	B-cell lymphoma/leukemia 11A (BCL-11A) (B-cell CLL/lymphoma 11A) (COUP-TF-interacting protein 1) (Ecotropic viral integration site 9 protein homolog) (EVI-9) (Zinc finger protein 856)	BCL11A	6|9|5|3	23	5.75	4	0|0|0|0|0|0|0|0|0|0|0|0|0|0|1|0|1|0|0|0|0|0|0|1	1	1	1	1	1	4.24	46	0	NA
EGR2	Q9H2F5	EPC1_HUMAN	Enhancer of polycomb homolog 1	EPC1	14|10|11|12	47	11.75	4	3|2|1|0|0|2|1|0|0|1|1|1|1|1|0|1|0|1|0|0|0|1|0|1	1	1	1	1	1	9.53	15.67	0	NA
EGR2	Q9H334	FOXP1_HUMAN	Forkhead box protein P1 (Mac-1-regulated forkhead) (MFH)	FOXP1	10|8|8|6	32	8	4	0|0|0|1|1|0|0|1|2|0|0|0|0|0|4|1|1|0|2|1|1|1|1|2	0.99	1	0.99	1	0.99	3.98	10.11	0	NA
EGR2	Q9H582	ZN644_HUMAN	Zinc finger protein 644 (Zinc finger motif enhancer-binding protein 2) (Zep-2)	ZNF644	15|14|18|16	63	15.75	4	3|0|1|1|2|2|5|2|1|0|0|2|0|0|2|2|0|2|0|0|2|3|3|2	1	1	1	1	1	12.08	10.8	0	NA
EGR2	Q9HAF1	EAF6_HUMAN	Chromatin modification-related protein MEAF6 (MYST/Esa1-associated factor 6) (Esa1-associated factor 6 homolog) (Protein EAF6 homolog) (hEAF6) (Sarcoma antigen NY-SAR-91)	MEAF6	3|3|4|3	13	3.25	4	0|0|0|0|0|0|0|0|0|0|0|0|0|0|0|0|0|0|0|0|0|0|0|1	0.99	1	0.99	1	0.99	4.67	32.5	0	NA
EGR2	Q9HAH7	FBRS_HUMAN	Probable fibrosin-1	FBRS	18|16|18|18	70	17.5	4	2|0|1|1|2|1|0|1|0|0|0|0|1|0|0|0|0|0|0|0|0|0|0|1	1	1	1	1	1	36.68	42	0	NA
EGR2	Q9HCM7	FBSL_HUMAN	Fibrosin-1-like protein (AUTS2-like protein) (HBV X-transactivated gene 9 protein) (HBV XAg-transactivated protein 9)	FBRSL1	11|12|12|6	41	10.25	4	2|0|0|0|2|0|0|0|0|0|1|1|2|0|2|2|2|3|2|1|0|0|0|0	0.99	1	0.99	1	0.99	3.71	12.3	0	NA
EGR2	Q9NPI1	BRD7_HUMAN	Bromodomain-containing protein 7 (75 kDa bromodomain protein) (Protein CELTIX-1)	BRD7	10|19|13|12	54	13.5	4	2|3|2|1|4|2|1|0|1|2|1|2|1|1|1|1|1|1|0|1|0|0|0|0	1	1	1	1	1	7.41	11.57	0	NA
EGR2	Q9NQB0	TF7L2_HUMAN	Transcription factor 7-like 2 (HMG box transcription factor 4) (T-cell-specific transcription factor 4) (T-cell factor 4) (TCF-4) (hTCF-4)	TCF7L2	8|8|7|6	29	7.25	4	0|1|0|0|0|1|0|0|0|1|0|0|0|0|0|0|0|0|0|0|1|0|1|1	1	1	1	1	1	7.39	29	0	NA
EGR2	Q9NZM4	BICRA_HUMAN	BRD4-interacting chromatin-remodeling complex-associated protein (Glioma tumor suppressor candidate region gene 1 protein)	BICRA	8|10|13|11	42	10.5	4	3|1|1|3|1|0|0|2|0|0|0|0|0|0|1|1|3|0|0|1|1|0|0|2	1	1	1	1	1	5.62	12.6	0	NA
EGR2	Q9P281	BAHC1_HUMAN	BAH and coiled-coil domain-containing protein 1 (Bromo adjacent homology domain-containing protein 2) (BAH domain-containing protein 2)	BAHCC1	14|16|13|6	49	12.25	4	0|1|0|0|0|0|0|0|0|0|0|0|0|0|0|1|0|0|0|0|0|0|0|0	1	1	1	1	1	9.73	122.5	0	NA
EGR2	Q9P2D1	CHD7_HUMAN	Chromodomain-helicase-DNA-binding protein 7 (CHD-7) (EC 3.6.4.12) (ATP-dependent helicase CHD7)	CHD7	71|71|54|55	251	62.75	4	4|2|3|1|3|1|3|3|4|0|0|0|0|0|2|2|2|2|2|0|0|1|0|1	1	1	1	1	1	68.53	41.83	0	NA
EGR2	Q9P2R6	RERE_HUMAN	Arginine-glutamic acid dipeptide repeats protein (Atrophin-1-like protein) (Atrophin-1-related protein)	RERE	9|9|8|10	36	9	4	0|1|0|0|1|0|1|0|0|0|0|0|0|0|0|0|1|0|0|0|1|0|0|0	1	1	1	1	1	10.9	43.2	0	NA
EGR2	Q9UHF7	TRPS1_HUMAN	Zinc finger transcription factor Trps1 (Tricho-rhino-phalangeal syndrome type I protein) (Zinc finger protein GC79)	TRPS1	32|35|35|33	135	33.75	4	7|2|5|2|2|1|0|1|2|0|2|3|4|1|5|5|4|3|2|0|4|2|2|6	1	1	1	1	1	24	12.46	0	NA
EGR2	Q9UIU6	SIX4_HUMAN	Homeobox protein SIX4 (Sine oculis homeobox homolog 4)	SIX4	7|6|6|5	24	6	4	2|2|0|0|2|1|1|0|2|1|0|0|0|0|0|0|0|0|0|0|0|0|0|0	0.99	1	0.99	1	0.99	3.78	13.09	0	NA
EGR2	Q9ULD9	ZN608_HUMAN	Zinc finger protein 608 (Renal carcinoma antigen NY-REN-36)	ZNF608	26|25|26|22	99	24.75	4	9|2|1|5|6|1|0|3|1|2|7|5|7|4|3|2|1|1|2|1|7|8|4|7	1	1	1	1	1	6.52	6.67	0	NA
EGR2	Q9ULG1	INO80_HUMAN	Chromatin-remodeling ATPase INO80 (hINO80) (EC 3.6.4.-) (DNA helicase-related INO80 complex homolog 1) (DNA helicase-related protein INO80) (INO80 complex subunit A)	INO80	10|15|12|11	48	12	4	0|1|1|0|1|0|0|0|0|1|1|0|1|0|0|0|1|1|0|0|0|0|0|0	1	1	1	1	1	12.7	36	0	NA
EGR2	Q9ULL5	PRR12_HUMAN	Proline-rich protein 12	PRR12	57|48|52|50	207	51.75	4	4|2|2|2|3|1|2|1|0|1|1|1|0|1|0|1|0|2|0|0|0|1|0|0	1	1	1	1	1	79.33	49.68	0	NA
EGR2	Q9ULX6	AKP8L_HUMAN	A-kinase anchor protein 8-like (AKAP8-like protein) (Helicase A-binding protein 95) (HAP95) (Homologous to AKAP95 protein) (HA95) (Neighbor of A-kinase-anchoring protein 95) (Neighbor of AKAP95)	AKAP8L	7|3|9|8	27	6.75	4	0|0|0|0|0|0|0|0|0|0|0|0|0|0|0|0|0|0|0|0|0|0|0|0	1	1	1	1	1	4.67	67.5	0	NA
EGR2	Q9UPN9	TRI33_HUMAN	E3 ubiquitin-protein ligase TRIM33 (EC 2.3.2.27) (Ectodermin homolog) (RET-fused gene 7 protein) (Protein Rfg7) (RING-type E3 ubiquitin transferase TRIM33) (Transcription intermediary factor 1-gamma) (TIF1-gamma) (Tripartite motif-containing protein 33)	TRIM33	18|22|18|15	73	18.25	4	1|3|1|0|1|1|2|4|1|0|1|0|3|5|1|1|0|1|0|1|4|5|3|4	1	1	1	1	1	8.1	10.19	0	NA
EGR2	Q9UQL6	HDAC5_HUMAN	Histone deacetylase 5 (HD5) (EC 3.5.1.98) (Antigen NY-CO-9)	HDAC5	20|17|20|14	71	17.75	4	0|1|0|0|2|2|2|1|2|0|1|2|3|1|1|1|1|1|1|1|8|5|9|9	0.97	0.99	0.97	0.99	0.97	2.7	7.89	0	NA
EGR2	Q9UQR1	ZN148_HUMAN	Zinc finger protein 148 (Transcription factor ZBP-89) (Zinc finger DNA-binding protein 89)	ZNF148	23|19|20|14	76	19	4	0|0|2|0|1|0|0|1|1|0|0|0|0|0|1|0|0|0|0|0|0|2|1|2	1	1	1	1	1	21.28	41.45	0	NA
EGR2	Q9Y2X9	ZN281_HUMAN	Zinc finger protein 281 (GC-box-binding zinc finger protein 1) (Transcription factor ZBP-99) (Zinc finger DNA-binding protein 99)	ZNF281	40|33|29|32	134	33.5	4	10|2|5|2|3|3|2|2|1|3|4|3|5|2|3|5|6|2|2|4|11|8|9|8	1	1	1	1	1	10.09	7.66	0	NA
EGR2	Q9Y4B4	ARIP4_HUMAN	Helicase ARIP4 (EC 3.6.4.12) (Androgen receptor-interacting protein 4) (RAD54-like protein 2)	RAD54L2	4|4|4|3	15	3.75	4	0|0|0|0|0|0|0|0|0|0|0|0|0|0|0|0|0|0|0|0|1|1|0|0	1	1	1	1	1	4.67	37.5	0	NA
EGR2	Q9Y618	NCOR2_HUMAN	Nuclear receptor corepressor 2 (N-CoR2) (CTG repeat protein 26) (SMAP270) (Silencing mediator of retinoic acid and thyroid hormone receptor) (SMRT) (T3 receptor-associating factor) (TRAC) (Thyroid-, retinoic-acid-receptor-associated corepressor)	NCOR2	122|109|109|114	454	113.5	4	13|6|9|10|17|7|4|9|7|6|0|1|1|2|3|3|4|2|2|3|1|2|4|4	1	1	1	1	1	24.61	22.7	0	NA
EGR2	Q9Y6Q9	NCOA3_HUMAN	Nuclear receptor coactivator 3 (NCoA-3) (EC 2.3.1.48) (ACTR) (Amplified in breast cancer 1 protein) (AIB-1) (CBP-interacting protein) (pCIP) (Class E basic helix-loop-helix protein 42) (bHLHe42) (Receptor-associated coactivator 3) (RAC-3) (Steroid receptor coactivator protein 3) (SRC-3) (Thyroid hormone receptor activator molecule 1) (TRAM-1)	NCOA3	25|26|24|21	96	24	4	3|1|1|1|3|0|1|1|0|1|0|0|0|0|0|1|0|0|0|1|1|1|0|1	1	1	1	1	1	41.77	33.88	0	NA
GSC_1	O15119	TBX3_HUMAN	T-box transcription factor TBX3 (T-box protein 3)	TBX3	4|5|5|5	19	4.75	4	0|0|0|0|0|0|0|0|0|0|0|0|0|0|0|0|0|0|0|0|0|0|0|0	1	1	1	1	1	6.41	47.5	0	NA
GSC_1	O15409	FOXP2_HUMAN	Forkhead box protein P2 (CAG repeat protein 44) (Trinucleotide repeat-containing gene 10 protein)	FOXP2	8|7|6|7	28	7	4	0|0|0|0|0|0|0|0|0|0|1|0|0|0|0|0|0|0|0|0|0|0|0|0	1	1	1	1	1	9.73	70	0	NA
GSC_1	O15417	TNC18_HUMAN	Trinucleotide repeat-containing gene 18 protein (Long CAG trinucleotide repeat-containing gene 79 protein)	TNRC18	11|12|11|13	47	11.75	4	0|0|0|0|0|0|0|0|0|0|0|0|0|0|0|0|0|0|0|0|0|0|0|0	1	1	1	1	1	17.55	117.5	0	NA
GSC_1	O60315	ZEB2_HUMAN	Zinc finger E-box-binding homeobox 2 (Smad-interacting protein 1) (SMADIP1) (Zinc finger homeobox protein 1b)	ZEB2	19|19|8|16	62	15.5	4	1|0|1|0|0|0|0|0|0|0|2|3|3|3|1|3|1|1|1|0|2|2|1|1	1	1	1	1	1	6.2	14.31	0	NA
GSC_1	O95677	EYA4_HUMAN	Eyes absent homolog 4 (EC 3.1.3.48)	EYA4	4|5|2|3	14	3.5	4	0|0|0|0|0|0|1|0|0|0|0|0|0|0|0|0|0|0|0|0|0|0|0|0	0.98	1	0.98	1	0.98	2.82	35	0	NA
GSC_1	P12755	SKI_HUMAN	Ski oncogene (Proto-oncogene c-Ski)	SKI	4|5|3|2	14	3.5	4	0|0|0|0|1|0|0|0|0|0|0|0|0|0|0|0|0|0|0|0|0|0|0|0	0.98	1	0.98	1	0.98	2.82	35	0	NA
GSC_1	P14859	PO2F1_HUMAN	POU domain, class 2, transcription factor 1 (NF-A1) (Octamer-binding protein 1) (Oct-1) (Octamer-binding transcription factor 1) (OTF-1)	POU2F1	2|2|4|5	13	3.25	4	0|0|0|0|0|0|0|0|0|0|0|0|0|0|0|0|0|0|0|0|0|0|0|0	0.97	1	0.97	1	0.97	2.82	32.5	0	NA
GSC_1	P35711	SOX5_HUMAN	Transcription factor SOX-5	SOX5	15|18|14|14	61	15.25	4	0|0|0|0|0|0|0|0|0|0|0|0|0|0|0|0|0|0|0|0|0|0|0|0	1	1	1	1	1	22.1	152.5	0	NA
GSC_1	P40425	PBX2_HUMAN	Pre-B-cell leukemia transcription factor 2 (Homeobox protein PBX2) (Protein G17)	PBX2	4|4|4|6	18	4.5	4	0|0|0|0|0|0|0|0|0|0|0|0|0|0|0|0|0|0|0|0|0|0|0|0	1	1	1	1	1	6.41	45	0	NA
GSC_1	Q03112	MECOM_HUMAN	Histone-lysine N-methyltransferase MECOM (EC 2.1.1.367) (Ecotropic virus integration site 1 protein homolog) (EVI-1) (MDS1 and EVI1 complex locus protein) (Myelodysplasia syndrome 1 protein) (Myelodysplasia syndrome-associated protein 1)	MECOM	9|7|8|11	35	8.75	4	0|0|0|0|0|0|0|0|0|0|0|0|0|0|0|0|0|1|0|0|0|0|0|0	1	1	1	1	1	11.33	87.5	0	NA
GSC_1	Q04727	TLE4_HUMAN	Transducin-like enhancer protein 4 (Grg-4) (Groucho-related protein 4)	TLE4	14|12|15|17	58	14.5	4	0|0|0|0|0|0|0|0|0|0|0|0|0|0|0|0|0|0|0|0|0|0|0|1	1	1	1	1	1	19.08	145	0	NA
GSC_1	Q86U70	LDB1_HUMAN	LIM domain-binding protein 1 (LDB-1) (Carboxyl-terminal LIM domain-binding protein 2) (CLIM-2) (LIM domain-binding factor CLIM2) (hLdb1) (Nuclear LIM interactor)	LDB1	6|6|5|4	21	5.25	4	0|0|0|0|0|0|0|0|0|0|0|0|0|0|0|0|0|0|0|0|0|0|0|0	1	1	1	1	1	6.41	52.5	0	NA
GSC_1	Q8WXX7	AUTS2_HUMAN	Autism susceptibility gene 2 protein	AUTS2	8|7|3|2	20	5	4	0|0|0|0|0|0|0|0|0|0|0|0|0|0|0|0|0|0|0|0|0|0|0|0	0.98	1	0.98	1	0.98	2.82	50	0	NA
GSC_1	Q9C0F0	ASXL3_HUMAN	Putative Polycomb group protein ASXL3 (Additional sex combs-like protein 3)	ASXL3	4|2|5|2	13	3.25	4	0|0|0|0|0|0|0|0|0|0|0|0|0|0|0|0|0|0|0|0|0|0|0|0	0.97	1	0.97	1	0.97	2.82	32.5	0	NA
GSC_1	Q9HAZ2	PRD16_HUMAN	Histone-lysine N-methyltransferase PRDM16 (EC 2.1.1.367) (PR domain zinc finger protein 16) (PR domain-containing protein 16) (Transcription factor MEL1) (MDS1/EVI1-like gene 1)	PRDM16	11|7|3|2	23	5.75	4	0|0|0|0|0|0|0|0|0|0|0|0|0|0|0|0|0|0|0|0|0|0|0|0	0.98	1	0.98	1	0.98	2.82	57.5	0	NA
GSC_1	Q9NQX0	PRDM6_HUMAN	Putative histone-lysine N-methyltransferase PRDM6 (EC 2.1.1.361) (PR domain zinc finger protein 6) (PR domain-containing protein 6)	PRDM6	3|2|3|4	12	3	4	0|0|0|0|0|0|0|0|0|0|0|0|0|0|0|0|0|0|0|0|0|0|0|0	0.98	1	0.98	1	0.98	2.82	30	0	NA
GSC_1	Q9UN79	SOX13_HUMAN	Transcription factor SOX-13 (Islet cell antigen 12) (SRY (Sex determining region Y)-box 13) (Type 1 diabetes autoantigen ICA12)	SOX13	4|4|2|3	13	3.25	4	0|0|0|0|0|0|0|0|0|0|0|0|0|0|0|0|0|0|0|0|0|0|0|0	0.98	1	0.98	1	0.98	2.82	32.5	0	NA
GSC_1	Q9H165	BC11A_HUMAN	B-cell lymphoma/leukemia 11A (BCL-11A) (B-cell CLL/lymphoma 11A) (COUP-TF-interacting protein 1) (Ecotropic viral integration site 9 protein homolog) (EVI-9) (Zinc finger protein 856)	BCL11A	3|5|6|2	16	4	4	0|0|0|0|0|0|0|0|0|0|0|0|0|0|1|0|1|0|0|0|0|0|0|1	0.98	1	0.98	1	0.98	2.43	32	0	NA
GSC_1	O00512	BCL9_HUMAN	B-cell CLL/lymphoma 9 protein (B-cell lymphoma 9 protein) (Bcl-9) (Protein legless homolog)	BCL9	32|23|25|20	100	25	4	3|0|2|2|4|0|1|0|0|1|3|2|2|1|2|2|3|2|2|2|2|5|3|4	1	1	1	1	1	16.64	12.5	0	NA
GSC_1	O14686	KMT2D_HUMAN	Histone-lysine N-methyltransferase 2D (Lysine N-methyltransferase 2D) (EC 2.1.1.364) (ALL1-related protein) (Myeloid/lymphoid or mixed-lineage leukemia protein 2)	KMT2D	78|76|57|58	269	67.25	4	32|18|15|17|31|15|15|14|13|15|5|2|4|5|5|10|5|5|4|1|8|5|10|11	1	1	1	1	1	4.73	6.09	0	NA
GSC_1	O15014	ZN609_HUMAN	Zinc finger protein 609	ZNF609	50|46|38|37	171	42.75	4	8|2|2|9|7|5|1|5|6|4|3|4|5|5|7|5|7|8|7|5|5|5|6|7	1	1	1	1	1	25.2	8.02	0	NA
GSC_1	O15090	ZN536_HUMAN	Zinc finger protein 536	ZNF536	30|28|16|19	93	23.25	4	1|0|0|0|1|1|0|0|0|0|2|0|0|0|0|0|0|0|1|0|2|0|0|0	1	1	1	1	1	22.29	69.75	0	NA
GSC_1	O15550	KDM6A_HUMAN	Lysine-specific demethylase 6A (EC 1.14.11.68) (Histone demethylase UTX) (Ubiquitously-transcribed TPR protein on the X chromosome) (Ubiquitously-transcribed X chromosome tetratricopeptide repeat protein) ([histone H3]-trimethyl-L-lysine(27) demethylase 6A)	KDM6A	21|22|21|16	80	20	4	11|7|3|5|7|2|4|3|5|4|3|3|2|3|0|1|0|3|1|0|1|2|3|2	0.99	1	0.99	1	0.99	3.91	6.4	0	NA
GSC_1	P08651	NFIC_HUMAN	Nuclear factor 1 C-type (NF1-C) (Nuclear factor 1/C) (CCAAT-box-binding transcription factor) (CTF) (Nuclear factor I/C) (NF-I/C) (NFI-C) (TGGCA-binding protein)	NFIC	6|5|4|5	20	5	4	0|3|0|0|0|0|0|0|1|1|0|0|0|0|0|0|0|1|0|0|1|1|1|1	0.98	1	0.98	1	0.98	2.93	12	0	NA
GSC_1	P0C7T5	ATX1L_HUMAN	Ataxin-1-like (Brother of ataxin-1) (Brother of ATXN1)	ATXN1L	17|17|17|12	63	15.75	4	6|2|4|2|5|0|3|4|3|3|1|0|2|2|3|2|2|2|0|1|3|2|5|7	1	1	1	1	1	4.99	5.91	0	NA
GSC_1	P15822	ZEP1_HUMAN	Zinc finger protein 40 (Cirhin interaction protein) (CIRIP) (Gate keeper of apoptosis-activating protein) (GAAP) (Human immunodeficiency virus type I enhancer-binding protein 1) (HIV-EP1) (Major histocompatibility complex-binding protein 1) (MBP-1) (Positive regulatory domain II-binding factor 1) (PRDII-BF1)	HIVEP1	32|27|26|25	110	27.5	4	3|3|2|1|1|1|3|1|1|0|5|3|3|5|3|2|3|2|2|3|7|5|6|9	1	1	1	1	1	13.49	8.92	0	NA
GSC_1	P27540	ARNT_HUMAN	Aryl hydrocarbon receptor nuclear translocator (ARNT protein) (Class E basic helix-loop-helix protein 2) (bHLHe2) (Dioxin receptor, nuclear translocator) (Hypoxia-inducible factor 1-beta) (HIF-1-beta) (HIF1-beta)	ARNT	9|12|11|9	41	10.25	4	2|0|0|1|1|0|2|0|0|0|0|2|3|1|2|1|1|2|1|1|1|4|3|2	1	1	1	1	1	5.77	8.2	0	NA
GSC_1	P54253	ATX1_HUMAN	Ataxin-1 (Spinocerebellar ataxia type 1 protein)	ATXN1	21|16|13|15	65	16.25	4	2|2|0|2|3|2|1|0|3|0|0|0|0|0|0|0|0|0|0|0|2|3|2|3	1	1	1	1	1	9.02	15.6	0	NA
GSC_1	P54259	ATN1_HUMAN	Atrophin-1 (Dentatorubral-pallidoluysian atrophy protein)	ATN1	7|3|5|6	21	5.25	4	0|0|0|0|0|0|0|0|0|0|0|0|0|0|0|0|0|0|0|0|0|0|0|0	1	1	1	1	1	4.67	52.5	0	NA
GSC_1	Q01543	FLI1_HUMAN	Friend leukemia integration 1 transcription factor (Proto-oncogene Fli-1) (Transcription factor ERGB)	FLI1	8|4|7|6	25	6.25	4	1|0|1|0|0|0|0|0|1|0|0|0|0|0|1|0|0|0|0|0|0|0|0|0	1	1	1	1	1	5.31	37.5	0	NA
GSC_1	Q04724	TLE1_HUMAN	Transducin-like enhancer protein 1 (E(Sp1) homolog) (Enhancer of split groucho-like protein 1) (ESG1)	TLE1	31|33|32|30	126	31.5	4	9|7|10|8|12|6|4|5|5|7|1|2|4|2|1|2|1|1|1|1|6|5|5|5	1	1	1	1	1	8.47	6.87	0	NA
GSC_1	Q04726	TLE3_HUMAN	Transducin-like enhancer protein 3 (Enhancer of split groucho-like protein 3) (ESG3)	TLE3	61|57|50|59	227	56.75	4	16|12|18|17|15|10|10|9|9|12|7|6|4|6|4|8|7|6|9|4|10|10|11|10	1	1	1	1	1	17.9	5.92	0	NA
GSC_1	Q08117	TLE5_HUMAN	TLE family member 5 (Amino-terminal enhancer of split) (Amino enhancer of split) (Gp130-associated protein GAM) (Grg-5) (Groucho-related protein 5) (Protein ESP1) (Protein GRG) (TLE family member 5, transcriptional modulator)	TLE5	8|8|5|5	26	6.5	4	1|0|1|1|0|1|1|1|1|0|0|0|1|1|0|0|0|0|0|0|1|0|0|1	0.99	1	0.99	1	0.99	4.18	14.18	0	NA
GSC_1	Q09472	EP300_HUMAN	Histone acetyltransferase p300 (p300 HAT) (EC 2.3.1.48) (E1A-associated protein p300) (Histone butyryltransferase p300) (EC 2.3.1.-) (Histone crotonyltransferase p300) (EC 2.3.1.-) (Protein 2-hydroxyisobutyryltransferase p300) (EC 2.3.1.-) (Protein lactyltransferas p300) (EC 2.3.1.-) (Protein propionyltransferase p300) (EC 2.3.1.-)	EP300	20|14|15|14	63	15.75	4	2|4|0|3|2|3|2|3|1|3|0|0|0|0|1|0|1|0|0|0|0|2|0|1	1	1	1	1	1	9.48	13.5	0	NA
GSC_1	Q12857	NFIA_HUMAN	Nuclear factor 1 A-type (NF1-A) (Nuclear factor 1/A) (CCAAT-box-binding transcription factor) (CTF) (Nuclear factor I/A) (NF-I/A) (NFI-A) (TGGCA-binding protein)	NFIA	24|21|21|17	83	20.75	4	6|1|3|4|7|2|3|3|2|2|3|4|3|3|4|4|4|5|4|4|6|7|3|4	1	1	1	1	1	7.41	5.47	0	NA
GSC_1	Q14865	ARI5B_HUMAN	AT-rich interactive domain-containing protein 5B (ARID domain-containing protein 5B) (MRF1-like protein) (Modulator recognition factor 2) (MRF-2)	ARID5B	18|17|8|10	53	13.25	4	0|0|0|0|0|0|0|0|0|0|2|0|3|2|1|0|0|0|0|0|5|4|4|2	0.98	1	0.98	1	0.98	2.6	13.83	0	NA
GSC_1	Q15911	ZFHX3_HUMAN	Zinc finger homeobox protein 3 (AT motif-binding factor 1) (AT-binding transcription factor 1) (Alpha-fetoprotein enhancer-binding protein) (Zinc finger homeodomain protein 3) (ZFH-3)	ZFHX3	37|31|35|27	130	32.5	4	3|1|1|1|0|0|1|0|0|0|2|1|2|2|2|1|1|0|0|1|0|1|0|0	1	1	1	1	1	33	39	0	NA
GSC_1	Q2KHR3	QSER1_HUMAN	Glutamine and serine-rich protein 1	QSER1	16|11|13|9	49	12.25	4	1|3|1|0|0|3|0|1|0|2|0|0|2|2|1|1|1|0|1|0|3|4|0|1	1	1	1	1	1	6.07	10.89	0	NA
GSC_1	Q4LE39	ARI4B_HUMAN	AT-rich interactive domain-containing protein 4B (ARID domain-containing protein 4B) (180 kDa Sin3-associated polypeptide) (Sin3-associated polypeptide p180) (Breast cancer-associated antigen BRCAA1) (Histone deacetylase complex subunit SAP180) (Retinoblastoma-binding protein 1-like 1)	ARID4B	32|21|20|25	98	24.5	4	11|7|6|5|8|6|8|6|7|5|4|5|4|4|2|3|3|3|0|1|6|10|6|10	1	1	1	1	1	4.91	4.52	0	NA
GSC_1	Q5H9F3	BCORL_HUMAN	BCL-6 corepressor-like protein 1 (BCoR-L1) (BCoR-like protein 1)	BCORL1	8|8|6|2	24	6	4	0|0|0|0|0|0|0|0|0|0|0|0|0|0|0|0|0|0|0|0|1|0|0|0	0.99	1	0.99	1	0.99	2.82	60	0	NA
GSC_1	Q6PJG2	MDEAS_HUMAN	Mitotic deacetylase-associated SANT domain protein (ELM2 and SANT domain-containing protein 1)	MIDEAS	18|16|18|23	75	18.75	4	1|0|0|0|0|0|0|0|1|0|0|0|1|0|0|0|0|0|0|0|0|0|0|0	1	1	1	1	1	24.58	150	0	NA
GSC_1	Q6ZRI6	CO039_HUMAN	Uncharacterized protein C15orf39	C15orf39	9|10|7|10	36	9	4	0|0|0|0|0|0|0|0|0|0|0|0|0|0|0|0|0|0|0|0|0|0|0|1	1	1	1	1	1	11.33	90	0	NA
GSC_1	Q6ZW49	PAXI1_HUMAN	PAX-interacting protein 1 (PAX transactivation activation domain-interacting protein)	PAXIP1	26|19|17|20	82	20.5	4	5|5|3|3|6|6|3|6|7|4|0|0|0|0|1|0|1|1|1|1|2|1|2|3	1	1	1	1	1	5.38	8.07	0	NA
GSC_1	Q86SE9	PCGF5_HUMAN	Polycomb group RING finger protein 5 (RING finger protein 159)	PCGF5	7|9|8|7	31	7.75	4	1|2|0|2|2|1|1|1|1|2|0|0|0|1|0|0|0|0|0|0|0|0|0|0	1	1	1	1	1	9.2	13.29	0	NA
GSC_1	Q86UP3	ZFHX4_HUMAN	Zinc finger homeobox protein 4 (Zinc finger homeodomain protein 4) (ZFH-4)	ZFHX4	46|39|43|37	165	41.25	4	1|0|1|0|0|0|0|0|0|0|1|1|0|0|0|0|0|2|0|0|0|0|0|0	1	1	1	1	1	68.71	165	0	NA
GSC_1	Q86UU0	BCL9L_HUMAN	B-cell CLL/lymphoma 9-like protein (B-cell lymphoma 9-like protein) (BCL9-like protein) (Protein BCL9-2)	BCL9L	6|5|6|4	21	5.25	4	1|0|0|0|0|0|0|0|0|0|0|0|0|0|0|0|0|0|0|0|0|0|0|0	1	1	1	1	1	6.41	52.5	0	NA
GSC_1	Q8IVH2	FOXP4_HUMAN	Forkhead box protein P4 (Fork head-related protein-like A)	FOXP4	13|14|14|15	56	14	4	1|0|1|0|1|0|0|0|0|0|1|1|1|1|2|2|1|0|1|1|0|0|0|1	1	1	1	1	1	14.57	22.4	0	NA
GSC_1	Q8NEZ4	KMT2C_HUMAN	Histone-lysine N-methyltransferase 2C (Lysine N-methyltransferase 2C) (EC 2.1.1.364) (Homologous to ALR protein) (Myeloid/lymphoid or mixed-lineage leukemia protein 3)	KMT2C	26|27|19|20	92	23	4	4|1|0|0|1|0|2|1|2|0|0|0|0|0|0|0|0|0|0|0|0|1|0|2	1	1	1	1	1	12.86	39.43	0	NA
GSC_1	Q8NFD5	ARI1B_HUMAN	AT-rich interactive domain-containing protein 1B (ARID domain-containing protein 1B) (BRG1-associated factor 250b) (BAF250B) (BRG1-binding protein hELD/OSA1) (Osa homolog 2) (hOsa2) (p250R)	ARID1B	64|61|43|45	213	53.25	4	19|10|17|11|14|11|7|12|7|6|6|8|6|7|9|7|9|9|6|7|10|11|13|15	1	1	1	1	1	17.35	5.39	0	NA
GSC_1	Q8NHM5	KDM2B_HUMAN	Lysine-specific demethylase 2B (EC 1.14.11.27) (CXXC-type zinc finger protein 2) (F-box and leucine-rich repeat protein 10) (F-box protein FBL10) (F-box/LRR-repeat protein 10) (JmjC domain-containing histone demethylation protein 1B) (Jumonji domain-containing EMSY-interactor methyltransferase motif protein) (Protein JEMMA) (Protein-containing CXXC domain 2) ([Histone-H3]-lysine-36 demethylase 1B)	KDM2B	49|45|39|50	183	45.75	4	8|6|5|3|6|2|4|4|5|5|6|7|7|5|1|2|2|0|1|1|9|9|9|8	1	1	1	1	1	18.13	9.55	0	NA
GSC_1	Q8TE76	MORC4_HUMAN	MORC family CW-type zinc finger protein 4 (Zinc finger CW-type coiled-coil domain protein 2) (Zinc finger CW-type domain protein 4)	MORC4	23|22|9|16	70	17.5	4	1|1|0|0|1|2|2|2|0|0|0|0|0|0|0|0|0|0|0|0|0|1|1|2	1	1	1	1	1	11.58	32.31	0	NA
GSC_1	Q92618	ZN516_HUMAN	Zinc finger protein 516	ZNF516	13|13|11|8	45	11.25	4	0|0|0|0|0|0|0|0|0|0|2|2|1|1|2|2|1|0|2|1|1|0|1|0	1	1	1	1	1	11.55	16.88	0	NA
GSC_1	Q92766	RREB1_HUMAN	Ras-responsive element-binding protein 1 (RREB-1) (Finger protein in nuclear bodies) (Raf-responsive zinc finger protein LZ321) (Zinc finger motif enhancer-binding protein 1) (Zep-1)	RREB1	5|8|7|5	25	6.25	4	1|0|2|0|1|0|0|0|0|0|2|1|1|1|1|1|1|1|1|0|0|1|0|0	0.98	1	0.98	1	0.98	3.23	10	0	NA
GSC_1	Q92793	CBP_HUMAN	CREB-binding protein (Histone lysine acetyltransferase CREBBP) (EC 2.3.1.48) (Protein-lysine acetyltransferase CREBBP) (EC 2.3.1.-)	CREBBP	6|12|6|8	32	8	4	2|0|1|0|2|0|1|0|0|0|0|0|0|0|1|2|1|1|1|2|2|1|1|0	0.99	1	0.99	1	0.99	4.03	10.67	0	NA
GSC_1	Q96F45	ZN503_HUMAN	Zinc finger protein 503	ZNF503	16|14|15|15	60	15	4	1|1|3|2|3|1|2|0|0|1|1|1|1|2|0|0|0|0|0|0|0|1|0|0	1	1	1	1	1	18.41	18	0	NA
GSC_1	Q96JM2	ZN462_HUMAN	Zinc finger protein 462 (Zinc finger PBX1-interacting protein) (ZFPIP)	ZNF462	5|2|4|3	14	3.5	4	0|0|0|1|0|0|0|0|0|0|0|0|0|1|0|0|0|0|0|0|0|0|0|0	0.98	1	0.98	1	0.98	2.82	35	0	NA
GSC_1	Q96K83	ZN521_HUMAN	Zinc finger protein 521 (Early hematopoietic zinc finger protein) (LYST-interacting protein 3)	ZNF521	18|17|23|20	78	19.5	4	2|0|1|1|0|0|0|1|0|0|3|1|2|1|3|1|1|1|0|0|3|3|1|1	1	1	1	1	1	26.59	18	0	NA
GSC_1	Q9H147	TDIF1_HUMAN	Deoxynucleotidyltransferase terminal-interacting protein 1 (Terminal deoxynucleotidyltransferase-interacting factor 1) (TdIF1) (TdT-interacting factor 1)	DNTTIP1	13|6|11|10	40	10	4	0|0|1|0|0|0|0|0|0|0|0|0|0|0|0|0|0|0|0|0|0|0|0|0	1	1	1	1	1	9.73	100	0	NA
GSC_1	Q9H334	FOXP1_HUMAN	Forkhead box protein P1 (Mac-1-regulated forkhead) (MFH)	FOXP1	13|14|12|12	51	12.75	4	0|0|0|1|1|0|0|1|2|0|0|0|0|0|4|1|1|0|2|1|1|1|1|2	1	1	1	1	1	12.64	16.11	0	NA
GSC_1	Q9H7S9	ZN703_HUMAN	Zinc finger protein 703 (Zinc finger elbow-related proline domain protein 1)	ZNF703	11|9|10|9	39	9.75	4	0|1|2|1|0|0|0|0|1|1|0|0|0|0|1|1|1|0|0|1|0|0|1|0	1	1	1	1	1	10.05	21.27	0	NA
GSC_1	Q9HAH7	FBRS_HUMAN	Probable fibrosin-1	FBRS	10|5|4|7	26	6.5	4	2|0|1|1|2|1|0|1|0|0|0|0|1|0|0|0|0|0|0|0|0|0|0|1	1	1	1	1	1	4.08	15.6	0	NA
GSC_1	Q9NQB0	TF7L2_HUMAN	Transcription factor 7-like 2 (HMG box transcription factor 4) (T-cell-specific transcription factor 4) (T-cell factor 4) (TCF-4) (hTCF-4)	TCF7L2	11|11|8|6	36	9	4	0|1|0|0|0|1|0|0|0|1|0|0|0|0|0|0|0|0|0|0|1|0|1|1	1	1	1	1	1	7.39	36	0	NA
GSC_1	Q9NSC2	SALL1_HUMAN	Sal-like protein 1 (Spalt-like transcription factor 1) (Zinc finger protein 794) (Zinc finger protein SALL1) (Zinc finger protein Spalt-1) (HSal1) (Sal-1)	SALL1	13|10|12|9	44	11	4	1|1|0|1|1|2|4|2|1|1|0|1|1|0|0|0|1|0|0|0|3|2|4|2	1	1	1	1	1	6.06	9.43	0	NA
GSC_1	Q9P0W2	HM20B_HUMAN	SWI/SNF-related matrix-associated actin-dependent regulator of chromatin subfamily E member 1-related (SMARCE1-related protein) (BRCA2-associated factor 35) (HMG box-containing protein 20B) (HMG domain-containing protein 2) (HMG domain-containing protein HMGX2) (Sox-like transcriptional factor) (Structural DNA-binding protein BRAF35)	HMG20B	16|14|11|11	52	13	4	0|0|0|1|1|1|2|3|2|0|0|0|1|1|0|0|0|0|0|0|0|0|0|0	1	1	1	1	1	10.26	26	0	NA
GSC_1	Q9P281	BAHC1_HUMAN	BAH and coiled-coil domain-containing protein 1 (Bromo adjacent homology domain-containing protein 2) (BAH domain-containing protein 2)	BAHCC1	10|9|6|8	33	8.25	4	0|1|0|0|0|0|0|0|0|0|0|0|0|0|0|1|0|0|0|0|0|0|0|0	1	1	1	1	1	9.73	82.5	0	NA
GSC_1	Q9P2R6	RERE_HUMAN	Arginine-glutamic acid dipeptide repeats protein (Atrophin-1-like protein) (Atrophin-1-related protein)	RERE	18|16|10|13	57	14.25	4	0|1|0|0|1|0|1|0|0|0|0|0|0|0|0|0|1|0|0|0|1|0|0|0	1	1	1	1	1	13.96	68.4	0	NA
GSC_1	Q9UHF7	TRPS1_HUMAN	Zinc finger transcription factor Trps1 (Tricho-rhino-phalangeal syndrome type I protein) (Zinc finger protein GC79)	TRPS1	39|40|34|33	146	36.5	4	7|2|5|2|2|1|0|1|2|0|2|3|4|1|5|5|4|3|2|0|4|2|2|6	1	1	1	1	1	25.05	13.48	0	NA
GSC_1	Q9ULD9	ZN608_HUMAN	Zinc finger protein 608 (Renal carcinoma antigen NY-REN-36)	ZNF608	45|42|37|32	156	39	4	9|2|1|5|6|1|0|3|1|2|7|5|7|4|3|2|1|1|2|1|7|8|4|7	1	1	1	1	1	11.88	10.52	0	NA
GSC_1	Q9ULL5	PRR12_HUMAN	Proline-rich protein 12	PRR12	40|45|31|37	153	38.25	4	4|2|2|2|3|1|2|1|0|1|1|1|0|1|0|1|0|2|0|0|0|1|0|0	1	1	1	1	1	47.23	36.72	0	NA
GSC_1	Q9UPW6	SATB2_HUMAN	DNA-binding protein SATB2 (Special AT-rich sequence-binding protein 2)	SATB2	13|17|12|12	54	13.5	4	2|1|3|4|3|7|3|1|5|1|0|0|0|0|1|0|0|0|0|0|0|0|0|0	0.98	1	0.98	1	0.98	3.55	10.45	0	NA
GSC_1	Q9Y618	NCOR2_HUMAN	Nuclear receptor corepressor 2 (N-CoR2) (CTG repeat protein 26) (SMAP270) (Silencing mediator of retinoic acid and thyroid hormone receptor) (SMRT) (T3 receptor-associating factor) (TRAC) (Thyroid-, retinoic-acid-receptor-associated corepressor)	NCOR2	59|56|37|45	197	49.25	4	13|6|9|10|17|7|4|9|7|6|0|1|1|2|3|3|4|2|2|3|1|2|4|4	1	1	1	1	1	6.63	9.85	0	NA
GSC_1	Q9Y6Q9	NCOA3_HUMAN	Nuclear receptor coactivator 3 (NCoA-3) (EC 2.3.1.48) (ACTR) (Amplified in breast cancer 1 protein) (AIB-1) (CBP-interacting protein) (pCIP) (Class E basic helix-loop-helix protein 42) (bHLHe42) (Receptor-associated coactivator 3) (RAC-3) (Steroid receptor coactivator protein 3) (SRC-3) (Thyroid hormone receptor activator molecule 1) (TRAM-1)	NCOA3	6|7|5|7	25	6.25	4	3|1|1|1|3|0|1|1|0|1|0|0|0|0|0|1|0|0|0|1|1|1|0|1	0.99	1	0.99	1	0.99	3.89	8.82	0	NA
KLF3	A7XYQ1	SOBP_HUMAN	Sine oculis-binding protein homolog (Jackson circler protein 1)	SOBP	5|6|5|6	22	5.5	4	0|0|0|0|0|0|0|0|0|0|0|0|0|0|1|1|1|0|1|1|0|0|0|0	1	1	1	1	1	6.19	26.4	0	NA
KLF3	O15119	TBX3_HUMAN	T-box transcription factor TBX3 (T-box protein 3)	TBX3	4|4|2|4	14	3.5	4	0|0|0|0|0|0|0|0|0|0|0|0|0|0|0|0|0|0|0|0|0|0|0|0	0.98	1	0.98	1	0.98	2.82	35	0	NA
KLF3	O60315	ZEB2_HUMAN	Zinc finger E-box-binding homeobox 2 (Smad-interacting protein 1) (SMADIP1) (Zinc finger homeobox protein 1b)	ZEB2	41|34|41|39	155	38.75	4	1|0|1|0|0|0|0|0|0|0|2|3|3|3|1|3|1|1|1|0|2|2|1|1	1	1	1	1	1	53.58	35.77	0	NA
KLF3	O75925	PIAS1_HUMAN	E3 SUMO-protein ligase PIAS1 (EC 2.3.2.-) (DEAD/H box-binding protein 1) (E3 SUMO-protein transferase PIAS1) (Gu-binding protein) (GBP) (Protein inhibitor of activated STAT protein 1) (RNA helicase II-binding protein)	PIAS1	7|8|9|6	30	7.5	4	0|0|0|0|1|0|0|0|0|0|0|0|0|0|0|0|0|0|0|0|0|0|0|0	1	1	1	1	1	9.73	75	0	NA
KLF3	P12755	SKI_HUMAN	Ski oncogene (Proto-oncogene c-Ski)	SKI	6|7|4|5	22	5.5	4	0|0|0|0|1|0|0|0|0|0|0|0|0|0|0|0|0|0|0|0|0|0|0|0	1	1	1	1	1	6.41	55	0	NA
KLF3	P35711	SOX5_HUMAN	Transcription factor SOX-5	SOX5	17|19|23|23	82	20.5	4	0|0|0|0|0|0|0|0|0|0|0|0|0|0|0|0|0|0|0|0|0|0|0|0	1	1	1	1	1	26.58	205	0	NA
KLF3	Q03112	MECOM_HUMAN	Histone-lysine N-methyltransferase MECOM (EC 2.1.1.367) (Ecotropic virus integration site 1 protein homolog) (EVI-1) (MDS1 and EVI1 complex locus protein) (Myelodysplasia syndrome 1 protein) (Myelodysplasia syndrome-associated protein 1)	MECOM	21|15|17|16	69	17.25	4	0|0|0|0|0|0|0|0|0|0|0|0|0|0|0|0|0|1|0|0|0|0|0|0	1	1	1	1	1	23.6	172.5	0	NA
KLF3	Q13207	TBX2_HUMAN	T-box transcription factor TBX2 (T-box protein 2)	TBX2	3|3|2|5	13	3.25	4	0|0|0|0|0|0|0|0|0|0|0|0|0|0|0|0|0|0|0|0|0|0|0|0	0.98	1	0.98	1	0.98	2.82	32.5	0	NA
KLF3	Q3KNV8	PCGF3_HUMAN	Polycomb group RING finger protein 3 (RING finger protein 3A)	PCGF3	5|4|6|4	19	4.75	4	0|0|0|1|0|0|0|0|0|0|1|1|0|1|2|2|0|1|0|0|0|0|0|0	0.99	1	0.99	1	0.99	3.86	12.67	0	NA
KLF3	Q5T3J3	LRIF1_HUMAN	Ligand-dependent nuclear receptor-interacting factor 1 (HP1-binding protein enriched in inactive X chromosome protein 1) (HBiX1) (Receptor-interacting factor 1)	LRIF1	15|14|11|15	55	13.75	4	0|0|0|0|0|0|0|0|0|0|0|0|0|0|0|0|0|0|0|0|0|0|0|0	1	1	1	1	1	17.55	137.5	0	NA
KLF3	Q8NBZ0	IN80E_HUMAN	INO80 complex subunit E (Coiled-coil domain-containing protein 95)	INO80E	4|2|3|5	14	3.5	4	0|0|0|0|0|0|0|0|0|0|0|0|0|0|0|0|0|0|0|0|0|0|0|0	0.98	1	0.98	1	0.98	2.82	35	0	NA
KLF3	Q96DN6	MBD6_HUMAN	Methyl-CpG-binding domain protein 6 (Methyl-CpG-binding protein MBD6)	MBD6	3|3|2|3	11	2.75	4	0|0|0|0|0|0|0|0|0|0|0|0|0|0|0|0|0|0|0|0|0|0|0|0	0.98	0.99	0.98	0.99	0.98	2.82	27.5	0	NA
KLF3	Q9HAZ2	PRD16_HUMAN	Histone-lysine N-methyltransferase PRDM16 (EC 2.1.1.367) (PR domain zinc finger protein 16) (PR domain-containing protein 16) (Transcription factor MEL1) (MDS1/EVI1-like gene 1)	PRDM16	6|6|7|6	25	6.25	4	0|0|0|0|0|0|0|0|0|0|0|0|0|0|0|0|0|0|0|0|0|0|0|0	1	1	1	1	1	9.73	62.5	0	NA
KLF3	Q9H165	BC11A_HUMAN	B-cell lymphoma/leukemia 11A (BCL-11A) (B-cell CLL/lymphoma 11A) (COUP-TF-interacting protein 1) (Ecotropic viral integration site 9 protein homolog) (EVI-9) (Zinc finger protein 856)	BCL11A	5|3|4|3	15	3.75	4	0|0|0|0|0|0|0|0|0|0|0|0|0|0|1|0|1|0|0|0|0|0|0|1	0.99	1	0.99	1	0.99	4.24	30	0	NA
KLF3	O00268	TAF4_HUMAN	Transcription initiation factor TFIID subunit 4 (RNA polymerase II TBP-associated factor subunit C) (TBP-associated factor 4) (Transcription initiation factor TFIID 130 kDa subunit) (TAF(II)130) (TAFII-130) (TAFII130) (Transcription initiation factor TFIID 135 kDa subunit) (TAF(II)135) (TAFII-135) (TAFII135)	TAF4	29|31|33|28	121	30.25	4	14|9|8|9|7|11|10|9|9|6|2|2|4|4|4|3|1|4|2|0|3|6|6|4	1	1	1	1	1	6.21	5.3	0	NA
KLF3	O00712	NFIB_HUMAN	Nuclear factor 1 B-type (NF1-B) (Nuclear factor 1/B) (CCAAT-box-binding transcription factor) (CTF) (Nuclear factor I/B) (NF-I/B) (NFI-B) (TGGCA-binding protein)	NFIB	10|11|11|11	43	10.75	4	1|2|1|1|2|3|3|3|3|4|0|1|3|2|1|1|2|2|0|1|1|2|2|1	1	1	1	1	1	5.26	6.14	0	NA
KLF3	O14686	KMT2D_HUMAN	Histone-lysine N-methyltransferase 2D (Lysine N-methyltransferase 2D) (EC 2.1.1.364) (ALL1-related protein) (Myeloid/lymphoid or mixed-lineage leukemia protein 2)	KMT2D	97|99|97|89	382	95.5	4	32|18|15|17|31|15|15|14|13|15|5|2|4|5|5|10|5|5|4|1|8|5|10|11	1	1	1	1	1	8.96	8.65	0	NA
KLF3	O15014	ZN609_HUMAN	Zinc finger protein 609	ZNF609	23|20|26|26	95	23.75	4	8|2|2|9|7|5|1|5|6|4|3|4|5|5|7|5|7|8|7|5|5|5|6|7	1	1	1	1	1	6.54	4.45	0	NA
KLF3	O15047	SET1A_HUMAN	Histone-lysine N-methyltransferase SETD1A (EC 2.1.1.364) (Lysine N-methyltransferase 2F) (SET domain-containing protein 1A) (hSET1A) (Set1/Ash2 histone methyltransferase complex subunit SET1)	SETD1A	39|35|34|39	147	36.75	4	15|8|15|9|14|10|5|7|7|7|8|8|5|5|3|5|5|4|5|3|8|11|9|6	1	1	1	1	1	11.08	4.85	0	NA
KLF3	O15090	ZN536_HUMAN	Zinc finger protein 536	ZNF536	14|14|16|14	58	14.5	4	1|0|0|0|1|1|0|0|0|0|2|0|0|0|0|0|0|0|1|0|2|0|0|0	1	1	1	1	1	19.23	43.5	0	NA
KLF3	O15164	TIF1A_HUMAN	Transcription intermediary factor 1-alpha (TIF1-alpha) (EC 2.3.2.27) (E3 ubiquitin-protein ligase TRIM24) (RING finger protein 82) (RING-type E3 ubiquitin transferase TIF1-alpha) (Tripartite motif-containing protein 24)	TRIM24	17|12|19|18	66	16.5	4	7|1|3|4|2|3|2|1|1|0|2|3|3|3|3|5|4|4|3|4|2|4|2|1	1	1	1	1	1	4.62	5.91	0	NA
KLF3	O15550	KDM6A_HUMAN	Lysine-specific demethylase 6A (EC 1.14.11.68) (Histone demethylase UTX) (Ubiquitously-transcribed TPR protein on the X chromosome) (Ubiquitously-transcribed X chromosome tetratricopeptide repeat protein) ([histone H3]-trimethyl-L-lysine(27) demethylase 6A)	KDM6A	27|27|28|24	106	26.5	4	11|7|3|5|7|2|4|3|5|4|3|3|2|3|0|1|0|3|1|0|1|2|3|2	1	1	1	1	1	8.01	8.48	0	NA
KLF3	O43829	ZBT14_HUMAN	Zinc finger and BTB domain-containing protein 14 (Zinc finger protein 161 homolog) (Zfp-161) (Zinc finger protein 478) (Zinc finger protein 5 homolog) (ZF5) (Zfp-5) (hZF5)	ZBTB14	11|9|10|8	38	9.5	4	0|0|0|0|0|0|1|0|0|0|0|0|0|0|1|1|1|0|0|0|1|0|1|0	1	1	1	1	1	10.49	38	0	NA
KLF3	O60264	SMCA5_HUMAN	SWI/SNF-related matrix-associated actin-dependent regulator of chromatin subfamily A member 5 (SWI/SNF-related matrix-associated actin-dependent regulator of chromatin A5) (EC 3.6.4.-) (Sucrose nonfermenting protein 2 homolog) (hSNF2H)	SMARCA5	22|21|22|24	89	22.25	4	5|1|1|2|5|7|4|4|2|1|1|0|0|2|2|4|1|3|1|2|0|0|1|2	1	1	1	1	1	11.21	10.47	0	NA
KLF3	O75362	ZN217_HUMAN	Zinc finger protein 217	ZNF217	30|31|32|29	122	30.5	4	0|0|0|0|0|0|0|0|0|1|0|0|1|1|1|0|1|1|1|0|1|1|0|0	1	1	1	1	1	40.07	81.33	0	NA
KLF3	O75461	E2F6_HUMAN	Transcription factor E2F6 (E2F-6)	E2F6	13|14|11|9	47	11.75	4	0|3|0|1|1|0|2|0|1|1|0|0|0|0|0|0|0|0|0|0|2|0|2|3	1	1	1	1	1	6.23	17.62	0	NA
KLF3	O75478	TAD2A_HUMAN	Transcriptional adapter 2-alpha (Transcriptional adapter 2-like) (ADA2-like protein)	TADA2A	21|23|24|24	92	23	4	7|2|3|0|3|6|6|7|5|1|0|0|0|1|0|1|1|1|0|0|3|1|3|2	1	1	1	1	1	6.33	10.42	0	NA
KLF3	O75529	TAF5L_HUMAN	TAF5-like RNA polymerase II p300/CBP-associated factor-associated factor 65 kDa subunit 5L (TAF5L) (PCAF-associated factor 65 beta) (PAF65-beta)	TAF5L	12|9|8|8	37	9.25	4	2|4|0|2|4|2|3|1|1|1|0|0|1|1|1|2|1|1|1|0|2|2|2|2	0.99	1	0.99	1	0.99	3.72	6.17	0	NA
KLF3	O75928	PIAS2_HUMAN	E3 SUMO-protein ligase PIAS2 (EC 2.3.2.-) (Androgen receptor-interacting protein 3) (ARIP3) (DAB2-interacting protein) (DIP) (E3 SUMO-protein transferase PIAS2) (Msx-interacting zinc finger protein) (Miz1) (PIAS-NY protein) (Protein inhibitor of activated STAT x) (Protein inhibitor of activated STAT2)	PIAS2	7|4|7|7	25	6.25	4	0|0|0|1|1|0|1|1|0|0|0|0|0|0|0|0|0|0|0|0|0|0|0|0	1	1	1	1	1	5.31	37.5	0	NA
KLF3	O94818	NOL4_HUMAN	Nucleolar protein 4 (Nucleolar-localized protein)	NOL4	5|4|4|3	16	4	4	1|1|1|0|1|0|0|0|0|1|0|0|0|0|0|0|0|0|0|0|0|0|0|0	0.98	1	0.98	1	0.98	2.93	19.2	0	NA
KLF3	O95785	WIZ_HUMAN	Protein Wiz (Widely-interspaced zinc finger-containing protein) (Zinc finger protein 803)	WIZ	41|37|41|40	159	39.75	4	15|9|11|8|8|4|3|5|5|5|2|4|6|4|7|7|6|6|4|3|9|6|8|10	1	1	1	1	1	18.62	6.15	0	NA
KLF3	P08651	NFIC_HUMAN	Nuclear factor 1 C-type (NF1-C) (Nuclear factor 1/C) (CCAAT-box-binding transcription factor) (CTF) (Nuclear factor I/C) (NF-I/C) (NFI-C) (TGGCA-binding protein)	NFIC	9|7|8|9	33	8.25	4	0|3|0|0|0|0|0|0|1|1|0|0|0|0|0|0|0|1|0|0|1|1|1|1	1	1	1	1	1	7.38	19.8	0	NA
KLF3	P0C7T5	ATX1L_HUMAN	Ataxin-1-like (Brother of ataxin-1) (Brother of ATXN1)	ATXN1L	12|14|17|12	55	13.75	4	6|2|4|2|5|0|3|4|3|3|1|0|2|2|3|2|2|2|0|1|3|2|5|7	1	1	1	1	1	4.99	5.16	0	NA
KLF3	P11182	ODB2_HUMAN	Lipoamide acyltransferase component of branched-chain alpha-keto acid dehydrogenase complex, mitochondrial (EC 2.3.1.168) (52 kDa mitochondrial autoantigen of primary biliary cirrhosis) (Branched chain 2-oxo-acid dehydrogenase complex component E2) (BCOADC-E2) (Branched-chain alpha-keto acid dehydrogenase complex component E2) (BCKAD-E2) (BCKADE2) (Dihydrolipoamide acetyltransferase component of …	DBT	50|44|52|59	205	51.25	4	18|11|14|13|15|13|13|13|11|11|0|0|0|0|0|0|0|0|0|0|0|0|0|0	0.99	1	0.99	1	0.99	4.1	9.32	0	NA
KLF3	P13056	NR2C1_HUMAN	Nuclear receptor subfamily 2 group C member 1 (Orphan nuclear receptor TR2) (Testicular receptor 2)	NR2C1	16|16|14|10	56	14	4	1|2|0|0|1|0|0|1|0|0|2|1|0|1|0|0|0|0|0|0|2|3|3|1	1	1	1	1	1	8.64	18.67	0	NA
KLF3	P15822	ZEP1_HUMAN	Zinc finger protein 40 (Cirhin interaction protein) (CIRIP) (Gate keeper of apoptosis-activating protein) (GAAP) (Human immunodeficiency virus type I enhancer-binding protein 1) (HIV-EP1) (Major histocompatibility complex-binding protein 1) (MBP-1) (Positive regulatory domain II-binding factor 1) (PRDII-BF1)	HIVEP1	48|45|52|55	200	50	4	3|3|2|1|1|1|3|1|1|0|5|3|3|5|3|2|3|2|2|3|7|5|6|9	1	1	1	1	1	30.9	16.22	0	NA
KLF3	P21675	TAF1_HUMAN	Transcription initiation factor TFIID subunit 1 (EC 2.3.1.48) (EC 2.7.11.1) (Cell cycle gene 1 protein) (TBP-associated factor 250 kDa) (p250) (Transcription initiation factor TFIID 250 kDa subunit) (TAF(II)250) (TAFII-250) (TAFII250)	TAF1	25|24|20|19	88	22	4	9|7|3|1|7|6|6|5|10|4|1|2|2|2|2|0|2|1|1|1|1|0|2|1	0.99	1	0.99	1	0.99	4.14	6.95	0	NA
KLF3	P29374	ARI4A_HUMAN	AT-rich interactive domain-containing protein 4A (ARID domain-containing protein 4A) (Retinoblastoma-binding protein 1) (RBBP-1)	ARID4A	10|10|7|7	34	8.5	4	0|0|0|1|0|0|0|0|0|0|0|0|0|0|0|0|0|0|0|0|0|0|0|0	1	1	1	1	1	11.33	85	0	NA
KLF3	P29375	KDM5A_HUMAN	Lysine-specific demethylase 5A (EC 1.14.11.67) (Histone demethylase JARID1A) (Jumonji/ARID domain-containing protein 1A) (Retinoblastoma-binding protein 2) (RBBP-2) ([histone H3]-trimethyl-L-lysine(4) demethylase 5A)	KDM5A	11|13|12|8	44	11	4	0|0|1|1|0|0|0|1|1|0|0|1|0|0|1|0|0|0|0|0|0|1|1|1	1	1	1	1	1	9.31	29.33	0	NA
KLF3	P37275	ZEB1_HUMAN	Zinc finger E-box-binding homeobox 1 (NIL-2-A zinc finger protein) (Negative regulator of IL2) (Transcription factor 8) (TCF-8)	ZEB1	23|23|20|23	89	22.25	4	1|0|0|0|1|0|0|0|0|0|0|1|2|2|2|2|2|2|0|1|1|0|0|0	1	1	1	1	1	39.15	31.41	0	NA
KLF3	P49116	NR2C2_HUMAN	Nuclear receptor subfamily 2 group C member 2 (Orphan nuclear receptor TAK1) (Orphan nuclear receptor TR4) (Testicular receptor 4)	NR2C2	15|13|11|11	50	12.5	4	0|0|1|1|1|0|0|0|0|0|0|0|0|0|0|0|0|0|0|0|1|1|0|1	1	1	1	1	1	15.04	50	0	NA
KLF3	P52739	ZN131_HUMAN	Zinc finger protein 131	ZNF131	30|27|27|24	108	27	4	11|5|5|1|5|3|2|4|3|2|8|7|6|8|4|2|2|2|3|3|7|8|7|6	1	1	1	1	1	9.97	5.68	0	NA
KLF3	P54198	HIRA_HUMAN	Protein HIRA (TUP1-like enhancer of split protein 1)	HIRA	6|10|11|12	39	9.75	4	2|0|1|0|2|1|1|1|0|0|0|0|0|0|0|0|0|0|0|0|0|0|0|0	1	1	1	1	1	6.82	29.25	0	NA
KLF3	P54253	ATX1_HUMAN	Ataxin-1 (Spinocerebellar ataxia type 1 protein)	ATXN1	14|15|23|19	71	17.75	4	2|2|0|2|3|2|1|0|3|0|0|0|0|0|0|0|0|0|0|0|2|3|2|3	1	1	1	1	1	10	17.04	0	NA
KLF3	P56545	CTBP2_HUMAN	C-terminal-binding protein 2 (CtBP2)	CTBP2	12|12|13|13	50	12.5	4	1|0|0|1|1|1|3|4|3|1|0|0|1|0|0|0|0|0|0|0|2|0|1|2	1	1	1	1	1	8.2	14.29	0	NA
KLF3	P85037	FOXK1_HUMAN	Forkhead box protein K1 (Myocyte nuclear factor) (MNF)	FOXK1	6|6|8|6	26	6.5	4	0|1|1|0|3|1|1|2|2|0|0|0|1|0|0|0|0|1|0|0|2|0|1|1	1	1	1	1	1	5.81	9.18	0	NA
KLF3	Q03164	KMT2A_HUMAN	Histone-lysine N-methyltransferase 2A (Lysine N-methyltransferase 2A) (EC 2.1.1.364) (ALL-1) (CXXC-type zinc finger protein 7) (Cysteine methyltransferase KMT2A) (EC 2.1.1.-) (Myeloid/lymphoid or mixed-lineage leukemia) (Myeloid/lymphoid or mixed-lineage leukemia protein 1) (Trithorax-like protein) (Zinc finger protein HRX) [Cleaved into: MLL cleavage product N320 (N-terminal cleavage product of …	KMT2A	12|20|24|18	74	18.5	4	2|7|6|2|4|1|1|1|2|1|3|2|1|4|2|1|1|1|0|0|1|1|0|3	1	1	1	1	1	4.61	9.45	0	NA
KLF3	Q05BQ5	MBTD1_HUMAN	MBT domain-containing protein 1	MBTD1	6|8|6|4	24	6	4	0|1|1|0|2|0|0|1|1|1|1|0|0|0|0|0|0|0|0|0|1|2|0|1	0.98	1	0.98	1	0.98	2.52	12	0	NA
KLF3	Q06546	GABPA_HUMAN	GA-binding protein alpha chain (GABP subunit alpha) (Nuclear respiratory factor 2 subunit alpha) (Transcription factor E4TF1-60)	GABPA	14|9|12|9	44	11	4	3|2|2|2|2|4|4|3|3|2|1|1|1|1|0|0|0|0|0|0|3|3|1|2	1	1	1	1	1	6.11	6.6	0	NA
KLF3	Q06587	RING1_HUMAN	E3 ubiquitin-protein ligase RING1 (EC 2.3.2.27) (Polycomb complex protein RING1) (RING finger protein 1) (RING-type E3 ubiquitin transferase RING1) (Really interesting new gene 1 protein)	RING1	21|22|21|23	87	21.75	4	12|8|12|9|9|6|7|5|7|8|2|3|3|1|4|5|4|3|1|3|6|7|6|7	0.99	1	0.99	1	0.99	4.13	3.78	0	NA
KLF3	Q09472	EP300_HUMAN	Histone acetyltransferase p300 (p300 HAT) (EC 2.3.1.48) (E1A-associated protein p300) (Histone butyryltransferase p300) (EC 2.3.1.-) (Histone crotonyltransferase p300) (EC 2.3.1.-) (Protein 2-hydroxyisobutyryltransferase p300) (EC 2.3.1.-) (Protein lactyltransferas p300) (EC 2.3.1.-) (Protein propionyltransferase p300) (EC 2.3.1.-)	EP300	19|26|22|26	93	23.25	4	2|4|0|3|2|3|2|3|1|3|0|0|0|0|1|0|1|0|0|0|0|2|0|1	1	1	1	1	1	14.28	19.93	0	NA
KLF3	Q12830	BPTF_HUMAN	Nucleosome-remodeling factor subunit BPTF (Bromodomain and PHD finger-containing transcription factor) (Fetal Alz-50 clone 1 protein) (Fetal Alzheimer antigen)	BPTF	20|23|16|20	79	19.75	4	5|2|0|0|2|7|5|5|3|1|2|2|0|1|1|1|1|1|4|1|2|2|2|1	1	1	1	1	1	7.62	9.29	0	NA
KLF3	Q12857	NFIA_HUMAN	Nuclear factor 1 A-type (NF1-A) (Nuclear factor 1/A) (CCAAT-box-binding transcription factor) (CTF) (Nuclear factor I/A) (NF-I/A) (NFI-A) (TGGCA-binding protein)	NFIA	21|21|25|21	88	22	4	6|1|3|4|7|2|3|3|2|2|3|4|3|3|4|4|4|5|4|4|6|7|3|4	1	1	1	1	1	11.68	5.8	0	NA
KLF3	Q13029	PRDM2_HUMAN	PR domain zinc finger protein 2 (EC 2.1.1.355) (GATA-3-binding protein G3B) (Lysine N-methyltransferase 8) (MTB-ZF) (MTE-binding protein) (PR domain-containing protein 2) (Retinoblastoma protein-interacting zinc finger protein) (Zinc finger protein RIZ)	PRDM2	10|8|13|11	42	10.5	4	0|0|0|0|0|0|0|0|0|0|0|0|0|0|0|0|0|0|0|0|0|0|0|0	1	1	1	1	1	12.91	105	0	NA
KLF3	Q13129	RLF_HUMAN	Zinc finger protein Rlf (Rearranged L-myc fusion gene protein) (Zn-15-related protein)	RLF	14|12|10|12	48	12	4	2|0|2|3|3|0|0|0|0|0|0|0|0|0|1|1|0|1|1|1|1|0|0|1	1	1	1	1	1	9.08	16.94	0	NA
KLF3	Q13363	CTBP1_HUMAN	C-terminal-binding protein 1 (CtBP1) (EC 1.1.1.-)	CTBP1	7|9|5|7	28	7	4	0|0|0|0|0|1|1|1|0|0|0|0|0|0|0|0|0|0|0|0|0|0|0|0	1	1	1	1	1	7.63	56	0	NA
KLF3	Q14186	TFDP1_HUMAN	Transcription factor Dp-1 (DRTF1-polypeptide 1) (DRTF1) (E2F dimerization partner 1)	TFDP1	19|15|16|16	66	16.5	4	7|5|3|7|5|5|5|2|5|2|1|1|2|2|1|1|1|0|0|1|4|3|4|5	1	1	1	1	1	5.34	5.5	0	NA
KLF3	Q14202	ZMYM3_HUMAN	Zinc finger MYM-type protein 3 (Zinc finger protein 261)	ZMYM3	13|12|9|10	44	11	4	2|2|0|0|4|0|0|0|1|3|0|0|1|0|1|1|1|1|0|0|1|1|2|3	1	1	1	1	1	6.2	11	0	NA
KLF3	Q14865	ARI5B_HUMAN	AT-rich interactive domain-containing protein 5B (ARID domain-containing protein 5B) (MRF1-like protein) (Modulator recognition factor 2) (MRF-2)	ARID5B	11|11|14|9	45	11.25	4	0|0|0|0|0|0|0|0|0|0|2|0|3|2|1|0|0|0|0|0|5|4|4|2	0.98	1	0.98	1	0.98	3.1	11.74	0	NA
KLF3	Q15291	RBBP5_HUMAN	Retinoblastoma-binding protein 5 (RBBP-5) (Retinoblastoma-binding protein RBQ-3)	RBBP5	24|18|19|19	80	20	4	9|8|8|2|4|8|7|5|5|11|2|1|3|1|1|1|1|0|0|1|5|4|6|4	0.97	1	0.97	1	0.97	3.02	4.95	0	NA
KLF3	Q15911	ZFHX3_HUMAN	Zinc finger homeobox protein 3 (AT motif-binding factor 1) (AT-binding transcription factor 1) (Alpha-fetoprotein enhancer-binding protein) (Zinc finger homeodomain protein 3) (ZFH-3)	ZFHX3	32|29|26|25	112	28	4	3|1|1|1|0|0|1|0|0|0|2|1|2|2|2|1|1|0|0|1|0|1|0|0	1	1	1	1	1	30.16	33.6	0	NA
KLF3	Q16514	TAF12_HUMAN	Transcription initiation factor TFIID subunit 12 (Transcription initiation factor TFIID 20/15 kDa subunits) (TAFII-20/TAFII-15) (TAFII20/TAFII15)	TAF12	7|6|6|6	25	6.25	4	0|1|0|0|1|0|0|0|1|0|0|0|0|0|0|0|0|0|0|1|1|1|0|0	1	1	1	1	1	7.39	25	0	NA
KLF3	Q2KHR2	RFX7_HUMAN	DNA-binding protein RFX7 (Regulatory factor X 7) (Regulatory factor X domain-containing protein 2)	RFX7	4|4|4|4	16	4	4	1|0|0|2|0|0|0|0|0|0|0|0|0|0|0|0|2|0|1|1|0|0|0|0	0.97	0.97	0.97	0.97	0.97	3.55	13.71	0	NA
KLF3	Q2KHR3	QSER1_HUMAN	Glutamine and serine-rich protein 1	QSER1	13|15|15|11	54	13.5	4	1|3|1|0|0|3|0|1|0|2|0|0|2|2|1|1|1|0|1|0|3|4|0|1	1	1	1	1	1	8.58	12	0	NA
KLF3	Q2M1K9	ZN423_HUMAN	Zinc finger protein 423 (Olf1/EBF-associated zinc finger protein) (hOAZ) (Smad- and Olf-interacting zinc finger protein)	ZNF423	7|7|8|6	28	7	4	0|0|0|0|0|0|1|0|0|0|0|1|0|1|2|2|1|1|0|0|0|1|1|0	1	1	1	1	1	5.64	15.27	0	NA
KLF3	Q4LE39	ARI4B_HUMAN	AT-rich interactive domain-containing protein 4B (ARID domain-containing protein 4B) (180 kDa Sin3-associated polypeptide) (Sin3-associated polypeptide p180) (Breast cancer-associated antigen BRCAA1) (Histone deacetylase complex subunit SAP180) (Retinoblastoma-binding protein 1-like 1)	ARID4B	35|36|31|31	133	33.25	4	11|7|6|5|8|6|8|6|7|5|4|5|4|4|2|3|3|3|0|1|6|10|6|10	1	1	1	1	1	14.32	6.14	0	NA
KLF3	Q52LA3	LIN52_HUMAN	Protein lin-52 homolog	LIN52	2|3|4|3	12	3	4	0|0|0|0|0|0|0|0|1|0|0|0|0|0|0|0|0|0|0|0|0|0|0|0	0.98	1	0.98	1	0.98	2.82	30	0	NA
KLF3	Q52LR7	EPC2_HUMAN	Enhancer of polycomb homolog 2 (EPC-like)	EPC2	13|14|13|13	53	13.25	4	2|0|0|0|1|1|1|1|1|0|0|0|0|0|1|0|0|0|1|0|1|0|0|0	1	1	1	1	1	16.25	31.8	0	NA
KLF3	Q5H9F3	BCORL_HUMAN	BCL-6 corepressor-like protein 1 (BCoR-L1) (BCoR-like protein 1)	BCORL1	24|25|27|25	101	25.25	4	0|0|0|0|0|0|0|0|0|0|0|0|0|0|0|0|0|0|0|0|1|0|0|0	1	1	1	1	1	36.89	252.5	0	NA
KLF3	Q5PSV4	BRM1L_HUMAN	Breast cancer metastasis-suppressor 1-like protein (BRMS1-homolog protein p40) (BRMS1-like protein p40)	BRMS1L	20|18|22|20	80	20	4	7|5|7|7|7|4|5|6|6|4|1|3|2|5|1|1|1|3|2|0|6|8|3|5	1	1	1	1	1	6.4	4.85	0	NA
KLF3	Q5VWG9	TAF3_HUMAN	Transcription initiation factor TFIID subunit 3 (140 kDa TATA box-binding protein-associated factor) (TBP-associated factor 3) (Transcription initiation factor TFIID 140 kDa subunit) (TAF(II)140) (TAF140) (TAFII-140) (TAFII140)	TAF3	13|10|13|11	47	11.75	4	1|2|1|1|1|2|2|3|2|2|2|0|1|0|1|1|0|0|1|0|1|0|0|1	1	1	1	1	1	7.95	11.28	0	NA
KLF3	Q5VZL5	ZMYM4_HUMAN	Zinc finger MYM-type protein 4 (Zinc finger protein 262)	ZMYM4	40|42|39|43	164	41	4	19|9|10|8|16|6|4|3|2|4|5|4|6|3|5|4|3|6|3|4|8|7|5|9	1	1	1	1	1	8.44	6.43	0	NA
KLF3	Q63HK5	TSH3_HUMAN	Teashirt homolog 3 (Zinc finger protein 537)	TSHZ3	15|13|14|10	52	13	4	0|0|0|0|0|1|0|0|0|0|0|0|0|1|0|0|0|0|0|0|3|3|1|1	1	1	1	1	1	6.69	31.2	0	NA
KLF3	Q68CP9	ARID2_HUMAN	AT-rich interactive domain-containing protein 2 (ARID domain-containing protein 2) (BRG1-associated factor 200) (BAF200) (Zinc finger protein with activation potential) (Zipzap/p200)	ARID2	36|30|25|26	117	29.25	4	13|5|8|5|8|2|1|2|3|4|2|2|1|1|2|1|2|3|1|1|2|1|0|0	1	1	1	1	1	5.61	10.03	0	NA
KLF3	Q6KC79	NIPBL_HUMAN	Nipped-B-like protein (Delangin) (SCC2 homolog)	NIPBL	8|10|5|8	31	7.75	4	1|0|2|1|1|0|0|0|0|0|2|2|0|0|2|3|1|1|0|0|0|0|0|0	0.99	1	0.99	1	0.99	2.96	11.62	0	NA
KLF3	Q6MZP7	LIN54_HUMAN	Protein lin-54 homolog (CXC domain-containing protein 1)	LIN54	25|25|28|25	103	25.75	4	7|5|7|7|11|5|4|6|4|6|4|8|8|7|2|4|2|3|1|2|8|15|11|11	1	1	1	1	1	5.06	4.18	0	NA
KLF3	Q6NUN9	ZN746_HUMAN	Zinc finger protein 746 (Parkin-interacting substrate) (PARIS)	ZNF746	7|5|5|7	24	6	4	1|0|0|0|0|0|0|0|0|0|1|0|0|0|0|0|0|0|0|0|0|0|0|0	1	1	1	1	1	8.09	60	0	NA
KLF3	Q6P1X5	TAF2_HUMAN	Transcription initiation factor TFIID subunit 2 (150 kDa cofactor of initiator function) (RNA polymerase II TBP-associated factor subunit B) (TBP-associated factor 150 kDa) (Transcription initiation factor TFIID 150 kDa subunit) (TAF(II)150) (TAFII-150) (TAFII150)	TAF2	23|25|14|16	78	19.5	4	4|3|3|1|4|5|7|4|4|1|1|1|0|1|1|2|1|0|1|1|1|1|5|1	1	1	1	1	1	5.8	8.83	0	NA
KLF3	Q6P4R8	NFRKB_HUMAN	Nuclear factor related to kappa-B-binding protein (DNA-binding protein R kappa-B) (INO80 complex subunit G)	NFRKB	18|20|22|27	87	21.75	4	1|0|1|0|0|0|0|0|0|1|2|2|1|2|2|3|2|2|2|1|3|2|2|1	1	1	1	1	1	17.67	17.4	0	NA
KLF3	Q6PJG2	MDEAS_HUMAN	Mitotic deacetylase-associated SANT domain protein (ELM2 and SANT domain-containing protein 1)	MIDEAS	17|21|19|20	77	19.25	4	1|0|0|0|0|0|0|0|1|0|0|0|1|0|0|0|0|0|0|0|0|0|0|0	1	1	1	1	1	26.07	154	0	NA
KLF3	Q6VMQ6	MCAF1_HUMAN	Activating transcription factor 7-interacting protein 1 (ATF-interacting protein) (ATF-IP) (ATF7-interacting protein) (ATFa-associated modulator) (hAM) (MBD1-containing chromatin-associated factor 1) (P621)	ATF7IP	31|28|37|34	130	32.5	4	10|6|10|4|3|7|8|4|10|3|3|3|5|5|2|2|2|2|2|2|12|11|9|14	1	1	1	1	1	5.41	5.61	0	NA
KLF3	Q6W2J9	BCOR_HUMAN	BCL-6 corepressor (BCoR)	BCOR	138|140|133|145	556	139	4	49|36|47|41|44|29|32|35|27|35|23|22|31|35|9|10|15|18|11|10|43|47|45|43	1	1	1	1	1	8.21	4.53	0	NA
KLF3	Q6ZRS2	SRCAP_HUMAN	Helicase SRCAP (EC 3.6.4.-) (Domino homolog 2) (Snf2-related CBP activator)	SRCAP	44|48|41|42	175	43.75	4	23|17|20|10|12|18|13|15|13|12|9|8|7|8|5|4|3|4|4|3|14|15|16|17	0.98	1	0.98	1	0.98	3.1	3.89	0	NA
KLF3	Q6ZU65	UBN2_HUMAN	Ubinuclein-2	UBN2	9|10|7|10	36	9	4	1|0|0|0|0|1|0|0|1|0|0|0|0|0|0|0|0|0|0|0|0|0|0|0	1	1	1	1	1	10.85	72	0	NA
KLF3	Q6ZW49	PAXI1_HUMAN	PAX-interacting protein 1 (PAX transactivation activation domain-interacting protein)	PAXIP1	25|23|20|22	90	22.5	4	5|5|3|3|6|6|3|6|7|4|0|0|0|0|1|0|1|1|1|1|2|1|2|3	1	1	1	1	1	7.02	8.85	0	NA
KLF3	Q76L83	ASXL2_HUMAN	Putative Polycomb group protein ASXL2 (Additional sex combs-like protein 2)	ASXL2	11|11|11|11	44	11	4	1|1|1|1|1|0|0|1|0|0|0|0|1|1|0|0|0|1|0|0|0|1|0|0	1	1	1	1	1	13.31	26.4	0	NA
KLF3	Q7Z3B3	KANL1_HUMAN	KAT8 regulatory NSL complex subunit 1 (MLL1/MLL complex subunit KANSL1) (MSL1 homolog 1) (hMSL1v1) (NSL complex protein NSL1) (Non-specific lethal 1 homolog)	KANSL1	14|15|13|15	57	14.25	4	5|3|5|1|1|3|3|2|1|0|3|2|3|4|3|3|2|2|1|1|2|2|3|3	1	1	1	1	1	6.67	5.9	0	NA
KLF3	Q7Z3K3	POGZ_HUMAN	Pogo transposable element with ZNF domain (Suppressor of hairy wing homolog 5) (Zinc finger protein 280E) (Zinc finger protein 635)	POGZ	26|24|24|22	96	24	4	6|1|2|1|1|2|1|1|0|1|1|2|2|2|0|1|1|1|0|0|2|2|4|2	1	1	1	1	1	24.93	16	0	NA
KLF3	Q7Z589	EMSY_HUMAN	BRCA2-interacting transcriptional repressor EMSY	EMSY	56|57|50|55	218	54.5	4	16|9|10|11|13|4|5|7|5|10|2|4|3|2|2|1|2|5|0|0|4|0|5|4	1	1	1	1	1	9.56	10.55	0	NA
KLF3	Q86SE9	PCGF5_HUMAN	Polycomb group RING finger protein 5 (RING finger protein 159)	PCGF5	5|4|7|7	23	5.75	4	1|2|0|2|2|1|1|1|1|2|0|0|0|1|0|0|0|0|0|0|0|0|0|0	0.98	1	0.98	1	0.98	2.86	9.86	0	NA
KLF3	Q86UP3	ZFHX4_HUMAN	Zinc finger homeobox protein 4 (Zinc finger homeodomain protein 4) (ZFH-4)	ZFHX4	39|39|32|44	154	38.5	4	1|0|1|0|0|0|0|0|0|0|1|1|0|0|0|0|0|2|0|0|0|0|0|0	1	1	1	1	1	59.13	154	0	NA
KLF3	Q8IU81	I2BP1_HUMAN	Interferon regulatory factor 2-binding protein 1 (IRF-2-binding protein 1) (IRF-2BP1) (Probable E3 ubiquitin-protein ligase IRF2BP1) (EC 2.3.2.27) (Probable RING-type E3 ubiquitin transferase IRF2BP1)	IRF2BP1	12|13|9|10	44	11	4	1|0|2|0|0|0|1|0|2|0|1|0|1|1|0|0|0|0|0|0|0|0|0|0	1	1	1	1	1	13.49	29.33	0	NA
KLF3	Q8IVH2	FOXP4_HUMAN	Forkhead box protein P4 (Fork head-related protein-like A)	FOXP4	10|7|11|9	37	9.25	4	1|0|1|0|1|0|0|0|0|0|1|1|1|1|2|2|1|0|1|1|0|0|0|1	1	1	1	1	1	6.01	14.8	0	NA
KLF3	Q8IWI9	MGAP_HUMAN	MAX gene-associated protein (MAX dimerization protein 5)	MGA	129|118|121|119	487	121.75	4	18|9|14|14|15|9|3|9|6|2|9|12|9|9|9|12|7|9|4|4|16|15|15|15	1	1	1	1	1	48.63	11.98	0	NA
KLF3	Q8IX15	HOMEZ_HUMAN	Homeobox and leucine zipper protein Homez (Homeodomain leucine zipper-containing factor)	HOMEZ	7|7|9|7	30	7.5	4	1|0|1|0|1|2|1|1|1|0|0|0|0|0|0|0|0|0|0|0|0|0|0|0	1	1	1	1	1	8.18	22.5	0	NA
KLF3	Q8IY57	YAF2_HUMAN	YY1-associated factor 2	YAF2	8|8|8|7	31	7.75	4	4|2|3|1|2|2|1|1|0|2|1|0|2|3|0|1|0|2|0|0|2|1|1|1	0.98	0.99	0.98	0.99	0.98	3.08	5.81	0	NA
KLF3	Q8IYH5	ZZZ3_HUMAN	ZZ-type zinc finger-containing protein 3	ZZZ3	38|40|40|40	158	39.5	4	14|10|13|6|11|6|6|11|11|5|14|10|10|14|6|6|6|8|4|6|14|14|12|14	1	1	1	1	1	13.77	4.1	0	NA
KLF3	Q8NEZ4	KMT2C_HUMAN	Histone-lysine N-methyltransferase 2C (Lysine N-methyltransferase 2C) (EC 2.1.1.364) (Homologous to ALR protein) (Myeloid/lymphoid or mixed-lineage leukemia protein 3)	KMT2C	17|20|18|15	70	17.5	4	4|1|0|0|1|0|2|1|2|0|0|0|0|0|0|0|0|0|0|0|0|1|0|2	1	1	1	1	1	10	30	0	NA
KLF3	Q8NFD5	ARI1B_HUMAN	AT-rich interactive domain-containing protein 1B (ARID domain-containing protein 1B) (BRG1-associated factor 250b) (BAF250B) (BRG1-binding protein hELD/OSA1) (Osa homolog 2) (hOsa2) (p250R)	ARID1B	50|50|50|52	202	50.5	4	19|10|17|11|14|11|7|12|7|6|6|8|6|7|9|7|9|9|6|7|10|11|13|15	1	1	1	1	1	23.77	5.11	0	NA
KLF3	Q8NHM5	KDM2B_HUMAN	Lysine-specific demethylase 2B (EC 1.14.11.27) (CXXC-type zinc finger protein 2) (F-box and leucine-rich repeat protein 10) (F-box protein FBL10) (F-box/LRR-repeat protein 10) (JmjC domain-containing histone demethylation protein 1B) (Jumonji domain-containing EMSY-interactor methyltransferase motif protein) (Protein JEMMA) (Protein-containing CXXC domain 2) ([Histone-H3]-lysine-36 demethylase 1B)	KDM2B	60|53|60|63	236	59	4	8|6|5|3|6|2|4|4|5|5|6|7|7|5|1|2|2|0|1|1|9|9|9|8	1	1	1	1	1	28.07	12.31	0	NA
KLF3	Q8TD26	CHD6_HUMAN	Chromodomain-helicase-DNA-binding protein 6 (CHD-6) (EC 3.6.4.12) (ATP-dependent helicase CHD6) (Radiation-induced gene B protein)	CHD6	16|18|19|22	75	18.75	4	2|2|2|2|1|4|2|2|2|2|1|0|0|1|2|1|1|2|2|1|4|4|1|3	1	1	1	1	1	12.25	10.23	0	NA
KLF3	Q8TE76	MORC4_HUMAN	MORC family CW-type zinc finger protein 4 (Zinc finger CW-type coiled-coil domain protein 2) (Zinc finger CW-type domain protein 4)	MORC4	29|29|30|27	115	28.75	4	1|1|0|0|1|2|2|2|0|0|0|0|0|0|0|0|0|0|0|0|0|1|1|2	1	1	1	1	1	46.34	53.08	0	NA
KLF3	Q8WUU5	GATD1_HUMAN	GATA zinc finger domain-containing protein 1 (Ocular development-associated gene protein)	GATAD1	21|18|19|20	78	19.5	4	7|3|7|4|7|6|5|5|5|3|1|3|3|2|1|1|1|1|1|1|5|5|4|5	1	1	1	1	1	8.69	5.44	0	NA
KLF3	Q8WY36	BBX_HUMAN	HMG box transcription factor BBX (Bobby sox homolog) (HMG box-containing protein 2)	BBX	7|7|5|6	25	6.25	4	1|0|0|1|0|0|0|0|1|0|0|0|0|0|0|0|0|0|0|0|1|0|1|0	1	1	1	1	1	6.19	30	0	NA
KLF3	Q92618	ZN516_HUMAN	Zinc finger protein 516	ZNF516	39|45|42|44	170	42.5	4	0|0|0|0|0|0|0|0|0|0|2|2|1|1|2|2|1|0|2|1|1|0|1|0	1	1	1	1	1	120.15	63.75	0	NA
KLF3	Q92766	RREB1_HUMAN	Ras-responsive element-binding protein 1 (RREB-1) (Finger protein in nuclear bodies) (Raf-responsive zinc finger protein LZ321) (Zinc finger motif enhancer-binding protein 1) (Zep-1)	RREB1	53|49|46|47	195	48.75	4	1|0|2|0|1|0|0|0|0|0|2|1|1|1|1|1|1|1|1|0|0|1|0|0	1	1	1	1	1	61.87	78	0	NA
KLF3	Q92782	DPF1_HUMAN	Zinc finger protein neuro-d4 (BRG1-associated factor 45B) (BAF45B) (D4, zinc and double PHD fingers family 1)	DPF1	9|8|10|6	33	8.25	4	2|1|1|0|2|2|2|1|0|0|0|0|0|0|0|0|0|0|0|0|1|2|1|1	1	1	1	1	1	6.72	12.38	0	NA
KLF3	Q92830	KAT2A_HUMAN	Histone acetyltransferase KAT2A (EC 2.3.1.48) (General control of amino acid synthesis protein 5-like 2) (Histone acetyltransferase GCN5) (hGCN5) (Histone glutaryltransferase KAT2A) (EC 2.3.1.-) (Histone succinyltransferase KAT2A) (EC 2.3.1.-) (Lysine acetyltransferase 2A) (STAF97)	KAT2A	20|18|24|20	82	20.5	4	4|4|2|0|3|4|8|4|7|2|2|3|2|2|2|2|2|2|2|3|6|6|4|1	1	1	1	1	1	11.05	6.39	0	NA
KLF3	Q92831	KAT2B_HUMAN	Histone acetyltransferase KAT2B (EC 2.3.1.48) (Histone acetyltransferase PCAF) (Histone acetylase PCAF) (Lysine acetyltransferase 2B) (P300/CBP-associated factor) (P/CAF) (Spermidine acetyltransferase KAT2B) (EC 2.3.1.57)	KAT2B	19|17|12|13	61	15.25	4	1|0|0|0|1|1|1|0|0|0|0|0|0|1|0|0|0|0|0|0|0|1|1|1	1	1	1	1	1	15.68	45.75	0	NA
KLF3	Q92993	KAT5_HUMAN	Histone acetyltransferase KAT5 (EC 2.3.1.48) (60 kDa Tat-interactive protein) (Tip60) (Histone acetyltransferase HTATIP) (HIV-1 Tat interactive protein) (Lysine acetyltransferase 5) (cPLA(2)-interacting protein)	KAT5	18|17|16|11	62	15.5	4	3|1|2|1|1|4|1|0|1|1|0|0|0|0|0|0|0|0|0|0|0|0|1|1	1	1	1	1	1	7.89	21.88	0	NA
KLF3	Q969R5	LMBL2_HUMAN	Lethal(3)malignant brain tumor-like protein 2 (H-l(3)mbt-like protein 2) (L(3)mbt-like protein 2)	L3MBTL2	25|24|22|22	93	23.25	4	5|0|2|1|1|1|0|2|1|0|1|1|1|0|1|2|1|2|0|0|2|2|4|1	1	1	1	1	1	25.48	18	0	NA
KLF3	Q96BD5	PF21A_HUMAN	PHD finger protein 21A (BHC80a) (BRAF35-HDAC complex protein BHC80)	PHF21A	9|9|12|7	37	9.25	4	1|0|0|0|0|0|0|0|1|0|0|0|0|0|0|0|0|0|0|0|0|1|1|3	1	1	1	1	1	5.9	31.71	0	NA
KLF3	Q96C00	ZBTB9_HUMAN	Zinc finger and BTB domain-containing protein 9	ZBTB9	22|22|25|21	90	22.5	4	6|5|6|5|2|8|6|7|5|6|3|2|5|5|2|3|1|1|1|1|6|12|9|10	1	1	1	1	1	4.92	4.62	0	NA
KLF3	Q96ES7	SGF29_HUMAN	SAGA-associated factor 29 (Coiled-coil domain-containing protein 101) (SAGA complex-associated factor 29)	SGF29	15|15|11|14	55	13.75	4	6|2|4|2|4|2|3|5|3|3|2|3|3|5|1|1|0|1|0|0|3|3|3|2	1	1	1	1	1	4.19	5.41	0	NA
KLF3	Q96JM2	ZN462_HUMAN	Zinc finger protein 462 (Zinc finger PBX1-interacting protein) (ZFPIP)	ZNF462	17|23|13|17	70	17.5	4	0|0|0|1|0|0|0|0|0|0|0|0|0|1|0|0|0|0|0|0|0|0|0|0	1	1	1	1	1	20.59	175	0	NA
KLF3	Q96K83	ZN521_HUMAN	Zinc finger protein 521 (Early hematopoietic zinc finger protein) (LYST-interacting protein 3)	ZNF521	18|20|20|14	72	18	4	2|0|1|1|0|0|0|1|0|0|3|1|2|1|3|1|1|1|0|0|3|3|1|1	1	1	1	1	1	19.68	16.62	0	NA
KLF3	Q96KQ7	EHMT2_HUMAN	Histone-lysine N-methyltransferase EHMT2 (EC 2.1.1.-) (Euchromatic histone-lysine N-methyltransferase 2) (HLA-B-associated transcript 8) (Histone H3-K9 methyltransferase 3) (H3-K9-HMTase 3) (Lysine N-methyltransferase 1C) (Protein G9a)	EHMT2	44|42|40|40	166	41.5	4	14|7|8|8|7|7|6|9|13|2|5|6|7|7|3|4|2|4|2|1|8|6|8|8	1	1	1	1	1	16.58	6.55	0	NA
KLF3	Q96L91	EP400_HUMAN	E1A-binding protein p400 (EC 3.6.4.-) (CAG repeat protein 32) (Domino homolog) (hDomino) (Trinucleotide repeat-containing gene 12 protein) (p400 kDa SWI2/SNF2-related protein)	EP400	103|92|94|95	384	96	4	21|16|17|8|17|9|9|10|11|7|6|3|5|11|4|5|4|5|4|1|12|12|16|18	1	1	1	1	1	18.91	9.97	0	NA
KLF3	Q96QT6	PHF12_HUMAN	PHD finger protein 12 (PHD factor 1) (Pf1)	PHF12	54|46|42|42	184	46	4	7|3|5|6|5|3|5|7|5|1|3|0|4|3|2|1|2|3|0|1|5|2|2|3	1	1	1	1	1	37.67	14.15	0	NA
KLF3	Q99856	ARI3A_HUMAN	AT-rich interactive domain-containing protein 3A (ARID domain-containing protein 3A) (B-cell regulator of IgH transcription) (Bright) (Dead ringer-like protein 1) (E2F-binding protein 1)	ARID3A	23|27|25|24	99	24.75	4	13|10|6|6|3|11|11|8|7|5|4|2|4|4|2|3|4|1|2|3|7|5|6|8	1	1	1	1	1	4.91	4.4	0	NA
KLF3	Q9BSM1	PCGF1_HUMAN	Polycomb group RING finger protein 1 (Nervous system Polycomb-1) (NSPc1) (RING finger protein 68)	PCGF1	19|15|17|17	68	17	4	3|4|5|2|2|3|1|5|3|2|2|2|2|2|1|2|1|3|1|1|3|5|4|5	1	1	1	1	1	8.2	6.38	0	NA
KLF3	Q9BYE7	PCGF6_HUMAN	Polycomb group RING finger protein 6 (Mel18 and Bmi1-like RING finger) (RING finger protein 134)	PCGF6	16|16|14|18	64	16	4	4|3|3|3|1|2|3|1|1|2|0|0|0|0|0|0|1|1|0|0|3|3|2|1	1	1	1	1	1	11.68	11.29	0	NA
KLF3	Q9H0E9	BRD8_HUMAN	Bromodomain-containing protein 8 (Skeletal muscle abundant protein) (Skeletal muscle abundant protein 2) (Thyroid hormone receptor coactivating protein of 120 kDa) (TrCP120) (p120)	BRD8	22|27|21|22	92	23	4	8|7|5|5|6|4|8|3|5|5|1|2|1|1|1|1|0|1|0|0|5|3|4|4	1	1	1	1	1	6.76	6.9	0	NA
KLF3	Q9H147	TDIF1_HUMAN	Deoxynucleotidyltransferase terminal-interacting protein 1 (Terminal deoxynucleotidyltransferase-interacting factor 1) (TdIF1) (TdT-interacting factor 1)	DNTTIP1	9|8|10|10	37	9.25	4	0|0|1|0|0|0|0|0|0|0|0|0|0|0|0|0|0|0|0|0|0|0|0|0	1	1	1	1	1	12.91	92.5	0	NA
KLF3	Q9H160	ING2_HUMAN	Inhibitor of growth protein 2 (Inhibitor of growth 1-like protein) (ING1Lp) (p32) (p33ING2)	ING2	7|6|9|6	28	7	4	1|3|1|0|1|0|2|0|0|1|0|0|0|0|0|0|0|1|0|0|0|0|0|0	0.99	1	0.99	1	0.99	4.71	16.8	0	NA
KLF3	Q9H2F5	EPC1_HUMAN	Enhancer of polycomb homolog 1	EPC1	17|17|15|12	61	15.25	4	3|2|1|0|0|2|1|0|0|1|1|1|1|1|0|1|0|1|0|0|0|1|0|1	1	1	1	1	1	12.34	20.33	0	NA
KLF3	Q9H334	FOXP1_HUMAN	Forkhead box protein P1 (Mac-1-regulated forkhead) (MFH)	FOXP1	9|12|8|12	41	10.25	4	0|0|0|1|1|0|0|1|2|0|0|0|0|0|4|1|1|0|2|1|1|1|1|2	1	1	1	1	1	6.8	12.95	0	NA
KLF3	Q9H582	ZN644_HUMAN	Zinc finger protein 644 (Zinc finger motif enhancer-binding protein 2) (Zep-2)	ZNF644	35|30|30|25	120	30	4	3|0|1|1|2|2|5|2|1|0|0|2|0|0|2|2|0|2|0|0|2|3|3|2	1	1	1	1	1	28.19	20.57	0	NA
KLF3	Q9H8E8	CSR2B_HUMAN	Cysteine-rich protein 2-binding protein (CSRP2-binding protein) (ADA2A-containing complex subunit 2) (ATAC2) (CRP2-binding partner) (CRP2BP) (Lysine acetyltransferase 14)	KAT14	31|31|30|33	125	31.25	4	14|9|10|8|14|8|8|9|9|5|5|5|5|6|5|2|3|4|0|1|10|8|4|10	1	1	1	1	1	6.98	4.63	0	NA
KLF3	Q9H8M2	BRD9_HUMAN	Bromodomain-containing protein 9 (Rhabdomyosarcoma antigen MU-RMS-40.8)	BRD9	5|6|6|5	22	5.5	4	3|0|0|0|1|1|1|1|0|0|0|0|0|0|0|0|0|0|0|0|1|1|1|0	0.99	1	0.99	1	0.99	4.41	13.2	0	NA
KLF3	Q9H981	ARP8_HUMAN	Actin-related protein 8 (hArp8) (INO80 complex subunit N)	ACTR8	9|9|6|9	33	8.25	4	0|0|0|0|0|0|0|0|0|0|1|0|0|0|0|0|0|0|1|0|0|0|0|0	1	1	1	1	1	9.73	82.5	0	NA
KLF3	Q9H9B1	EHMT1_HUMAN	Histone-lysine N-methyltransferase EHMT1 (EC 2.1.1.-) (Euchromatic histone-lysine N-methyltransferase 1) (Eu-HMTase1) (G9a-like protein 1) (GLP) (GLP1) (Histone H3-K9 methyltransferase 5) (H3-K9-HMTase 5) (Lysine N-methyltransferase 1D)	EHMT1	39|40|47|42	168	42	4	16|12|6|4|8|2|5|3|4|4|8|8|6|7|5|6|7|6|4|5|7|13|11|11	1	1	1	1	1	14.01	6	0	NA
KLF3	Q9H9F9	ARP5_HUMAN	Actin-related protein 5 (hARP5) (Sarcoma antigen NY-SAR-16)	ACTR5	9|9|6|8	32	8	4	2|0|0|0|2|4|1|1|1|0|0|0|0|0|0|0|0|0|0|0|0|0|0|1	0.99	1	0.99	1	0.99	3.3	16	0	NA
KLF3	Q9H9L4	KANL2_HUMAN	KAT8 regulatory NSL complex subunit 2 (NSL complex protein NSL2) (Non-specific lethal 2 homolog)	KANSL2	9|10|9|12	40	10	4	3|3|1|0|0|2|1|0|1|0|0|0|1|2|0|0|1|1|0|0|1|0|1|0	1	1	1	1	1	8.73	13.33	0	NA
KLF3	Q9HAF1	EAF6_HUMAN	Chromatin modification-related protein MEAF6 (MYST/Esa1-associated factor 6) (Esa1-associated factor 6 homolog) (Protein EAF6 homolog) (hEAF6) (Sarcoma antigen NY-SAR-91)	MEAF6	5|7|5|6	23	5.75	4	0|0|0|0|0|0|0|0|0|0|0|0|0|0|0|0|0|0|0|0|0|0|0|1	1	1	1	1	1	8.09	57.5	0	NA
KLF3	Q9HAH7	FBRS_HUMAN	Probable fibrosin-1	FBRS	11|11|17|15	54	13.5	4	2|0|1|1|2|1|0|1|0|0|0|0|1|0|0|0|0|0|0|0|0|0|0|1	1	1	1	1	1	22.12	32.4	0	NA
KLF3	Q9NPG3	UBN1_HUMAN	Ubinuclein-1 (HIRA-binding protein) (Protein VT4) (Ubiquitously expressed nuclear protein)	UBN1	4|6|5|5	20	5	4	1|0|2|1|1|0|0|0|0|0|0|0|0|0|0|0|0|0|0|0|0|0|0|0	1	1	1	1	1	4.53	24	0	NA
KLF3	Q9NPI1	BRD7_HUMAN	Bromodomain-containing protein 7 (75 kDa bromodomain protein) (Protein CELTIX-1)	BRD7	18|15|14|13	60	15	4	2|3|2|1|4|2|1|0|1|2|1|2|1|1|1|1|1|1|0|1|0|0|0|0	1	1	1	1	1	11.36	12.86	0	NA
KLF3	Q9NQB0	TF7L2_HUMAN	Transcription factor 7-like 2 (HMG box transcription factor 4) (T-cell-specific transcription factor 4) (T-cell factor 4) (TCF-4) (hTCF-4)	TCF7L2	6|8|8|8	30	7.5	4	0|1|0|0|0|1|0|0|0|1|0|0|0|0|0|0|0|0|0|0|1|0|1|1	1	1	1	1	1	7.39	30	0	NA
KLF3	Q9NSC2	SALL1_HUMAN	Sal-like protein 1 (Spalt-like transcription factor 1) (Zinc finger protein 794) (Zinc finger protein SALL1) (Zinc finger protein Spalt-1) (HSal1) (Sal-1)	SALL1	8|8|10|7	33	8.25	4	1|1|0|1|1|2|4|2|1|1|0|1|1|0|0|0|1|0|0|0|3|2|4|2	0.99	1	0.99	1	0.99	3.59	7.07	0	NA
KLF3	Q9NXR8	ING3_HUMAN	Inhibitor of growth protein 3 (p47ING3)	ING3	14|15|15|20	64	16	4	9|1|5|4|4|0|0|1|2|1|5|4|0|0|5|2|5|4|3|2|1|2|4|1	0.99	1	0.99	1	0.99	3.92	5.91	0	NA
KLF3	Q9NZM4	BICRA_HUMAN	BRD4-interacting chromatin-remodeling complex-associated protein (Glioma tumor suppressor candidate region gene 1 protein)	BICRA	10|12|8|7	37	9.25	4	3|1|1|3|1|0|0|2|0|0|0|0|0|0|1|1|3|0|0|1|1|0|0|2	1	1	1	1	1	4.44	11.1	0	NA
KLF3	Q9P2N6	KANL3_HUMAN	KAT8 regulatory NSL complex subunit 3 (NSL complex protein NSL3) (Non-specific lethal 3 homolog) (Serum inhibited-related protein) (Testis development protein PRTD)	KANSL3	16|16|17|14	63	15.75	4	6|2|2|3|5|1|1|1|1|1|1|2|0|1|2|1|2|0|2|1|3|2|3|2	1	1	1	1	1	13.65	8.4	0	NA
KLF3	Q9P2R6	RERE_HUMAN	Arginine-glutamic acid dipeptide repeats protein (Atrophin-1-like protein) (Atrophin-1-related protein)	RERE	3|3|5|7	18	4.5	4	0|1|0|0|1|0|1|0|0|0|0|0|0|0|0|0|1|0|0|0|1|0|0|0	0.97	1	0.97	1	0.97	2.93	21.6	0	NA
KLF3	Q9UBB5	MBD2_HUMAN	Methyl-CpG-binding domain protein 2 (Demethylase) (DMTase) (Methyl-CpG-binding protein MBD2)	MBD2	7|8|6|5	26	6.5	4	1|1|2|0|1|2|2|1|2|2|0|0|0|0|0|0|0|0|0|0|0|0|0|0	0.99	1	0.99	1	0.99	3.74	11.14	0	NA
KLF3	Q9UBW7	ZMYM2_HUMAN	Zinc finger MYM-type protein 2 (Fused in myeloproliferative disorders protein) (Rearranged in atypical myeloproliferative disorder protein) (Zinc finger protein 198)	ZMYM2	74|73|73|76	296	74	4	30|25|29|21|30|11|14|11|9|18|10|9|11|10|10|11|12|8|7|6|19|19|18|20	1	1	1	1	1	9.05	4.83	0	NA
KLF3	Q9UHF7	TRPS1_HUMAN	Zinc finger transcription factor Trps1 (Tricho-rhino-phalangeal syndrome type I protein) (Zinc finger protein GC79)	TRPS1	56|50|49|50	205	51.25	4	7|2|5|2|2|1|0|1|2|0|2|3|4|1|5|5|4|3|2|0|4|2|2|6	1	1	1	1	1	42.05	18.92	0	NA
KLF3	Q9UIU6	SIX4_HUMAN	Homeobox protein SIX4 (Sine oculis homeobox homolog 4)	SIX4	6|6|6|6	24	6	4	2|2|0|0|2|1|1|0|2|1|0|0|0|0|0|0|0|0|0|0|0|0|0|0	0.99	0.99	0.99	0.99	0.99	5.07	13.09	0	NA
KLF3	Q9UKD1	GMEB2_HUMAN	Glucocorticoid modulatory element-binding protein 2 (GMEB-2) (DNA-binding protein p79PIF) (Parvovirus initiation factor p79) (PIF p79)	GMEB2	20|20|11|14	65	16.25	4	1|1|1|0|1|4|2|2|3|0|0|0|0|0|0|0|0|1|0|0|2|2|2|2	1	1	1	1	1	8.59	16.25	0	NA
KLF3	Q9UKY1	ZHX1_HUMAN	Zinc fingers and homeoboxes protein 1	ZHX1	36|32|25|25	118	29.5	4	5|3|2|4|3|1|1|0|0|2|1|1|1|0|1|1|1|1|0|1|2|3|5|6	1	1	1	1	1	15.96	15.73	0	NA
KLF3	Q9ULD9	ZN608_HUMAN	Zinc finger protein 608 (Renal carcinoma antigen NY-REN-36)	ZNF608	23|21|22|28	94	23.5	4	9|2|1|5|6|1|0|3|1|2|7|5|7|4|3|2|1|1|2|1|7|8|4|7	1	1	1	1	1	5.99	6.34	0	NA
KLF3	Q9ULG1	INO80_HUMAN	Chromatin-remodeling ATPase INO80 (hINO80) (EC 3.6.4.-) (DNA helicase-related INO80 complex homolog 1) (DNA helicase-related protein INO80) (INO80 complex subunit A)	INO80	15|14|16|13	58	14.5	4	0|1|1|0|1|0|0|0|0|1|1|0|1|0|0|0|1|1|0|0|0|0|0|0	1	1	1	1	1	17.17	43.5	0	NA
KLF3	Q9ULL5	PRR12_HUMAN	Proline-rich protein 12	PRR12	18|25|18|20	81	20.25	4	4|2|2|2|3|1|2|1|0|1|1|1|0|1|0|1|0|2|0|0|0|1|0|0	1	1	1	1	1	23.33	19.44	0	NA
KLF3	Q9ULX6	AKP8L_HUMAN	A-kinase anchor protein 8-like (AKAP8-like protein) (Helicase A-binding protein 95) (HAP95) (Homologous to AKAP95 protein) (HA95) (Neighbor of A-kinase-anchoring protein 95) (Neighbor of AKAP95)	AKAP8L	4|5|6|5	20	5	4	0|0|0|0|0|0|0|0|0|0|0|0|0|0|0|0|0|0|0|0|0|0|0|0	1	1	1	1	1	6.41	50	0	NA
KLF3	Q9UMN6	KMT2B_HUMAN	Histone-lysine N-methyltransferase 2B (Lysine N-methyltransferase 2B) (EC 2.1.1.364) (Myeloid/lymphoid or mixed-lineage leukemia protein 4) (Trithorax homolog 2) (WW domain-binding protein 7) (WBP-7)	KMT2B	38|45|42|37	162	40.5	4	14|10|8|2|12|6|9|6|9|2|3|3|3|3|3|4|5|3|6|3|2|3|3|5	1	1	1	1	1	11.07	7.65	0	NA
KLF3	Q9UPW6	SATB2_HUMAN	DNA-binding protein SATB2 (Special AT-rich sequence-binding protein 2)	SATB2	14|13|15|12	54	13.5	4	2|1|3|4|3|7|3|1|5|1|0|0|0|0|1|0|0|0|0|0|0|0|0|0	0.98	0.99	0.98	0.99	0.98	3.55	10.45	0	NA
KLF3	Q9UQR1	ZN148_HUMAN	Zinc finger protein 148 (Transcription factor ZBP-89) (Zinc finger DNA-binding protein 89)	ZNF148	17|20|15|13	65	16.25	4	0|0|2|0|1|0|0|1|1|0|0|0|0|0|1|0|0|0|0|0|0|2|1|2	1	1	1	1	1	19.42	35.45	0	NA
KLF3	Q9Y2X9	ZN281_HUMAN	Zinc finger protein 281 (GC-box-binding zinc finger protein 1) (Transcription factor ZBP-99) (Zinc finger DNA-binding protein 99)	ZNF281	32|30|31|27	120	30	4	10|2|5|2|3|3|2|2|1|3|4|3|5|2|3|5|6|2|2|4|11|8|9|8	1	1	1	1	1	8.94	6.86	0	NA
KLF3	Q9Y4A5	TRRAP_HUMAN	Transformation/transcription domain-associated protein (350/400 kDa PCAF-associated factor) (PAF350/400) (STAF40) (Tra1 homolog)	TRRAP	13|13|19|18	63	15.75	4	3|0|4|1|0|4|2|4|1|0|0|0|0|0|1|0|0|1|0|1|1|0|0|0	1	1	1	1	1	6.15	16.43	0	NA
KLF3	Q9Y4B4	ARIP4_HUMAN	Helicase ARIP4 (EC 3.6.4.12) (Androgen receptor-interacting protein 4) (RAD54-like protein 2)	RAD54L2	13|10|15|14	52	13	4	0|0|0|0|0|0|0|0|0|0|0|0|0|0|0|0|0|0|0|0|1|1|0|0	1	1	1	1	1	16.02	130	0	NA
KLF3	Q9Y618	NCOR2_HUMAN	Nuclear receptor corepressor 2 (N-CoR2) (CTG repeat protein 26) (SMAP270) (Silencing mediator of retinoic acid and thyroid hormone receptor) (SMRT) (T3 receptor-associating factor) (TRAC) (Thyroid-, retinoic-acid-receptor-associated corepressor)	NCOR2	42|45|55|56	198	49.5	4	13|6|9|10|17|7|4|9|7|6|0|1|1|2|3|3|4|2|2|3|1|2|4|4	1	1	1	1	1	7.92	9.9	0	NA
KLF3	Q9Y6J0	CABIN_HUMAN	Calcineurin-binding protein cabin-1 (Calcineurin inhibitor) (CAIN)	CABIN1	6|7|5|6	24	6	4	2|0|1|2|2|1|0|0|0|0|1|0|1|0|1|1|1|0|0|1|0|0|0|0	0.99	1	0.99	1	0.99	3.49	10.29	0	NA
KLF3	Q9Y6X8	ZHX2_HUMAN	Zinc fingers and homeoboxes protein 2 (Alpha-fetoprotein regulator 1) (AFP regulator 1) (Regulator of AFP) (Zinc finger and homeodomain protein 2)	ZHX2	31|31|24|30	116	29	4	1|2|1|3|5|0|1|0|0|1|1|1|1|2|2|4|4|0|1|1|2|0|2|3	1	1	1	1	1	25.33	18.32	0	NA
OTX1	O15417	TNC18_HUMAN	Trinucleotide repeat-containing gene 18 protein (Long CAG trinucleotide repeat-containing gene 79 protein)	TNRC18	2|3|3|5	13	3.25	4	0|0|0|0|0|0|0|0|0|0|0|0|0|0|0|0|0|0|0|0|0|0|0|0	0.98	1	0.98	1	0.98	2.82	32.5	0	NA
OTX1	P12755	SKI_HUMAN	Ski oncogene (Proto-oncogene c-Ski)	SKI	3|3|4|4	14	3.5	4	0|0|0|0|1|0|0|0|0|0|0|0|0|0|0|0|0|0|0|0|0|0|0|0	0.99	1	0.99	1	0.99	4.67	35	0	NA
OTX1	P14859	PO2F1_HUMAN	POU domain, class 2, transcription factor 1 (NF-A1) (Octamer-binding protein 1) (Oct-1) (Octamer-binding transcription factor 1) (OTF-1)	POU2F1	4|3|3|2	12	3	4	0|0|0|0|0|0|0|0|0|0|0|0|0|0|0|0|0|0|0|0|0|0|0|0	0.98	1	0.98	1	0.98	2.82	30	0	NA
OTX1	Q04727	TLE4_HUMAN	Transducin-like enhancer protein 4 (Grg-4) (Groucho-related protein 4)	TLE4	5|5|4|5	19	4.75	4	0|0|0|0|0|0|0|0|0|0|0|0|0|0|0|0|0|0|0|0|0|0|0|1	1	1	1	1	1	6.41	47.5	0	NA
OTX1	P40926	MDHM_HUMAN	Malate dehydrogenase, mitochondrial (EC 1.1.1.37)	MDH2	5|4|2|2	13	3.25	4	0|0|0|0|0|0|0|0|0|0|0|0|0|0|0|0|0|0|0|0|0|0|0|1	0.97	1	0.97	1	0.97	2.82	32.5	0	NA
OTX1	Q15084	PDIA6_HUMAN	Protein disulfide-isomerase A6 (EC 5.3.4.1) (Endoplasmic reticulum protein 5) (ER protein 5) (ERp5) (Protein disulfide isomerase P5) (Thioredoxin domain-containing protein 7)	PDIA6	4|4|3|2	13	3.25	4	0|0|0|0|1|0|0|0|0|1|0|0|0|0|0|0|0|0|0|0|0|0|0|0	0.98	1	0.98	1	0.98	2.82	32.5	0	NA
OTX1	O00512	BCL9_HUMAN	B-cell CLL/lymphoma 9 protein (B-cell lymphoma 9 protein) (Bcl-9) (Protein legless homolog)	BCL9	15|15|11|16	57	14.25	4	3|0|2|2|4|0|1|0|0|1|3|2|2|1|2|2|3|2|2|2|2|5|3|4	1	1	1	1	1	5.63	7.12	0	NA
OTX1	O14686	KMT2D_HUMAN	Histone-lysine N-methyltransferase 2D (Lysine N-methyltransferase 2D) (EC 2.1.1.364) (ALL1-related protein) (Myeloid/lymphoid or mixed-lineage leukemia protein 2)	KMT2D	87|89|86|97	359	89.75	4	32|18|15|17|31|15|15|14|13|15|5|2|4|5|5|10|5|5|4|1|8|5|10|11	1	1	1	1	1	8.57	8.13	0	NA
OTX1	O15014	ZN609_HUMAN	Zinc finger protein 609	ZNF609	29|27|23|23	102	25.5	4	8|2|2|9|7|5|1|5|6|4|3|4|5|5|7|5|7|8|7|5|5|5|6|7	1	1	1	1	1	9.86	4.78	0	NA
OTX1	O15090	ZN536_HUMAN	Zinc finger protein 536	ZNF536	6|6|7|11	30	7.5	4	1|0|0|0|1|1|0|0|0|0|2|0|0|0|0|0|0|0|1|0|2|0|0|0	1	1	1	1	1	6.82	22.5	0	NA
OTX1	O15550	KDM6A_HUMAN	Lysine-specific demethylase 6A (EC 1.14.11.68) (Histone demethylase UTX) (Ubiquitously-transcribed TPR protein on the X chromosome) (Ubiquitously-transcribed X chromosome tetratricopeptide repeat protein) ([histone H3]-trimethyl-L-lysine(27) demethylase 6A)	KDM6A	21|22|23|22	88	22	4	11|7|3|5|7|2|4|3|5|4|3|3|2|3|0|1|0|3|1|0|1|2|3|2	1	1	1	1	1	6.46	7.04	0	NA
OTX1	O75362	ZN217_HUMAN	Zinc finger protein 217	ZNF217	5|5|5|6	21	5.25	4	0|0|0|0|0|0|0|0|0|1|0|0|1|1|1|0|1|1|1|0|1|1|0|0	0.99	1	0.99	1	0.99	4.8	14	0	NA
OTX1	P02765	FETUA_HUMAN	Alpha-2-HS-glycoprotein (Alpha-2-Z-globulin) (Ba-alpha-2-glycoprotein) (Fetuin-A) [Cleaved into: Alpha-2-HS-glycoprotein chain A; Alpha-2-HS-glycoprotein chain B]	AHSG	3|3|3|3	12	3	4	0|0|0|0|0|0|0|0|0|0|0|0|0|0|0|0|0|0|0|0|0|0|0|0	0.99	0.99	0.99	0.99	0.99	4.67	30	0	NA
OTX1	P0C7T5	ATX1L_HUMAN	Ataxin-1-like (Brother of ataxin-1) (Brother of ATXN1)	ATXN1L	13|13|11|14	51	12.75	4	6|2|4|2|5|0|3|4|3|3|1|0|2|2|3|2|2|2|0|1|3|2|5|7	0.99	1	0.99	1	0.99	3.89	4.78	0	NA
OTX1	P13667	PDIA4_HUMAN	Protein disulfide-isomerase A4 (EC 5.3.4.1) (Endoplasmic reticulum resident protein 70) (ER protein 70) (ERp70) (Endoplasmic reticulum resident protein 72) (ER protein 72) (ERp-72) (ERp72)	PDIA4	13|11|2|6	32	8	4	0|0|0|0|0|0|0|0|0|0|0|0|0|0|0|0|0|0|0|0|0|0|0|0	0.99	1	0.99	1	0.99	2.82	80	0	NA
OTX1	P15822	ZEP1_HUMAN	Zinc finger protein 40 (Cirhin interaction protein) (CIRIP) (Gate keeper of apoptosis-activating protein) (GAAP) (Human immunodeficiency virus type I enhancer-binding protein 1) (HIV-EP1) (Major histocompatibility complex-binding protein 1) (MBP-1) (Positive regulatory domain II-binding factor 1) (PRDII-BF1)	HIVEP1	20|20|17|12	69	17.25	4	3|3|2|1|1|1|3|1|1|0|5|3|3|5|3|2|3|2|2|3|7|5|6|9	0.99	1	0.99	1	0.99	2.79	5.59	0	NA
OTX1	P27797	CALR_HUMAN	Calreticulin (CRP55) (Calregulin) (Endoplasmic reticulum resident protein 60) (ERp60) (HACBP) (grp60)	CALR	14|13|7|9	43	10.75	4	0|0|0|0|0|0|0|0|0|0|0|0|0|0|1|1|0|0|0|0|0|0|0|0	1	1	1	1	1	11.33	107.5	0	NA
OTX1	P49116	NR2C2_HUMAN	Nuclear receptor subfamily 2 group C member 2 (Orphan nuclear receptor TAK1) (Orphan nuclear receptor TR4) (Testicular receptor 4)	NR2C2	6|8|6|6	26	6.5	4	0|0|1|1|1|0|0|0|0|0|0|0|0|0|0|0|0|0|0|0|1|1|0|1	1	1	1	1	1	7.39	26	0	NA
OTX1	P54253	ATX1_HUMAN	Ataxin-1 (Spinocerebellar ataxia type 1 protein)	ATXN1	7|8|10|11	36	9	4	2|2|0|2|3|2|1|0|3|0|0|0|0|0|0|0|0|0|0|0|2|3|2|3	0.99	1	0.99	1	0.99	3.18	8.64	0	NA
OTX1	P54259	ATN1_HUMAN	Atrophin-1 (Dentatorubral-pallidoluysian atrophy protein)	ATN1	4|6|4|7	21	5.25	4	0|0|0|0|0|0|0|0|0|0|0|0|0|0|0|0|0|0|0|0|0|0|0|0	1	1	1	1	1	6.41	52.5	0	NA
OTX1	Q08117	TLE5_HUMAN	TLE family member 5 (Amino-terminal enhancer of split) (Amino enhancer of split) (Gp130-associated protein GAM) (Grg-5) (Groucho-related protein 5) (Protein ESP1) (Protein GRG) (TLE family member 5, transcriptional modulator)	TLE5	5|4|5|5	19	4.75	4	1|0|1|1|0|1|1|1|1|0|0|0|1|1|0|0|0|0|0|0|1|0|0|1	0.97	0.98	0.97	0.98	0.97	2.73	10.36	0	NA
OTX1	Q09472	EP300_HUMAN	Histone acetyltransferase p300 (p300 HAT) (EC 2.3.1.48) (E1A-associated protein p300) (Histone butyryltransferase p300) (EC 2.3.1.-) (Histone crotonyltransferase p300) (EC 2.3.1.-) (Protein 2-hydroxyisobutyryltransferase p300) (EC 2.3.1.-) (Protein lactyltransferas p300) (EC 2.3.1.-) (Protein propionyltransferase p300) (EC 2.3.1.-)	EP300	20|17|17|19	73	18.25	4	2|4|0|3|2|3|2|3|1|3|0|0|0|0|1|0|1|0|0|0|0|2|0|1	1	1	1	1	1	12.36	15.64	0	NA
OTX1	Q15911	ZFHX3_HUMAN	Zinc finger homeobox protein 3 (AT motif-binding factor 1) (AT-binding transcription factor 1) (Alpha-fetoprotein enhancer-binding protein) (Zinc finger homeodomain protein 3) (ZFH-3)	ZFHX3	22|16|17|15	70	17.5	4	3|1|1|1|0|0|1|0|0|0|2|1|2|2|2|1|1|0|0|1|0|1|0|0	1	1	1	1	1	15.99	21	0	NA
OTX1	Q4LE39	ARI4B_HUMAN	AT-rich interactive domain-containing protein 4B (ARID domain-containing protein 4B) (180 kDa Sin3-associated polypeptide) (Sin3-associated polypeptide p180) (Breast cancer-associated antigen BRCAA1) (Histone deacetylase complex subunit SAP180) (Retinoblastoma-binding protein 1-like 1)	ARID4B	22|22|20|19	83	20.75	4	11|7|6|5|8|6|8|6|7|5|4|5|4|4|2|3|3|3|0|1|6|10|6|10	0.99	1	0.99	1	0.99	3.94	3.83	0	NA
OTX1	Q5H9F3	BCORL_HUMAN	BCL-6 corepressor-like protein 1 (BCoR-L1) (BCoR-like protein 1)	BCORL1	4|3|5|6	18	4.5	4	0|0|0|0|0|0|0|0|0|0|0|0|0|0|0|0|0|0|0|0|1|0|0|0	1	1	1	1	1	4.67	45	0	NA
OTX1	Q6PJG2	MDEAS_HUMAN	Mitotic deacetylase-associated SANT domain protein (ELM2 and SANT domain-containing protein 1)	MIDEAS	20|17|21|19	77	19.25	4	1|0|0|0|0|0|0|0|1|0|0|0|1|0|0|0|0|0|0|0|0|0|0|0	1	1	1	1	1	26.07	154	0	NA
OTX1	Q6ZW49	PAXI1_HUMAN	PAX-interacting protein 1 (PAX transactivation activation domain-interacting protein)	PAXIP1	18|21|18|19	76	19	4	5|5|3|3|6|6|3|6|7|4|0|0|0|0|1|0|1|1|1|1|2|1|2|3	1	1	1	1	1	5.93	7.48	0	NA
OTX1	Q86UP3	ZFHX4_HUMAN	Zinc finger homeobox protein 4 (Zinc finger homeodomain protein 4) (ZFH-4)	ZFHX4	9|6|8|10	33	8.25	4	1|0|1|0|0|0|0|0|0|0|1|1|0|0|0|0|0|2|0|0|0|0|0|0	1	1	1	1	1	8.78	33	0	NA
OTX1	Q8IVH2	FOXP4_HUMAN	Forkhead box protein P4 (Fork head-related protein-like A)	FOXP4	9|8|7|8	32	8	4	1|0|1|0|1|0|0|0|0|0|1|1|1|1|2|2|1|0|1|1|0|0|0|1	1	1	1	1	1	6.01	12.8	0	NA
OTX1	Q8NEZ4	KMT2C_HUMAN	Histone-lysine N-methyltransferase 2C (Lysine N-methyltransferase 2C) (EC 2.1.1.364) (Homologous to ALR protein) (Myeloid/lymphoid or mixed-lineage leukemia protein 3)	KMT2C	24|24|30|33	111	27.75	4	4|1|0|0|1|0|2|1|2|0|0|0|0|0|0|0|0|0|0|0|0|1|0|2	1	1	1	1	1	16.37	47.57	0	NA
OTX1	Q8NFD5	ARI1B_HUMAN	AT-rich interactive domain-containing protein 1B (ARID domain-containing protein 1B) (BRG1-associated factor 250b) (BAF250B) (BRG1-binding protein hELD/OSA1) (Osa homolog 2) (hOsa2) (p250R)	ARID1B	43|40|47|45	175	43.75	4	19|10|17|11|14|11|7|12|7|6|6|8|6|7|9|7|9|9|6|7|10|11|13|15	1	1	1	1	1	14.44	4.43	0	NA
OTX1	Q8NHM5	KDM2B_HUMAN	Lysine-specific demethylase 2B (EC 1.14.11.27) (CXXC-type zinc finger protein 2) (F-box and leucine-rich repeat protein 10) (F-box protein FBL10) (F-box/LRR-repeat protein 10) (JmjC domain-containing histone demethylation protein 1B) (Jumonji domain-containing EMSY-interactor methyltransferase motif protein) (Protein JEMMA) (Protein-containing CXXC domain 2) ([Histone-H3]-lysine-36 demethylase 1B)	KDM2B	32|27|35|31	125	31.25	4	8|6|5|3|6|2|4|4|5|5|6|7|7|5|1|2|2|0|1|1|9|9|9|8	1	1	1	1	1	9.88	6.52	0	NA
OTX1	Q8TE76	MORC4_HUMAN	MORC family CW-type zinc finger protein 4 (Zinc finger CW-type coiled-coil domain protein 2) (Zinc finger CW-type domain protein 4)	MORC4	16|14|14|16	60	15	4	1|1|0|0|1|2|2|2|0|0|0|0|0|0|0|0|0|0|0|0|0|1|1|2	1	1	1	1	1	21.06	27.69	0	NA
OTX1	Q92782	DPF1_HUMAN	Zinc finger protein neuro-d4 (BRG1-associated factor 45B) (BAF45B) (D4, zinc and double PHD fingers family 1)	DPF1	11|7|7|5	30	7.5	4	2|1|1|0|2|2|2|1|0|0|0|0|0|0|0|0|0|0|0|0|1|2|1|1	1	1	1	1	1	4.52	11.25	0	NA
OTX1	Q96JM2	ZN462_HUMAN	Zinc finger protein 462 (Zinc finger PBX1-interacting protein) (ZFPIP)	ZNF462	7|5|4|4	20	5	4	0|0|0|1|0|0|0|0|0|0|0|0|0|1|0|0|0|0|0|0|0|0|0|0	1	1	1	1	1	6.41	50	0	NA
OTX1	Q9BSM1	PCGF1_HUMAN	Polycomb group RING finger protein 1 (Nervous system Polycomb-1) (NSPc1) (RING finger protein 68)	PCGF1	16|12|13|13	54	13.5	4	3|4|5|2|2|3|1|5|3|2|2|2|2|2|1|2|1|3|1|1|3|5|4|5	1	1	1	1	1	4.95	5.06	0	NA
OTX1	Q9H147	TDIF1_HUMAN	Deoxynucleotidyltransferase terminal-interacting protein 1 (Terminal deoxynucleotidyltransferase-interacting factor 1) (TdIF1) (TdT-interacting factor 1)	DNTTIP1	6|7|4|4	21	5.25	4	0|0|1|0|0|0|0|0|0|0|0|0|0|0|0|0|0|0|0|0|0|0|0|0	1	1	1	1	1	6.41	52.5	0	NA
OTX1	Q9H582	ZN644_HUMAN	Zinc finger protein 644 (Zinc finger motif enhancer-binding protein 2) (Zep-2)	ZNF644	8|11|12|9	40	10	4	3|0|1|1|2|2|5|2|1|0|0|2|0|0|2|2|0|2|0|0|2|3|3|2	0.99	1	0.99	1	0.99	4.08	6.86	0	NA
OTX1	Q9H7S9	ZN703_HUMAN	Zinc finger protein 703 (Zinc finger elbow-related proline domain protein 1)	ZNF703	4|6|6|6	22	5.5	4	0|1|2|1|0|0|0|0|1|1|0|0|0|0|1|1|1|0|0|1|0|0|1|0	0.98	1	0.98	1	0.98	2.73	12	0	NA
OTX1	Q9NQB0	TF7L2_HUMAN	Transcription factor 7-like 2 (HMG box transcription factor 4) (T-cell-specific transcription factor 4) (T-cell factor 4) (TCF-4) (hTCF-4)	TCF7L2	4|4|4|4	16	4	4	0|1|0|0|0|1|0|0|0|1|0|0|0|0|0|0|0|0|0|0|1|0|1|1	0.99	0.99	0.99	0.99	0.99	4.24	16	0	NA
OTX1	Q9P0W2	HM20B_HUMAN	SWI/SNF-related matrix-associated actin-dependent regulator of chromatin subfamily E member 1-related (SMARCE1-related protein) (BRCA2-associated factor 35) (HMG box-containing protein 20B) (HMG domain-containing protein 2) (HMG domain-containing protein HMGX2) (Sox-like transcriptional factor) (Structural DNA-binding protein BRAF35)	HMG20B	7|5|7|5	24	6	4	0|0|0|1|1|1|2|3|2|0|0|0|1|1|0|0|0|0|0|0|0|0|0|0	0.98	1	0.98	1	0.98	3.36	12	0	NA
OTX1	Q9P2R6	RERE_HUMAN	Arginine-glutamic acid dipeptide repeats protein (Atrophin-1-like protein) (Atrophin-1-related protein)	RERE	7|4|4|11	26	6.5	4	0|1|0|0|1|0|1|0|0|0|0|0|0|0|0|0|1|0|0|0|1|0|0|0	0.99	1	0.99	1	0.99	4.58	31.2	0	NA
OTX1	Q9UHF7	TRPS1_HUMAN	Zinc finger transcription factor Trps1 (Tricho-rhino-phalangeal syndrome type I protein) (Zinc finger protein GC79)	TRPS1	22|22|21|22	87	21.75	4	7|2|5|2|2|1|0|1|2|0|2|3|4|1|5|5|4|3|2|0|4|2|2|6	1	1	1	1	1	12.71	8.03	0	NA
OTX1	Q9ULD9	ZN608_HUMAN	Zinc finger protein 608 (Renal carcinoma antigen NY-REN-36)	ZNF608	25|20|21|23	89	22.25	4	9|2|1|5|6|1|0|3|1|2|7|5|7|4|3|2|1|1|2|1|7|8|4|7	1	1	1	1	1	5.47	6	0	NA
OTX1	Q9ULL5	PRR12_HUMAN	Proline-rich protein 12	PRR12	23|29|26|32	110	27.5	4	4|2|2|2|3|1|2|1|0|1|1|1|0|1|0|1|0|2|0|0|0|1|0|0	1	1	1	1	1	32.4	26.4	0	NA
OTX1	Q9UQR1	ZN148_HUMAN	Zinc finger protein 148 (Transcription factor ZBP-89) (Zinc finger DNA-binding protein 89)	ZNF148	9|6|7|8	30	7.5	4	0|0|2|0|1|0|0|1|1|0|0|0|0|0|1|0|0|0|0|0|0|2|1|2	1	1	1	1	1	6.58	16.36	0	NA
OTX1	Q9Y618	NCOR2_HUMAN	Nuclear receptor corepressor 2 (N-CoR2) (CTG repeat protein 26) (SMAP270) (Silencing mediator of retinoic acid and thyroid hormone receptor) (SMRT) (T3 receptor-associating factor) (TRAC) (Thyroid-, retinoic-acid-receptor-associated corepressor)	NCOR2	47|40|45|48	180	45	4	13|6|9|10|17|7|4|9|7|6|0|1|1|2|3|3|4|2|2|3|1|2|4|4	1	1	1	1	1	7.41	9	0	NA
OTX1	Q9Y6Q9	NCOA3_HUMAN	Nuclear receptor coactivator 3 (NCoA-3) (EC 2.3.1.48) (ACTR) (Amplified in breast cancer 1 protein) (AIB-1) (CBP-interacting protein) (pCIP) (Class E basic helix-loop-helix protein 42) (bHLHe42) (Receptor-associated coactivator 3) (RAC-3) (Steroid receptor coactivator protein 3) (SRC-3) (Thyroid hormone receptor activator molecule 1) (TRAM-1)	NCOA3	7|9|9|4	29	7.25	4	3|1|1|1|3|0|1|1|0|1|0|0|0|0|0|1|0|0|0|1|1|1|0|1	0.97	1	0.97	1	0.97	2.11	10.24	0	NA
OTX2	O15409	FOXP2_HUMAN	Forkhead box protein P2 (CAG repeat protein 44) (Trinucleotide repeat-containing gene 10 protein)	FOXP2	4|5|3|4	16	4	4	0|0|0|0|0|0|0|0|0|0|1|0|0|0|0|0|0|0|0|0|0|0|0|0	1	1	1	1	1	4.67	40	0	NA
OTX2	O15417	TNC18_HUMAN	Trinucleotide repeat-containing gene 18 protein (Long CAG trinucleotide repeat-containing gene 79 protein)	TNRC18	2|3|3|3	11	2.75	4	0|0|0|0|0|0|0|0|0|0|0|0|0|0|0|0|0|0|0|0|0|0|0|0	0.98	0.99	0.98	0.99	0.98	2.82	27.5	0	NA
OTX2	O60315	ZEB2_HUMAN	Zinc finger E-box-binding homeobox 2 (Smad-interacting protein 1) (SMADIP1) (Zinc finger homeobox protein 1b)	ZEB2	13|13|14|13	53	13.25	4	1|0|1|0|0|0|0|0|0|0|2|3|3|3|1|3|1|1|1|0|2|2|1|1	1	1	1	1	1	14.5	12.23	0	NA
OTX2	O95677	EYA4_HUMAN	Eyes absent homolog 4 (EC 3.1.3.48)	EYA4	3|3|2|3	11	2.75	4	0|0|0|0|0|0|1|0|0|0|0|0|0|0|0|0|0|0|0|0|0|0|0|0	0.98	0.99	0.98	0.99	0.98	2.82	27.5	0	NA
OTX2	P12755	SKI_HUMAN	Ski oncogene (Proto-oncogene c-Ski)	SKI	4|4|6|7	21	5.25	4	0|0|0|0|1|0|0|0|0|0|0|0|0|0|0|0|0|0|0|0|0|0|0|0	1	1	1	1	1	6.41	52.5	0	NA
OTX2	P35711	SOX5_HUMAN	Transcription factor SOX-5	SOX5	4|6|5|3	18	4.5	4	0|0|0|0|0|0|0|0|0|0|0|0|0|0|0|0|0|0|0|0|0|0|0|0	1	1	1	1	1	4.67	45	0	NA
OTX2	P40425	PBX2_HUMAN	Pre-B-cell leukemia transcription factor 2 (Homeobox protein PBX2) (Protein G17)	PBX2	4|3|5|4	16	4	4	0|0|0|0|0|0|0|0|0|0|0|0|0|0|0|0|0|0|0|0|0|0|0|0	1	1	1	1	1	4.67	40	0	NA
OTX2	Q03112	MECOM_HUMAN	Histone-lysine N-methyltransferase MECOM (EC 2.1.1.367) (Ecotropic virus integration site 1 protein homolog) (EVI-1) (MDS1 and EVI1 complex locus protein) (Myelodysplasia syndrome 1 protein) (Myelodysplasia syndrome-associated protein 1)	MECOM	5|4|4|5	18	4.5	4	0|0|0|0|0|0|0|0|0|0|0|0|0|0|0|0|0|1|0|0|0|0|0|0	1	1	1	1	1	6.41	45	0	NA
OTX2	Q04727	TLE4_HUMAN	Transducin-like enhancer protein 4 (Grg-4) (Groucho-related protein 4)	TLE4	5|5|5|8	23	5.75	4	0|0|0|0|0|0|0|0|0|0|0|0|0|0|0|0|0|0|0|0|0|0|0|1	1	1	1	1	1	8.09	57.5	0	NA
OTX2	Q6STE5	SMRD3_HUMAN	SWI/SNF-related matrix-associated actin-dependent regulator of chromatin subfamily D member 3 (60 kDa BRG-1/Brm-associated factor subunit C) (BRG1-associated factor 60C) (BAF60C)	SMARCD3	17|16|19|18	70	17.5	4	4|6|7|4|3|3|5|4|4|4|0|0|2|0|1|1|1|1|0|2|1|3|2|5	1	1	1	1	1	6.62	6.67	0	NA
OTX2	Q86U70	LDB1_HUMAN	LIM domain-binding protein 1 (LDB-1) (Carboxyl-terminal LIM domain-binding protein 2) (CLIM-2) (LIM domain-binding factor CLIM2) (hLdb1) (Nuclear LIM interactor)	LDB1	5|4|6|7	22	5.5	4	0|0|0|0|0|0|0|0|0|0|0|0|0|0|0|0|0|0|0|0|0|0|0|0	1	1	1	1	1	6.41	55	0	NA
OTX2	Q99523	SORT_HUMAN	Sortilin (100 kDa NT receptor) (Glycoprotein 95) (Gp95) (Neurotensin receptor 3) (NT3) (NTR3)	SORT1	12|10|10|13	45	11.25	4	0|0|0|0|0|0|0|0|0|0|0|0|0|0|0|0|0|0|0|0|0|0|0|0	1	1	1	1	1	16.02	112.5	0	NA
OTX2	Q9UKT9	IKZF3_HUMAN	Zinc finger protein Aiolos (Ikaros family zinc finger protein 3)	IKZF3	6|3|4|5	18	4.5	4	0|0|0|0|0|0|0|0|0|0|0|1|0|1|0|0|0|0|0|0|1|0|0|0	1	1	1	1	1	4.24	36	0	NA
OTX2	Q9Y3Y4	PYGO1_HUMAN	Pygopus homolog 1	PYGO1	4|3|4|3	14	3.5	4	0|0|0|0|0|0|0|0|0|0|0|0|0|0|0|0|0|0|0|0|0|0|0|0	0.99	1	0.99	1	0.99	4.67	35	0	NA
OTX2	Q9H147	TDIF1_HUMAN	Deoxynucleotidyltransferase terminal-interacting protein 1 (Terminal deoxynucleotidyltransferase-interacting factor 1) (TdIF1) (TdT-interacting factor 1)	DNTTIP1	8|7|8|8	31	7.75	4	0|0|1|0|0|0|0|0|0|0|0|0|0|0|0|0|0|0|0|0|0|0|0|0	1	1	1	1	1	11.33	77.5	0	NA
OTX2	O00512	BCL9_HUMAN	B-cell CLL/lymphoma 9 protein (B-cell lymphoma 9 protein) (Bcl-9) (Protein legless homolog)	BCL9	23|22|25|22	92	23	4	3|0|2|2|4|0|1|0|0|1|3|2|2|1|2|2|3|2|2|2|2|5|3|4	1	1	1	1	1	19.23	11.5	0	NA
OTX2	O14497	ARI1A_HUMAN	AT-rich interactive domain-containing protein 1A (ARID domain-containing protein 1A) (B120) (BRG1-associated factor 250) (BAF250) (BRG1-associated factor 250a) (BAF250A) (Osa homolog 1) (hOSA1) (SWI-like protein) (SWI/SNF complex protein p270) (SWI/SNF-related, matrix-associated, actin-dependent regulator of chromatin subfamily F member 1) (hELD)	ARID1A	100|101|106|106	413	103.25	4	43|31|37|26|35|19|20|21|19|19|13|15|14|13|16|15|19|16|14|13|22|22|29|26	1	1	1	1	1	13.85	4.79	0	NA
OTX2	O14686	KMT2D_HUMAN	Histone-lysine N-methyltransferase 2D (Lysine N-methyltransferase 2D) (EC 2.1.1.364) (ALL1-related protein) (Myeloid/lymphoid or mixed-lineage leukemia protein 2)	KMT2D	104|98|112|108	422	105.5	4	32|18|15|17|31|15|15|14|13|15|5|2|4|5|5|10|5|5|4|1|8|5|10|11	1	1	1	1	1	10.13	9.55	0	NA
OTX2	O15014	ZN609_HUMAN	Zinc finger protein 609	ZNF609	25|29|27|30	111	27.75	4	8|2|2|9|7|5|1|5|6|4|3|4|5|5|7|5|7|8|7|5|5|5|6|7	1	1	1	1	1	12	5.2	0	NA
OTX2	O15090	ZN536_HUMAN	Zinc finger protein 536	ZNF536	20|24|23|20	87	21.75	4	1|0|0|0|1|1|0|0|0|0|2|0|0|0|0|0|0|0|1|0|2|0|0|0	1	1	1	1	1	28.39	65.25	0	NA
OTX2	O15164	TIF1A_HUMAN	Transcription intermediary factor 1-alpha (TIF1-alpha) (EC 2.3.2.27) (E3 ubiquitin-protein ligase TRIM24) (RING finger protein 82) (RING-type E3 ubiquitin transferase TIF1-alpha) (Tripartite motif-containing protein 24)	TRIM24	15|14|15|16	60	15	4	7|1|3|4|2|3|2|1|1|0|2|3|3|3|3|5|4|4|3|4|2|4|2|1	1	1	1	1	1	6.76	5.37	0	NA
OTX2	O15550	KDM6A_HUMAN	Lysine-specific demethylase 6A (EC 1.14.11.68) (Histone demethylase UTX) (Ubiquitously-transcribed TPR protein on the X chromosome) (Ubiquitously-transcribed X chromosome tetratricopeptide repeat protein) ([histone H3]-trimethyl-L-lysine(27) demethylase 6A)	KDM6A	28|25|29|26	108	27	4	11|7|3|5|7|2|4|3|5|4|3|3|2|3|0|1|0|3|1|0|1|2|3|2	1	1	1	1	1	8.52	8.64	0	NA
OTX2	O75177	CREST_HUMAN	Calcium-responsive transactivator (SS18-like protein 1) (SYT homolog 1)	SS18L1	6|5|6|2	19	4.75	4	0|1|0|0|0|0|0|0|0|0|0|0|0|0|0|0|0|0|0|0|0|0|0|0	0.99	1	0.99	1	0.99	2.82	47.5	0	NA
OTX2	O75362	ZN217_HUMAN	Zinc finger protein 217	ZNF217	7|8|7|10	32	8	4	0|0|0|0|0|0|0|0|0|1|0|0|1|1|1|0|1|1|1|0|1|1|0|0	1	1	1	1	1	7.81	21.33	0	NA
OTX2	O95785	WIZ_HUMAN	Protein Wiz (Widely-interspaced zinc finger-containing protein) (Zinc finger protein 803)	WIZ	29|27|29|36	121	30.25	4	15|9|11|8|8|4|3|5|5|5|2|4|6|4|7|7|6|6|4|3|9|6|8|10	1	1	1	1	1	9.63	4.68	0	NA
OTX2	P0C7T5	ATX1L_HUMAN	Ataxin-1-like (Brother of ataxin-1) (Brother of ATXN1)	ATXN1L	11|12|15|14	52	13	4	6|2|4|2|5|0|3|4|3|3|1|0|2|2|3|2|2|2|0|1|3|2|5|7	0.99	1	0.99	1	0.99	3.89	4.88	0	NA
OTX2	P13056	NR2C1_HUMAN	Nuclear receptor subfamily 2 group C member 1 (Orphan nuclear receptor TR2) (Testicular receptor 2)	NR2C1	7|9|10|7	33	8.25	4	1|2|0|0|1|0|0|1|0|0|2|1|0|1|0|0|0|0|0|0|2|3|3|1	1	1	1	1	1	4.93	11	0	NA
OTX2	P15822	ZEP1_HUMAN	Zinc finger protein 40 (Cirhin interaction protein) (CIRIP) (Gate keeper of apoptosis-activating protein) (GAAP) (Human immunodeficiency virus type I enhancer-binding protein 1) (HIV-EP1) (Major histocompatibility complex-binding protein 1) (MBP-1) (Positive regulatory domain II-binding factor 1) (PRDII-BF1)	HIVEP1	22|22|23|25	92	23	4	3|3|2|1|1|1|3|1|1|0|5|3|3|5|3|2|3|2|2|3|7|5|6|9	1	1	1	1	1	10.96	7.46	0	NA
OTX2	P27540	ARNT_HUMAN	Aryl hydrocarbon receptor nuclear translocator (ARNT protein) (Class E basic helix-loop-helix protein 2) (bHLHe2) (Dioxin receptor, nuclear translocator) (Hypoxia-inducible factor 1-beta) (HIF-1-beta) (HIF1-beta)	ARNT	10|12|14|11	47	11.75	4	2|0|0|1|1|0|2|0|0|0|0|2|3|1|2|1|1|2|1|1|1|4|3|2	1	1	1	1	1	7.04	9.4	0	NA
OTX2	P54253	ATX1_HUMAN	Ataxin-1 (Spinocerebellar ataxia type 1 protein)	ATXN1	9|14|10|9	42	10.5	4	2|2|0|2|3|2|1|0|3|0|0|0|0|0|0|0|0|0|0|0|2|3|2|3	1	1	1	1	1	5.12	10.08	0	NA
OTX2	P54259	ATN1_HUMAN	Atrophin-1 (Dentatorubral-pallidoluysian atrophy protein)	ATN1	3|4|5|4	16	4	4	0|0|0|0|0|0|0|0|0|0|0|0|0|0|0|0|0|0|0|0|0|0|0|0	1	1	1	1	1	4.67	40	0	NA
OTX2	Q01543	FLI1_HUMAN	Friend leukemia integration 1 transcription factor (Proto-oncogene Fli-1) (Transcription factor ERGB)	FLI1	5|6|6|6	23	5.75	4	1|0|1|0|0|0|0|0|1|0|0|0|0|0|1|0|0|0|0|0|0|0|0|0	1	1	1	1	1	6.95	34.5	0	NA
OTX2	Q01664	TFAP4_HUMAN	Transcription factor AP-4 (Activating enhancer-binding protein 4) (Class C basic helix-loop-helix protein 41) (bHLHc41)	TFAP4	4|4|5|4	17	4.25	4	0|0|0|0|0|1|1|0|1|0|1|0|0|0|0|0|0|0|0|0|0|0|0|0	1	1	1	1	1	5.31	25.5	0	NA
OTX2	Q04726	TLE3_HUMAN	Transducin-like enhancer protein 3 (Enhancer of split groucho-like protein 3) (ESG3)	TLE3	35|30|36|40	141	35.25	4	16|12|18|17|15|10|10|9|9|12|7|6|4|6|4|8|7|6|9|4|10|10|11|10	0.99	1	0.99	1	0.99	2.82	3.68	0	NA
OTX2	Q09472	EP300_HUMAN	Histone acetyltransferase p300 (p300 HAT) (EC 2.3.1.48) (E1A-associated protein p300) (Histone butyryltransferase p300) (EC 2.3.1.-) (Histone crotonyltransferase p300) (EC 2.3.1.-) (Protein 2-hydroxyisobutyryltransferase p300) (EC 2.3.1.-) (Protein lactyltransferas p300) (EC 2.3.1.-) (Protein propionyltransferase p300) (EC 2.3.1.-)	EP300	22|16|21|20	79	19.75	4	2|4|0|3|2|3|2|3|1|3|0|0|0|0|1|0|1|0|0|0|0|2|0|1	1	1	1	1	1	11.4	16.93	0	NA
OTX2	Q12857	NFIA_HUMAN	Nuclear factor 1 A-type (NF1-A) (Nuclear factor 1/A) (CCAAT-box-binding transcription factor) (CTF) (Nuclear factor I/A) (NF-I/A) (NFI-A) (TGGCA-binding protein)	NFIA	15|17|19|16	67	16.75	4	6|1|3|4|7|2|3|3|2|2|3|4|3|3|4|4|4|5|4|4|6|7|3|4	1	1	1	1	1	5.21	4.42	0	NA
OTX2	Q15911	ZFHX3_HUMAN	Zinc finger homeobox protein 3 (AT motif-binding factor 1) (AT-binding transcription factor 1) (Alpha-fetoprotein enhancer-binding protein) (Zinc finger homeodomain protein 3) (ZFH-3)	ZFHX3	22|20|26|23	91	22.75	4	3|1|1|1|0|0|1|0|0|0|2|1|2|2|2|1|1|0|0|1|0|1|0|0	1	1	1	1	1	23.06	27.3	0	NA
OTX2	Q4LE39	ARI4B_HUMAN	AT-rich interactive domain-containing protein 4B (ARID domain-containing protein 4B) (180 kDa Sin3-associated polypeptide) (Sin3-associated polypeptide p180) (Breast cancer-associated antigen BRCAA1) (Histone deacetylase complex subunit SAP180) (Retinoblastoma-binding protein 1-like 1)	ARID4B	20|23|24|23	90	22.5	4	11|7|6|5|8|6|8|6|7|5|4|5|4|4|2|3|3|3|0|1|6|10|6|10	1	1	1	1	1	4.91	4.15	0	NA
OTX2	Q4VC05	BCL7A_HUMAN	B-cell CLL/lymphoma 7 protein family member A	BCL7A	7|9|10|10	36	9	4	3|1|2|3|2|2|1|1|1|1|0|0|0|1|0|0|0|0|1|1|1|1|0|3	1	1	1	1	1	4.07	8.64	0	NA
OTX2	Q68CP9	ARID2_HUMAN	AT-rich interactive domain-containing protein 2 (ARID domain-containing protein 2) (BRG1-associated factor 200) (BAF200) (Zinc finger protein with activation potential) (Zipzap/p200)	ARID2	29|27|27|31	114	28.5	4	13|5|8|5|8|2|1|2|3|4|2|2|1|1|2|1|2|3|1|1|2|1|0|0	1	1	1	1	1	6.23	9.77	0	NA
OTX2	Q6NUN9	ZN746_HUMAN	Zinc finger protein 746 (Parkin-interacting substrate) (PARIS)	ZNF746	4|4|4|4	16	4	4	1|0|0|0|0|0|0|0|0|0|1|0|0|0|0|0|0|0|0|0|0|0|0|0	1	1	1	1	1	6.41	40	0	NA
OTX2	Q6PJG2	MDEAS_HUMAN	Mitotic deacetylase-associated SANT domain protein (ELM2 and SANT domain-containing protein 1)	MIDEAS	21|23|24|25	93	23.25	4	1|0|0|0|0|0|0|0|1|0|0|0|1|0|0|0|0|0|0|0|0|0|0|0	1	1	1	1	1	31.98	186	0	NA
OTX2	Q6ZRI6	CO039_HUMAN	Uncharacterized protein C15orf39	C15orf39	3|3|5|2	13	3.25	4	0|0|0|0|0|0|0|0|0|0|0|0|0|0|0|0|0|0|0|0|0|0|0|1	0.98	1	0.98	1	0.98	2.82	32.5	0	NA
OTX2	Q6ZW49	PAXI1_HUMAN	PAX-interacting protein 1 (PAX transactivation activation domain-interacting protein)	PAXIP1	29|24|28|23	104	26	4	5|5|3|3|6|6|3|6|7|4|0|0|0|0|1|0|1|1|1|1|2|1|2|3	1	1	1	1	1	8.65	10.23	0	NA
OTX2	Q7Z3K3	POGZ_HUMAN	Pogo transposable element with ZNF domain (Suppressor of hairy wing homolog 5) (Zinc finger protein 280E) (Zinc finger protein 635)	POGZ	8|9|11|7	35	8.75	4	6|1|2|1|1|2|1|1|0|1|1|2|2|2|0|1|1|1|0|0|2|2|4|2	0.98	1	0.98	1	0.98	2.89	5.83	0	NA
OTX2	Q86SE9	PCGF5_HUMAN	Polycomb group RING finger protein 5 (RING finger protein 159)	PCGF5	5|5|6|5	21	5.25	4	1|2|0|2|2|1|1|1|1|2|0|0|0|1|0|0|0|0|0|0|0|0|0|0	0.99	1	0.99	1	0.99	4.84	9	0	NA
OTX2	Q86UP3	ZFHX4_HUMAN	Zinc finger homeobox protein 4 (Zinc finger homeodomain protein 4) (ZFH-4)	ZFHX4	23|16|20|24	83	20.75	4	1|0|1|0|0|0|0|0|0|0|1|1|0|0|0|0|0|2|0|0|0|0|0|0	1	1	1	1	1	28.28	83	0	NA
OTX2	Q86UU0	BCL9L_HUMAN	B-cell CLL/lymphoma 9-like protein (B-cell lymphoma 9-like protein) (BCL9-like protein) (Protein BCL9-2)	BCL9L	5|4|4|3	16	4	4	1|0|0|0|0|0|0|0|0|0|0|0|0|0|0|0|0|0|0|0|0|0|0|0	1	1	1	1	1	4.67	40	0	NA
OTX2	Q8IVH2	FOXP4_HUMAN	Forkhead box protein P4 (Fork head-related protein-like A)	FOXP4	14|10|11|13	48	12	4	1|0|1|0|1|0|0|0|0|0|1|1|1|1|2|2|1|0|1|1|0|0|0|1	1	1	1	1	1	10.27	19.2	0	NA
OTX2	Q8IWI9	MGAP_HUMAN	MAX gene-associated protein (MAX dimerization protein 5)	MGA	37|44|42|35	158	39.5	4	18|9|14|14|15|9|3|9|6|2|9|12|9|9|9|12|7|9|4|4|16|15|15|15	1	1	1	1	1	4.16	3.89	0	NA
OTX2	Q8IY57	YAF2_HUMAN	YY1-associated factor 2	YAF2	7|7|8|8	30	7.5	4	4|2|3|1|2|2|1|1|0|2|1|0|2|3|0|1|0|2|0|0|2|1|1|1	0.97	0.99	0.97	0.99	0.97	3.08	5.62	0	NA
OTX2	Q8NEZ4	KMT2C_HUMAN	Histone-lysine N-methyltransferase 2C (Lysine N-methyltransferase 2C) (EC 2.1.1.364) (Homologous to ALR protein) (Myeloid/lymphoid or mixed-lineage leukemia protein 3)	KMT2C	54|41|49|49	193	48.25	4	4|1|0|0|1|0|2|1|2|0|0|0|0|0|0|0|0|0|0|0|0|1|0|2	1	1	1	1	1	27.95	82.71	0	NA
OTX2	Q8NFD5	ARI1B_HUMAN	AT-rich interactive domain-containing protein 1B (ARID domain-containing protein 1B) (BRG1-associated factor 250b) (BAF250B) (BRG1-binding protein hELD/OSA1) (Osa homolog 2) (hOsa2) (p250R)	ARID1B	73|61|69|72	275	68.75	4	19|10|17|11|14|11|7|12|7|6|6|8|6|7|9|7|9|9|6|7|10|11|13|15	1	1	1	1	1	34.02	6.96	0	NA
OTX2	Q8NHM5	KDM2B_HUMAN	Lysine-specific demethylase 2B (EC 1.14.11.27) (CXXC-type zinc finger protein 2) (F-box and leucine-rich repeat protein 10) (F-box protein FBL10) (F-box/LRR-repeat protein 10) (JmjC domain-containing histone demethylation protein 1B) (Jumonji domain-containing EMSY-interactor methyltransferase motif protein) (Protein JEMMA) (Protein-containing CXXC domain 2) ([Histone-H3]-lysine-36 demethylase 1B)	KDM2B	36|37|38|36	147	36.75	4	8|6|5|3|6|2|4|4|5|5|6|7|7|5|1|2|2|0|1|1|9|9|9|8	1	1	1	1	1	16.03	7.67	0	NA
OTX2	Q8TE76	MORC4_HUMAN	MORC family CW-type zinc finger protein 4 (Zinc finger CW-type coiled-coil domain protein 2) (Zinc finger CW-type domain protein 4)	MORC4	9|9|7|9	34	8.5	4	1|1|0|0|1|2|2|2|0|0|0|0|0|0|0|0|0|0|0|0|0|1|1|2	1	1	1	1	1	7.91	15.69	0	NA
OTX2	Q92618	ZN516_HUMAN	Zinc finger protein 516	ZNF516	13|13|13|15	54	13.5	4	0|0|0|0|0|0|0|0|0|0|2|2|1|1|2|2|1|0|2|1|1|0|1|0	1	1	1	1	1	25.53	20.25	0	NA
OTX2	Q92766	RREB1_HUMAN	Ras-responsive element-binding protein 1 (RREB-1) (Finger protein in nuclear bodies) (Raf-responsive zinc finger protein LZ321) (Zinc finger motif enhancer-binding protein 1) (Zep-1)	RREB1	16|13|15|16	60	15	4	1|0|2|0|1|0|0|0|0|0|2|1|1|1|1|1|1|1|1|0|0|1|0|0	1	1	1	1	1	14.57	24	0	NA
OTX2	Q92782	DPF1_HUMAN	Zinc finger protein neuro-d4 (BRG1-associated factor 45B) (BAF45B) (D4, zinc and double PHD fingers family 1)	DPF1	8|11|11|10	40	10	4	2|1|1|0|2|2|2|1|0|0|0|0|0|0|0|0|0|0|0|0|1|2|1|1	1	1	1	1	1	11.55	15	0	NA
OTX2	Q92793	CBP_HUMAN	CREB-binding protein (Histone lysine acetyltransferase CREBBP) (EC 2.3.1.48) (Protein-lysine acetyltransferase CREBBP) (EC 2.3.1.-)	CREBBP	8|11|9|10	38	9.5	4	2|0|1|0|2|0|1|0|0|0|0|0|0|0|1|2|1|1|1|2|2|1|1|0	1	1	1	1	1	6.75	12.67	0	NA
OTX2	Q96JM2	ZN462_HUMAN	Zinc finger protein 462 (Zinc finger PBX1-interacting protein) (ZFPIP)	ZNF462	17|19|18|17	71	17.75	4	0|0|0|1|0|0|0|0|0|0|0|0|0|1|0|0|0|0|0|0|0|0|0|0	1	1	1	1	1	26.58	177.5	0	NA
OTX2	Q96K83	ZN521_HUMAN	Zinc finger protein 521 (Early hematopoietic zinc finger protein) (LYST-interacting protein 3)	ZNF521	15|11|11|14	51	12.75	4	2|0|1|1|0|0|0|1|0|0|3|1|2|1|3|1|1|1|0|0|3|3|1|1	1	1	1	1	1	13.18	11.77	0	NA
OTX2	Q96KQ7	EHMT2_HUMAN	Histone-lysine N-methyltransferase EHMT2 (EC 2.1.1.-) (Euchromatic histone-lysine N-methyltransferase 2) (HLA-B-associated transcript 8) (Histone H3-K9 methyltransferase 3) (H3-K9-HMTase 3) (Lysine N-methyltransferase 1C) (Protein G9a)	EHMT2	27|29|27|32	115	28.75	4	14|7|8|8|7|7|6|9|13|2|5|6|7|7|3|4|2|4|2|1|8|6|8|8	1	1	1	1	1	7.65	4.54	0	NA
OTX2	Q99856	ARI3A_HUMAN	AT-rich interactive domain-containing protein 3A (ARID domain-containing protein 3A) (B-cell regulator of IgH transcription) (Bright) (Dead ringer-like protein 1) (E2F-binding protein 1)	ARID3A	29|26|24|22	101	25.25	4	13|10|6|6|3|11|11|8|7|5|4|2|4|4|2|3|4|1|2|3|7|5|6|8	1	1	1	1	1	4.23	4.49	0	NA
OTX2	Q9H165	BC11A_HUMAN	B-cell lymphoma/leukemia 11A (BCL-11A) (B-cell CLL/lymphoma 11A) (COUP-TF-interacting protein 1) (Ecotropic viral integration site 9 protein homolog) (EVI-9) (Zinc finger protein 856)	BCL11A	6|5|5|4	20	5	4	0|0|0|0|0|0|0|0|0|0|0|0|0|0|1|0|1|0|0|0|0|0|0|1	1	1	1	1	1	5.96	40	0	NA
OTX2	Q9H334	FOXP1_HUMAN	Forkhead box protein P1 (Mac-1-regulated forkhead) (MFH)	FOXP1	8|11|11|8	38	9.5	4	0|0|0|1|1|0|0|1|2|0|0|0|0|0|4|1|1|0|2|1|1|1|1|2	1	1	1	1	1	6.8	12	0	NA
OTX2	Q9H582	ZN644_HUMAN	Zinc finger protein 644 (Zinc finger motif enhancer-binding protein 2) (Zep-2)	ZNF644	18|18|16|12	64	16	4	3|0|1|1|2|2|5|2|1|0|0|2|0|0|2|2|0|2|0|0|2|3|3|2	1	1	1	1	1	9.31	10.97	0	NA
OTX2	Q9H9B1	EHMT1_HUMAN	Histone-lysine N-methyltransferase EHMT1 (EC 2.1.1.-) (Euchromatic histone-lysine N-methyltransferase 1) (Eu-HMTase1) (G9a-like protein 1) (GLP) (GLP1) (Histone H3-K9 methyltransferase 5) (H3-K9-HMTase 5) (Lysine N-methyltransferase 1D)	EHMT1	26|24|26|28	104	26	4	16|12|6|4|8|2|5|3|4|4|8|8|6|7|5|6|7|6|4|5|7|13|11|11	0.99	1	0.99	1	0.99	3.53	3.71	0	NA
OTX2	Q9NPI1	BRD7_HUMAN	Bromodomain-containing protein 7 (75 kDa bromodomain protein) (Protein CELTIX-1)	BRD7	13|14|13|13	53	13.25	4	2|3|2|1|4|2|1|0|1|2|1|2|1|1|1|1|1|1|0|1|0|0|0|0	1	1	1	1	1	11.36	11.36	0	NA
OTX2	Q9NQB0	TF7L2_HUMAN	Transcription factor 7-like 2 (HMG box transcription factor 4) (T-cell-specific transcription factor 4) (T-cell factor 4) (TCF-4) (hTCF-4)	TCF7L2	5|6|7|5	23	5.75	4	0|1|0|0|0|1|0|0|0|1|0|0|0|0|0|0|0|0|0|0|1|0|1|1	1	1	1	1	1	5.83	23	0	NA
OTX2	Q9NSC2	SALL1_HUMAN	Sal-like protein 1 (Spalt-like transcription factor 1) (Zinc finger protein 794) (Zinc finger protein SALL1) (Zinc finger protein Spalt-1) (HSal1) (Sal-1)	SALL1	11|10|15|14	50	12.5	4	1|1|0|1|1|2|4|2|1|1|0|1|1|0|0|0|1|0|0|0|3|2|4|2	1	1	1	1	1	7.33	10.71	0	NA
OTX2	Q9P0W2	HM20B_HUMAN	SWI/SNF-related matrix-associated actin-dependent regulator of chromatin subfamily E member 1-related (SMARCE1-related protein) (BRCA2-associated factor 35) (HMG box-containing protein 20B) (HMG domain-containing protein 2) (HMG domain-containing protein HMGX2) (Sox-like transcriptional factor) (Structural DNA-binding protein BRAF35)	HMG20B	8|8|9|12	37	9.25	4	0|0|0|1|1|1|2|3|2|0|0|0|1|1|0|0|0|0|0|0|0|0|0|0	1	1	1	1	1	6.84	18.5	0	NA
OTX2	Q9P2R6	RERE_HUMAN	Arginine-glutamic acid dipeptide repeats protein (Atrophin-1-like protein) (Atrophin-1-related protein)	RERE	4|5|5|6	20	5	4	0|1|0|0|1|0|1|0|0|0|0|0|0|0|0|0|1|0|0|0|1|0|0|0	1	1	1	1	1	4.58	24	0	NA
OTX2	Q9UHF7	TRPS1_HUMAN	Zinc finger transcription factor Trps1 (Tricho-rhino-phalangeal syndrome type I protein) (Zinc finger protein GC79)	TRPS1	36|34|36|35	141	35.25	4	7|2|5|2|2|1|0|1|2|0|2|3|4|1|5|5|4|3|2|0|4|2|2|6	1	1	1	1	1	26.1	13.02	0	NA
OTX2	Q9ULD9	ZN608_HUMAN	Zinc finger protein 608 (Renal carcinoma antigen NY-REN-36)	ZNF608	22|22|26|20	90	22.5	4	9|2|1|5|6|1|0|3|1|2|7|5|7|4|3|2|1|1|2|1|7|8|4|7	1	1	1	1	1	5.47	6.07	0	NA
OTX2	Q9ULL5	PRR12_HUMAN	Proline-rich protein 12	PRR12	39|38|45|43	165	41.25	4	4|2|2|2|3|1|2|1|0|1|1|1|0|1|0|1|0|2|0|0|0|1|0|0	1	1	1	1	1	60.39	39.6	0	NA
OTX2	Q9UPN9	TRI33_HUMAN	E3 ubiquitin-protein ligase TRIM33 (EC 2.3.2.27) (Ectodermin homolog) (RET-fused gene 7 protein) (Protein Rfg7) (RING-type E3 ubiquitin transferase TRIM33) (Transcription intermediary factor 1-gamma) (TIF1-gamma) (Tripartite motif-containing protein 33)	TRIM33	12|8|15|14	49	12.25	4	1|3|1|0|1|1|2|4|1|0|1|0|3|5|1|1|0|1|0|1|4|5|3|4	0.97	1	0.97	1	0.97	2.16	6.84	0	NA
OTX2	Q9Y618	NCOR2_HUMAN	Nuclear receptor corepressor 2 (N-CoR2) (CTG repeat protein 26) (SMAP270) (Silencing mediator of retinoic acid and thyroid hormone receptor) (SMRT) (T3 receptor-associating factor) (TRAC) (Thyroid-, retinoic-acid-receptor-associated corepressor)	NCOR2	36|37|33|42	148	37	4	13|6|9|10|17|7|4|9|7|6|0|1|1|2|3|3|4|2|2|3|1|2|4|4	1	1	1	1	1	5.59	7.4	0	NA
OTX2	Q9Y6Q9	NCOA3_HUMAN	Nuclear receptor coactivator 3 (NCoA-3) (EC 2.3.1.48) (ACTR) (Amplified in breast cancer 1 protein) (AIB-1) (CBP-interacting protein) (pCIP) (Class E basic helix-loop-helix protein 42) (bHLHe42) (Receptor-associated coactivator 3) (RAC-3) (Steroid receptor coactivator protein 3) (SRC-3) (Thyroid hormone receptor activator molecule 1) (TRAM-1)	NCOA3	10|6|9|7	32	8	4	3|1|1|1|3|0|1|1|0|1|0|0|0|0|0|1|0|0|0|1|1|1|0|1	1	1	1	1	1	5.81	11.29	0	NA
PITX1	O15417	TNC18_HUMAN	Trinucleotide repeat-containing gene 18 protein (Long CAG trinucleotide repeat-containing gene 79 protein)	TNRC18	3|4|3|3	13	3.25	4	0|0|0|0|0|0|0|0|0|0|0|0|0|0|0|0|0|0|0|0|0|0|0|0	0.99	1	0.99	1	0.99	4.67	32.5	0	NA
PITX1	P43694	GATA4_HUMAN	Transcription factor GATA-4 (GATA-binding factor 4)	GATA4	4|4|4|3	15	3.75	4	0|0|0|0|0|0|0|0|0|0|0|0|0|0|0|0|0|0|0|0|0|0|0|0	1	1	1	1	1	4.67	37.5	0	NA
PITX1	P61968	LMO4_HUMAN	LIM domain transcription factor LMO4 (Breast tumor autoantigen) (LIM domain only protein 4) (LMO-4)	LMO4	3|6|4|4	17	4.25	4	0|0|0|0|0|0|0|0|0|0|0|0|0|0|0|0|0|0|0|0|0|0|0|0	1	1	1	1	1	4.67	42.5	0	NA
PITX1	Q86U70	LDB1_HUMAN	LIM domain-binding protein 1 (LDB-1) (Carboxyl-terminal LIM domain-binding protein 2) (CLIM-2) (LIM domain-binding factor CLIM2) (hLdb1) (Nuclear LIM interactor)	LDB1	5|5|5|5	20	5	4	0|0|0|0|0|0|0|0|0|0|0|0|0|0|0|0|0|0|0|0|0|0|0|0	1	1	1	1	1	8.09	50	0	NA
PITX1	Q86UU0	BCL9L_HUMAN	B-cell CLL/lymphoma 9-like protein (B-cell lymphoma 9-like protein) (BCL9-like protein) (Protein BCL9-2)	BCL9L	2|5|3|3	13	3.25	4	1|0|0|0|0|0|0|0|0|0|0|0|0|0|0|0|0|0|0|0|0|0|0|0	0.98	1	0.98	1	0.98	2.82	32.5	0	NA
PITX1	O00512	BCL9_HUMAN	B-cell CLL/lymphoma 9 protein (B-cell lymphoma 9 protein) (Bcl-9) (Protein legless homolog)	BCL9	20|20|14|19	73	18.25	4	3|0|2|2|4|0|1|0|0|1|3|2|2|1|2|2|3|2|2|2|2|5|3|4	1	1	1	1	1	9.14	9.12	0	NA
PITX1	O14686	KMT2D_HUMAN	Histone-lysine N-methyltransferase 2D (Lysine N-methyltransferase 2D) (EC 2.1.1.364) (ALL1-related protein) (Myeloid/lymphoid or mixed-lineage leukemia protein 2)	KMT2D	57|61|59|56	233	58.25	4	32|18|15|17|31|15|15|14|13|15|5|2|4|5|5|10|5|5|4|1|8|5|10|11	0.99	0.99	0.99	0.99	0.99	4.59	5.28	0	NA
PITX1	O15014	ZN609_HUMAN	Zinc finger protein 609	ZNF609	35|34|31|32	132	33	4	8|2|2|9|7|5|1|5|6|4|3|4|5|5|7|5|7|8|7|5|5|5|6|7	1	1	1	1	1	18.4	6.19	0	NA
PITX1	O15090	ZN536_HUMAN	Zinc finger protein 536	ZNF536	5|6|5|9	25	6.25	4	1|0|0|0|1|1|0|0|0|0|2|0|0|0|0|0|0|0|1|0|2|0|0|0	1	1	1	1	1	5.25	18.75	0	NA
PITX1	P15822	ZEP1_HUMAN	Zinc finger protein 40 (Cirhin interaction protein) (CIRIP) (Gate keeper of apoptosis-activating protein) (GAAP) (Human immunodeficiency virus type I enhancer-binding protein 1) (HIV-EP1) (Major histocompatibility complex-binding protein 1) (MBP-1) (Positive regulatory domain II-binding factor 1) (PRDII-BF1)	HIVEP1	18|17|15|17	67	16.75	4	3|3|2|1|1|1|3|1|1|0|5|3|3|5|3|2|3|2|2|3|7|5|6|9	1	1	1	1	1	5.27	5.43	0	NA
PITX1	P27824	CALX_HUMAN	Calnexin (IP90) (Major histocompatibility complex class I antigen-binding protein p88) (p90)	CANX	6|7|5|6	24	6	4	0|0|0|0|1|0|0|0|0|0|1|0|0|0|0|0|0|0|0|0|0|0|0|0	1	1	1	1	1	8.09	60	0	NA
PITX1	P54259	ATN1_HUMAN	Atrophin-1 (Dentatorubral-pallidoluysian atrophy protein)	ATN1	5|5|4|5	19	4.75	4	0|0|0|0|0|0|0|0|0|0|0|0|0|0|0|0|0|0|0|0|0|0|0|0	1	1	1	1	1	6.41	47.5	0	NA
PITX1	Q09472	EP300_HUMAN	Histone acetyltransferase p300 (p300 HAT) (EC 2.3.1.48) (E1A-associated protein p300) (Histone butyryltransferase p300) (EC 2.3.1.-) (Histone crotonyltransferase p300) (EC 2.3.1.-) (Protein 2-hydroxyisobutyryltransferase p300) (EC 2.3.1.-) (Protein lactyltransferas p300) (EC 2.3.1.-) (Protein propionyltransferase p300) (EC 2.3.1.-)	EP300	15|16|12|15	58	14.5	4	2|4|0|3|2|3|2|3|1|3|0|0|0|0|1|0|1|0|0|0|0|2|0|1	1	1	1	1	1	7.56	12.43	0	NA
PITX1	Q15911	ZFHX3_HUMAN	Zinc finger homeobox protein 3 (AT motif-binding factor 1) (AT-binding transcription factor 1) (Alpha-fetoprotein enhancer-binding protein) (Zinc finger homeodomain protein 3) (ZFH-3)	ZFHX3	20|23|27|27	97	24.25	4	3|1|1|1|0|0|1|0|0|0|2|1|2|2|2|1|1|0|0|1|0|1|0|0	1	1	1	1	1	23.06	29.1	0	NA
PITX1	Q5H9F3	BCORL_HUMAN	BCL-6 corepressor-like protein 1 (BCoR-L1) (BCoR-like protein 1)	BCORL1	4|3|4|2	13	3.25	4	0|0|0|0|0|0|0|0|0|0|0|0|0|0|0|0|0|0|0|0|1|0|0|0	0.98	1	0.98	1	0.98	2.82	32.5	0	NA
PITX1	Q6KC79	NIPBL_HUMAN	Nipped-B-like protein (Delangin) (SCC2 homolog)	NIPBL	10|7|7|8	32	8	4	1|0|2|1|1|0|0|0|0|0|2|2|0|0|2|3|1|1|0|0|0|0|0|0	1	1	1	1	1	5.6	12	0	NA
PITX1	Q6PJG2	MDEAS_HUMAN	Mitotic deacetylase-associated SANT domain protein (ELM2 and SANT domain-containing protein 1)	MIDEAS	11|10|8|13	42	10.5	4	1|0|0|0|0|0|0|0|1|0|0|0|1|0|0|0|0|0|0|0|0|0|0|0	1	1	1	1	1	12.42	84	0	NA
PITX1	Q6ZRI6	CO039_HUMAN	Uncharacterized protein C15orf39	C15orf39	4|3|4|3	14	3.5	4	0|0|0|0|0|0|0|0|0|0|0|0|0|0|0|0|0|0|0|0|0|0|0|1	0.99	1	0.99	1	0.99	4.67	35	0	NA
PITX1	Q86SE9	PCGF5_HUMAN	Polycomb group RING finger protein 5 (RING finger protein 159)	PCGF5	7|6|8|6	27	6.75	4	1|2|0|2|2|1|1|1|1|2|0|0|0|1|0|0|0|0|0|0|0|0|0|0	1	1	1	1	1	6.96	11.57	0	NA
PITX1	Q86UP3	ZFHX4_HUMAN	Zinc finger homeobox protein 4 (Zinc finger homeodomain protein 4) (ZFH-4)	ZFHX4	24|18|20|27	89	22.25	4	1|0|1|0|0|0|0|0|0|0|1|1|0|0|0|0|0|2|0|0|0|0|0|0	1	1	1	1	1	32.15	89	0	NA
PITX1	Q8IVH2	FOXP4_HUMAN	Forkhead box protein P4 (Fork head-related protein-like A)	FOXP4	7|7|5|5	24	6	4	1|0|1|0|1|0|0|0|0|0|1|1|1|1|2|2|1|0|1|1|0|0|0|1	0.98	1	0.98	1	0.98	3.23	9.6	0	NA
PITX1	Q8NEZ4	KMT2C_HUMAN	Histone-lysine N-methyltransferase 2C (Lysine N-methyltransferase 2C) (EC 2.1.1.364) (Homologous to ALR protein) (Myeloid/lymphoid or mixed-lineage leukemia protein 3)	KMT2C	17|14|20|15	66	16.5	4	4|1|0|0|1|0|2|1|2|0|0|0|0|0|0|0|0|0|0|0|0|1|0|2	1	1	1	1	1	9.28	28.29	0	NA
PITX1	Q8NHM5	KDM2B_HUMAN	Lysine-specific demethylase 2B (EC 1.14.11.27) (CXXC-type zinc finger protein 2) (F-box and leucine-rich repeat protein 10) (F-box protein FBL10) (F-box/LRR-repeat protein 10) (JmjC domain-containing histone demethylation protein 1B) (Jumonji domain-containing EMSY-interactor methyltransferase motif protein) (Protein JEMMA) (Protein-containing CXXC domain 2) ([Histone-H3]-lysine-36 demethylase 1B)	KDM2B	26|26|27|32	111	27.75	4	8|6|5|3|6|2|4|4|5|5|6|7|7|5|1|2|2|0|1|1|9|9|9|8	1	1	1	1	1	9.21	5.79	0	NA
PITX1	Q92766	RREB1_HUMAN	Ras-responsive element-binding protein 1 (RREB-1) (Finger protein in nuclear bodies) (Raf-responsive zinc finger protein LZ321) (Zinc finger motif enhancer-binding protein 1) (Zep-1)	RREB1	5|6|7|6	24	6	4	1|0|2|0|1|0|0|0|0|0|2|1|1|1|1|1|1|1|1|0|0|1|0|0	0.98	1	0.98	1	0.98	3.23	9.6	0	NA
PITX1	Q96F45	ZN503_HUMAN	Zinc finger protein 503	ZNF503	8|8|8|5	29	7.25	4	1|1|3|2|3|1|2|0|0|1|1|1|1|2|0|0|0|0|0|0|0|1|0|0	0.99	1	0.99	1	0.99	2.78	8.7	0	NA
PITX1	Q96JM2	ZN462_HUMAN	Zinc finger protein 462 (Zinc finger PBX1-interacting protein) (ZFPIP)	ZNF462	9|10|8|7	34	8.5	4	0|0|0|1|0|0|0|0|0|0|0|0|0|1|0|0|0|0|0|0|0|0|0|0	1	1	1	1	1	11.33	85	0	NA
PITX1	Q96KQ7	EHMT2_HUMAN	Histone-lysine N-methyltransferase EHMT2 (EC 2.1.1.-) (Euchromatic histone-lysine N-methyltransferase 2) (HLA-B-associated transcript 8) (Histone H3-K9 methyltransferase 3) (H3-K9-HMTase 3) (Lysine N-methyltransferase 1C) (Protein G9a)	EHMT2	22|21|22|25	90	22.5	4	14|7|8|8|7|7|6|9|13|2|5|6|7|7|3|4|2|4|2|1|8|6|8|8	0.97	1	0.97	1	0.97	2.73	3.55	0	NA
PITX1	Q9H147	TDIF1_HUMAN	Deoxynucleotidyltransferase terminal-interacting protein 1 (Terminal deoxynucleotidyltransferase-interacting factor 1) (TdIF1) (TdT-interacting factor 1)	DNTTIP1	3|2|6|6	17	4.25	4	0|0|1|0|0|0|0|0|0|0|0|0|0|0|0|0|0|0|0|0|0|0|0|0	0.98	1	0.98	1	0.98	2.82	42.5	0	NA
PITX1	Q9H582	ZN644_HUMAN	Zinc finger protein 644 (Zinc finger motif enhancer-binding protein 2) (Zep-2)	ZNF644	17|9|15|15	56	14	4	3|0|1|1|2|2|5|2|1|0|0|2|0|0|2|2|0|2|0|0|2|3|3|2	1	1	1	1	1	5.34	9.6	0	NA
PITX1	Q9NQB0	TF7L2_HUMAN	Transcription factor 7-like 2 (HMG box transcription factor 4) (T-cell-specific transcription factor 4) (T-cell factor 4) (TCF-4) (hTCF-4)	TCF7L2	5|5|5|5	20	5	4	0|1|0|0|0|1|0|0|0|1|0|0|0|0|0|0|0|0|0|0|1|0|1|1	1	1	1	1	1	5.83	20	0	NA
PITX1	Q9P0W2	HM20B_HUMAN	SWI/SNF-related matrix-associated actin-dependent regulator of chromatin subfamily E member 1-related (SMARCE1-related protein) (BRCA2-associated factor 35) (HMG box-containing protein 20B) (HMG domain-containing protein 2) (HMG domain-containing protein HMGX2) (Sox-like transcriptional factor) (Structural DNA-binding protein BRAF35)	HMG20B	8|6|9|8	31	7.75	4	0|0|0|1|1|1|2|3|2|0|0|0|1|1|0|0|0|0|0|0|0|0|0|0	1	1	1	1	1	4.53	15.5	0	NA
PITX1	Q9P2R6	RERE_HUMAN	Arginine-glutamic acid dipeptide repeats protein (Atrophin-1-like protein) (Atrophin-1-related protein)	RERE	6|7|4|5	22	5.5	4	0|1|0|0|1|0|1|0|0|0|0|0|0|0|0|0|1|0|0|0|1|0|0|0	1	1	1	1	1	4.58	26.4	0	NA
PITX1	Q9UHF7	TRPS1_HUMAN	Zinc finger transcription factor Trps1 (Tricho-rhino-phalangeal syndrome type I protein) (Zinc finger protein GC79)	TRPS1	26|25|24|27	102	25.5	4	7|2|5|2|2|1|0|1|2|0|2|3|4|1|5|5|4|3|2|0|4|2|2|6	1	1	1	1	1	15.73	9.42	0	NA
PITX1	Q9UI36	DACH1_HUMAN	Dachshund homolog 1 (Dach1)	DACH1	3|5|5|3	16	4	4	1|0|0|0|0|0|0|0|0|1|0|0|0|0|1|0|0|0|0|0|1|0|1|0	0.97	1	0.97	1	0.97	2.93	19.2	0	NA
PITX1	Q9ULD9	ZN608_HUMAN	Zinc finger protein 608 (Renal carcinoma antigen NY-REN-36)	ZNF608	22|23|21|21	87	21.75	4	9|2|1|5|6|1|0|3|1|2|7|5|7|4|3|2|1|1|2|1|7|8|4|7	1	1	1	1	1	5.99	5.87	0	NA
PITX1	Q9ULL5	PRR12_HUMAN	Proline-rich protein 12	PRR12	30|24|27|30	111	27.75	4	4|2|2|2|3|1|2|1|0|1|1|1|0|1|0|1|0|2|0|0|0|1|0|0	1	1	1	1	1	34.24	26.64	0	NA
PITX1	Q9UPW6	SATB2_HUMAN	DNA-binding protein SATB2 (Special AT-rich sequence-binding protein 2)	SATB2	14|14|14|13	55	13.75	4	2|1|3|4|3|7|3|1|5|1|0|0|0|0|1|0|0|0|0|0|0|0|0|0	0.99	0.99	0.99	0.99	0.99	3.95	10.65	0	NA
PITX1	Q9Y618	NCOR2_HUMAN	Nuclear receptor corepressor 2 (N-CoR2) (CTG repeat protein 26) (SMAP270) (Silencing mediator of retinoic acid and thyroid hormone receptor) (SMRT) (T3 receptor-associating factor) (TRAC) (Thyroid-, retinoic-acid-receptor-associated corepressor)	NCOR2	32|30|30|31	123	30.75	4	13|6|9|10|17|7|4|9|7|6|0|1|1|2|3|3|4|2|2|3|1|2|4|4	0.99	1	0.99	1	0.99	4.81	6.15	0	NA
PITX1	Q9Y6Q9	NCOA3_HUMAN	Nuclear receptor coactivator 3 (NCoA-3) (EC 2.3.1.48) (ACTR) (Amplified in breast cancer 1 protein) (AIB-1) (CBP-interacting protein) (pCIP) (Class E basic helix-loop-helix protein 42) (bHLHe42) (Receptor-associated coactivator 3) (RAC-3) (Steroid receptor coactivator protein 3) (SRC-3) (Thyroid hormone receptor activator molecule 1) (TRAM-1)	NCOA3	8|8|10|9	35	8.75	4	3|1|1|1|3|0|1|1|0|1|0|0|0|0|0|1|0|0|0|1|1|1|0|1	1	1	1	1	1	9.96	12.35	0	NA
PITX2	P61968	LMO4_HUMAN	LIM domain transcription factor LMO4 (Breast tumor autoantigen) (LIM domain only protein 4) (LMO-4)	LMO4	3|3|2|4	12	3	4	0|0|0|0|0|0|0|0|0|0|0|0|0|0|0|0|0|0|0|0|0|0|0|0	0.98	1	0.98	1	0.98	2.82	30	0	NA
PITX2	Q86U70	LDB1_HUMAN	LIM domain-binding protein 1 (LDB-1) (Carboxyl-terminal LIM domain-binding protein 2) (CLIM-2) (LIM domain-binding factor CLIM2) (hLdb1) (Nuclear LIM interactor)	LDB1	4|3|2|3	12	3	4	0|0|0|0|0|0|0|0|0|0|0|0|0|0|0|0|0|0|0|0|0|0|0|0	0.98	1	0.98	1	0.98	2.82	30	0	NA
PITX2	O00512	BCL9_HUMAN	B-cell CLL/lymphoma 9 protein (B-cell lymphoma 9 protein) (Bcl-9) (Protein legless homolog)	BCL9	14|16|16|14	60	15	4	3|0|2|2|4|0|1|0|0|1|3|2|2|1|2|2|3|2|2|2|2|5|3|4	1	1	1	1	1	9.14	7.5	0	NA
PITX2	O14686	KMT2D_HUMAN	Histone-lysine N-methyltransferase 2D (Lysine N-methyltransferase 2D) (EC 2.1.1.364) (ALL1-related protein) (Myeloid/lymphoid or mixed-lineage leukemia protein 2)	KMT2D	68|60|63|68	259	64.75	4	32|18|15|17|31|15|15|14|13|15|5|2|4|5|5|10|5|5|4|1|8|5|10|11	1	1	1	1	1	5.13	5.86	0	NA
PITX2	O15014	ZN609_HUMAN	Zinc finger protein 609	ZNF609	26|22|25|22	95	23.75	4	8|2|2|9|7|5|1|5|6|4|3|4|5|5|7|5|7|8|7|5|5|5|6|7	1	1	1	1	1	8.77	4.45	0	NA
PITX2	O15550	KDM6A_HUMAN	Lysine-specific demethylase 6A (EC 1.14.11.68) (Histone demethylase UTX) (Ubiquitously-transcribed TPR protein on the X chromosome) (Ubiquitously-transcribed X chromosome tetratricopeptide repeat protein) ([histone H3]-trimethyl-L-lysine(27) demethylase 6A)	KDM6A	19|17|18|19	73	18.25	4	11|7|3|5|7|2|4|3|5|4|3|3|2|3|0|1|0|3|1|0|1|2|3|2	0.99	1	0.99	1	0.99	4.42	5.84	0	NA
PITX2	P02765	FETUA_HUMAN	Alpha-2-HS-glycoprotein (Alpha-2-Z-globulin) (Ba-alpha-2-glycoprotein) (Fetuin-A) [Cleaved into: Alpha-2-HS-glycoprotein chain A; Alpha-2-HS-glycoprotein chain B]	AHSG	3|3|3|4	13	3.25	4	0|0|0|0|0|0|0|0|0|0|0|0|0|0|0|0|0|0|0|0|0|0|0|0	0.99	1	0.99	1	0.99	4.67	32.5	0	NA
PITX2	P15822	ZEP1_HUMAN	Zinc finger protein 40 (Cirhin interaction protein) (CIRIP) (Gate keeper of apoptosis-activating protein) (GAAP) (Human immunodeficiency virus type I enhancer-binding protein 1) (HIV-EP1) (Major histocompatibility complex-binding protein 1) (MBP-1) (Positive regulatory domain II-binding factor 1) (PRDII-BF1)	HIVEP1	15|15|17|19	66	16.5	4	3|3|2|1|1|1|3|1|1|0|5|3|3|5|3|2|3|2|2|3|7|5|6|9	1	1	1	1	1	5.27	5.35	0	NA
PITX2	P27824	CALX_HUMAN	Calnexin (IP90) (Major histocompatibility complex class I antigen-binding protein p88) (p90)	CANX	8|7|6|5	26	6.5	4	0|0|0|0|1|0|0|0|0|0|1|0|0|0|0|0|0|0|0|0|0|0|0|0	1	1	1	1	1	8.09	65	0	NA
PITX2	Q09472	EP300_HUMAN	Histone acetyltransferase p300 (p300 HAT) (EC 2.3.1.48) (E1A-associated protein p300) (Histone butyryltransferase p300) (EC 2.3.1.-) (Histone crotonyltransferase p300) (EC 2.3.1.-) (Protein 2-hydroxyisobutyryltransferase p300) (EC 2.3.1.-) (Protein lactyltransferas p300) (EC 2.3.1.-) (Protein propionyltransferase p300) (EC 2.3.1.-)	EP300	8|14|7|11	40	10	4	2|4|0|3|2|3|2|3|1|3|0|0|0|0|1|0|1|0|0|0|0|2|0|1	0.98	1	0.98	1	0.98	2.82	8.57	0	NA
PITX2	Q15911	ZFHX3_HUMAN	Zinc finger homeobox protein 3 (AT motif-binding factor 1) (AT-binding transcription factor 1) (Alpha-fetoprotein enhancer-binding protein) (Zinc finger homeodomain protein 3) (ZFH-3)	ZFHX3	31|26|23|29	109	27.25	4	3|1|1|1|0|0|1|0|0|0|2|1|2|2|2|1|1|0|0|1|0|1|0|0	1	1	1	1	1	27.32	32.7	0	NA
PITX2	Q6PJG2	MDEAS_HUMAN	Mitotic deacetylase-associated SANT domain protein (ELM2 and SANT domain-containing protein 1)	MIDEAS	5|6|9|9	29	7.25	4	1|0|0|0|0|0|0|0|1|0|0|0|1|0|0|0|0|0|0|0|0|0|0|0	1	1	1	1	1	7.63	58	0	NA
PITX2	Q6ZW49	PAXI1_HUMAN	PAX-interacting protein 1 (PAX transactivation activation domain-interacting protein)	PAXIP1	14|16|17|17	64	16	4	5|5|3|3|6|6|3|6|7|4|0|0|0|0|1|0|1|1|1|1|2|1|2|3	0.99	1	0.99	1	0.99	3.75	6.3	0	NA
PITX2	Q86SE9	PCGF5_HUMAN	Polycomb group RING finger protein 5 (RING finger protein 159)	PCGF5	5|6|5|5	21	5.25	4	1|2|0|2|2|1|1|1|1|2|0|0|0|1|0|0|0|0|0|0|0|0|0|0	0.99	1	0.99	1	0.99	4.84	9	0	NA
PITX2	Q86UP3	ZFHX4_HUMAN	Zinc finger homeobox protein 4 (Zinc finger homeodomain protein 4) (ZFH-4)	ZFHX4	29|24|33|32	118	29.5	4	1|0|1|0|0|0|0|0|0|0|1|1|0|0|0|0|0|2|0|0|0|0|0|0	1	1	1	1	1	43.74	118	0	NA
PITX2	Q8NEZ4	KMT2C_HUMAN	Histone-lysine N-methyltransferase 2C (Lysine N-methyltransferase 2C) (EC 2.1.1.364) (Homologous to ALR protein) (Myeloid/lymphoid or mixed-lineage leukemia protein 3)	KMT2C	26|23|20|26	95	23.75	4	4|1|0|0|1|0|2|1|2|0|0|0|0|0|0|0|0|0|0|0|0|1|0|2	1	1	1	1	1	13.57	40.71	0	NA
PITX2	Q8NFD5	ARI1B_HUMAN	AT-rich interactive domain-containing protein 1B (ARID domain-containing protein 1B) (BRG1-associated factor 250b) (BAF250B) (BRG1-binding protein hELD/OSA1) (Osa homolog 2) (hOsa2) (p250R)	ARID1B	35|29|39|33	136	34	4	19|10|17|11|14|11|7|12|7|6|6|8|6|7|9|7|9|9|6|7|10|11|13|15	0.99	1	0.99	1	0.99	2.82	3.44	0	NA
PITX2	Q8NHM5	KDM2B_HUMAN	Lysine-specific demethylase 2B (EC 1.14.11.27) (CXXC-type zinc finger protein 2) (F-box and leucine-rich repeat protein 10) (F-box protein FBL10) (F-box/LRR-repeat protein 10) (JmjC domain-containing histone demethylation protein 1B) (Jumonji domain-containing EMSY-interactor methyltransferase motif protein) (Protein JEMMA) (Protein-containing CXXC domain 2) ([Histone-H3]-lysine-36 demethylase 1B)	KDM2B	26|21|28|27	102	25.5	4	8|6|5|3|6|2|4|4|5|5|6|7|7|5|1|2|2|0|1|1|9|9|9|8	1	1	1	1	1	5.87	5.32	0	NA
PITX2	Q96JM2	ZN462_HUMAN	Zinc finger protein 462 (Zinc finger PBX1-interacting protein) (ZFPIP)	ZNF462	8|6|13|10	37	9.25	4	0|0|0|1|0|0|0|0|0|0|0|0|0|1|0|0|0|0|0|0|0|0|0|0	1	1	1	1	1	9.73	92.5	0	NA
PITX2	Q96K83	ZN521_HUMAN	Zinc finger protein 521 (Early hematopoietic zinc finger protein) (LYST-interacting protein 3)	ZNF521	8|8|8|8	32	8	4	2|0|1|1|0|0|0|1|0|0|3|1|2|1|3|1|1|1|0|0|3|3|1|1	1	1	1	1	1	7.22	7.38	0	NA
PITX2	Q96KQ7	EHMT2_HUMAN	Histone-lysine N-methyltransferase EHMT2 (EC 2.1.1.-) (Euchromatic histone-lysine N-methyltransferase 2) (HLA-B-associated transcript 8) (Histone H3-K9 methyltransferase 3) (H3-K9-HMTase 3) (Lysine N-methyltransferase 1C) (Protein G9a)	EHMT2	22|23|22|25	92	23	4	14|7|8|8|7|7|6|9|13|2|5|6|7|7|3|4|2|4|2|1|8|6|8|8	0.98	1	0.98	1	0.98	3.61	3.63	0	NA
PITX2	Q9H582	ZN644_HUMAN	Zinc finger protein 644 (Zinc finger motif enhancer-binding protein 2) (Zep-2)	ZNF644	15|16|15|17	63	15.75	4	3|0|1|1|2|2|5|2|1|0|0|2|0|0|2|2|0|2|0|0|2|3|3|2	1	1	1	1	1	13.5	10.8	0	NA
PITX2	Q9NQB0	TF7L2_HUMAN	Transcription factor 7-like 2 (HMG box transcription factor 4) (T-cell-specific transcription factor 4) (T-cell factor 4) (TCF-4) (hTCF-4)	TCF7L2	4|8|5|6	23	5.75	4	0|1|0|0|0|1|0|0|0|1|0|0|0|0|0|0|0|0|0|0|1|0|1|1	1	1	1	1	1	4.24	23	0	NA
PITX2	Q9UHF7	TRPS1_HUMAN	Zinc finger transcription factor Trps1 (Tricho-rhino-phalangeal syndrome type I protein) (Zinc finger protein GC79)	TRPS1	26|22|25|29	102	25.5	4	7|2|5|2|2|1|0|1|2|0|2|3|4|1|5|5|4|3|2|0|4|2|2|6	1	1	1	1	1	13.71	9.42	0	NA
PITX2	Q9ULD9	ZN608_HUMAN	Zinc finger protein 608 (Renal carcinoma antigen NY-REN-36)	ZNF608	20|19|21|22	82	20.5	4	9|2|1|5|6|1|0|3|1|2|7|5|7|4|3|2|1|1|2|1|7|8|4|7	1	1	1	1	1	4.94	5.53	0	NA
PITX2	Q9ULL5	PRR12_HUMAN	Proline-rich protein 12	PRR12	23|19|23|24	89	22.25	4	4|2|2|2|3|1|2|1|0|1|1|1|0|1|0|1|0|2|0|0|0|1|0|0	1	1	1	1	1	25.13	21.36	0	NA
PITX2	Q9UPW6	SATB2_HUMAN	DNA-binding protein SATB2 (Special AT-rich sequence-binding protein 2)	SATB2	14|13|13|12	52	13	4	2|1|3|4|3|7|3|1|5|1|0|0|0|0|1|0|0|0|0|0|0|0|0|0	0.98	0.99	0.98	0.99	0.98	3.55	10.06	0	NA
PITX2	Q9Y618	NCOR2_HUMAN	Nuclear receptor corepressor 2 (N-CoR2) (CTG repeat protein 26) (SMAP270) (Silencing mediator of retinoic acid and thyroid hormone receptor) (SMRT) (T3 receptor-associating factor) (TRAC) (Thyroid-, retinoic-acid-receptor-associated corepressor)	NCOR2	38|32|25|31	126	31.5	4	13|6|9|10|17|7|4|9|7|6|0|1|1|2|3|3|4|2|2|3|1|2|4|4	0.99	1	0.99	1	0.99	3.49	6.3	0	NA
SATB1	O14519	CDKA1_HUMAN	Cyclin-dependent kinase 2-associated protein 1 (CDK2-associated protein 1) (Deleted in oral cancer 1) (DOC-1) (Putative oral cancer suppressor)	CDK2AP1	8|7|10|11	36	9	4	2|5|1|2|1|1|1|2|2|3|0|0|0|0|0|0|0|0|0|0|1|1|0|0	0.98	1	0.98	1	0.98	3.01	9.82	0	NA
SATB1	O15090	ZN536_HUMAN	Zinc finger protein 536	ZNF536	5|8|14|10	37	9.25	4	1|0|0|0|1|1|0|0|0|0|2|0|0|0|0|0|0|0|1|0|2|0|0|0	1	1	1	1	1	5.25	27.75	0	NA
SATB1	Q12873	CHD3_HUMAN	Chromodomain-helicase-DNA-binding protein 3 (CHD-3) (EC 3.6.4.12) (ATP-dependent helicase CHD3) (Mi-2 autoantigen 240 kDa protein) (Mi2-alpha) (Zinc finger helicase) (hZFH)	CHD3	54|51|58|63	226	56.5	4	24|22|18|21|23|25|20|25|17|21|7|8|7|6|8|7|8|6|7|4|11|12|9|10	0.98	1	0.98	1	0.98	2.9	4.16	0	NA
SATB1	Q15911	ZFHX3_HUMAN	Zinc finger homeobox protein 3 (AT motif-binding factor 1) (AT-binding transcription factor 1) (Alpha-fetoprotein enhancer-binding protein) (Zinc finger homeodomain protein 3) (ZFH-3)	ZFHX3	7|6|9|8	30	7.5	4	3|1|1|1|0|0|1|0|0|0|2|1|2|2|2|1|1|0|0|1|0|1|0|0	0.99	1	0.99	1	0.99	3.62	9	0	NA
SATB1	Q63HK5	TSH3_HUMAN	Teashirt homolog 3 (Zinc finger protein 537)	TSHZ3	12|11|10|13	46	11.5	4	0|0|0|0|0|1|0|0|0|0|0|0|0|1|0|0|0|0|0|0|3|3|1|1	1	1	1	1	1	6.69	27.6	0	NA
SATB1	Q86UP3	ZFHX4_HUMAN	Zinc finger homeobox protein 4 (Zinc finger homeodomain protein 4) (ZFH-4)	ZFHX4	6|5|6|6	23	5.75	4	1|0|1|0|0|0|0|0|0|0|1|1|0|0|0|0|0|2|0|0|0|0|0|0	1	1	1	1	1	6.83	23	0	NA
SATB1	Q8WXI9	P66B_HUMAN	Transcriptional repressor p66-beta (GATA zinc finger domain-containing protein 2B) (p66/p68)	GATAD2B	63|59|63|59	244	61	4	21|19|23|21|20|15|15|15|18|19|9|10|11|11|7|15|11|12|6|5|12|15|16|17	1	1	1	1	1	15.16	4.27	0	NA
SATB1	Q96K83	ZN521_HUMAN	Zinc finger protein 521 (Early hematopoietic zinc finger protein) (LYST-interacting protein 3)	ZNF521	9|11|12|10	42	10.5	4	2|0|1|1|0|0|0|1|0|0|3|1|2|1|3|1|1|1|0|0|3|3|1|1	1	1	1	1	1	9.13	9.69	0	NA
SATB1	Q9NSC2	SALL1_HUMAN	Sal-like protein 1 (Spalt-like transcription factor 1) (Zinc finger protein 794) (Zinc finger protein SALL1) (Zinc finger protein Spalt-1) (HSal1) (Sal-1)	SALL1	8|11|15|15	49	12.25	4	1|1|0|1|1|2|4|2|1|1|0|1|1|0|0|0|1|0|0|0|3|2|4|2	1	1	1	1	1	4.81	10.5	0	NA
SATB1	Q9P2D1	CHD7_HUMAN	Chromodomain-helicase-DNA-binding protein 7 (CHD-7) (EC 3.6.4.12) (ATP-dependent helicase CHD7)	CHD7	18|19|23|24	84	21	4	4|2|3|1|3|1|3|3|4|0|0|0|0|0|2|2|2|2|2|0|0|1|0|1	1	1	1	1	1	16.83	14	0	NA
SATB1	Q9UBB5	MBD2_HUMAN	Methyl-CpG-binding domain protein 2 (Demethylase) (DMTase) (Methyl-CpG-binding protein MBD2)	MBD2	8|10|11|10	39	9.75	4	1|1|2|0|1|2|2|1|2|2|0|0|0|0|0|0|0|0|0|0|0|0|0|0	1	1	1	1	1	8.41	16.71	0	NA
SATB1	Q9UHF7	TRPS1_HUMAN	Zinc finger transcription factor Trps1 (Tricho-rhino-phalangeal syndrome type I protein) (Zinc finger protein GC79)	TRPS1	30|23|30|27	110	27.5	4	7|2|5|2|2|1|0|1|2|0|2|3|4|1|5|5|4|3|2|0|4|2|2|6	1	1	1	1	1	14.72	10.15	0	NA
SATB1	Q9UKY1	ZHX1_HUMAN	Zinc fingers and homeoboxes protein 1	ZHX1	12|14|20|15	61	15.25	4	5|3|2|4|3|1|1|0|0|2|1|1|1|0|1|1|1|1|0|1|2|3|5|6	1	1	1	1	1	5.1	8.13	0	NA
SATB1	Q9Y6X8	ZHX2_HUMAN	Zinc fingers and homeoboxes protein 2 (Alpha-fetoprotein regulator 1) (AFP regulator 1) (Regulator of AFP) (Zinc finger and homeodomain protein 2)	ZHX2	15|21|24|16	76	19	4	1|2|1|3|5|0|1|0|0|1|1|1|1|2|2|4|4|0|1|1|2|0|2|3	1	1	1	1	1	12.64	12	0	NA
SATB2	O60315	ZEB2_HUMAN	Zinc finger E-box-binding homeobox 2 (Smad-interacting protein 1) (SMADIP1) (Zinc finger homeobox protein 1b)	ZEB2	6|6|9|8	29	7.25	4	1|0|1|0|0|0|0|0|0|0|2|3|3|3|1|3|1|1|1|0|2|2|1|1	0.98	1	0.98	1	0.98	3.2	6.69	0	NA
SATB2	Q03112	MECOM_HUMAN	Histone-lysine N-methyltransferase MECOM (EC 2.1.1.367) (Ecotropic virus integration site 1 protein homolog) (EVI-1) (MDS1 and EVI1 complex locus protein) (Myelodysplasia syndrome 1 protein) (Myelodysplasia syndrome-associated protein 1)	MECOM	4|4|3|3	14	3.5	4	0|0|0|0|0|0|0|0|0|0|0|0|0|0|0|0|0|1|0|0|0|0|0|0	0.99	1	0.99	1	0.99	4.67	35	0	NA
SATB2	O14519	CDKA1_HUMAN	Cyclin-dependent kinase 2-associated protein 1 (CDK2-associated protein 1) (Deleted in oral cancer 1) (DOC-1) (Putative oral cancer suppressor)	CDK2AP1	8|9|9|11	37	9.25	4	2|5|1|2|1|1|1|2|2|3|0|0|0|0|0|0|0|0|0|0|1|1|0|0	0.99	1	0.99	1	0.99	3.81	10.09	0	NA
SATB2	O15090	ZN536_HUMAN	Zinc finger protein 536	ZNF536	17|17|12|9	55	13.75	4	1|0|0|0|1|1|0|0|0|0|2|0|0|0|0|0|0|0|1|0|2|0|0|0	1	1	1	1	1	11.51	41.25	0	NA
SATB2	Q12873	CHD3_HUMAN	Chromodomain-helicase-DNA-binding protein 3 (CHD-3) (EC 3.6.4.12) (ATP-dependent helicase CHD3) (Mi-2 autoantigen 240 kDa protein) (Mi2-alpha) (Zinc finger helicase) (hZFH)	CHD3	67|65|72|67	271	67.75	4	24|22|18|21|23|25|20|25|17|21|7|8|7|6|8|7|8|6|7|4|11|12|9|10	1	1	1	1	1	7.39	4.99	0	NA
SATB2	Q15911	ZFHX3_HUMAN	Zinc finger homeobox protein 3 (AT motif-binding factor 1) (AT-binding transcription factor 1) (Alpha-fetoprotein enhancer-binding protein) (Zinc finger homeodomain protein 3) (ZFH-3)	ZFHX3	17|25|26|33	101	25.25	4	3|1|1|1|0|0|1|0|0|0|2|1|2|2|2|1|1|0|0|1|0|1|0|0	1	1	1	1	1	18.81	30.3	0	NA
SATB2	Q16576	RBBP7_HUMAN	Histone-binding protein RBBP7 (Histone acetyltransferase type B subunit 2) (Nucleosome-remodeling factor subunit RBAP46) (Retinoblastoma-binding protein 7) (RBBP-7) (Retinoblastoma-binding protein p46)	RBBP7	71|78|66|79	294	73.5	4	23|15|21|26|17|22|23|24|20|20|15|14|15|18|14|12|13|18|10|14|20|25|23|25	1	1	1	1	1	23.25	3.95	0	NA
SATB2	Q5T5X7	BEND3_HUMAN	BEN domain-containing protein 3	BEND3	13|20|17|20	70	17.5	4	4|4|3|4|3|10|5|3|4|2|0|0|0|1|1|1|1|0|1|1|6|5|2|4	0.98	1	0.98	1	0.98	2.85	6.46	0	NA
SATB2	Q63HK5	TSH3_HUMAN	Teashirt homolog 3 (Zinc finger protein 537)	TSHZ3	9|8|7|9	33	8.25	4	0|0|0|0|0|1|0|0|0|0|0|0|0|1|0|0|0|0|0|0|3|3|1|1	0.99	1	0.99	1	0.99	4.46	19.8	0	NA
SATB2	Q86UP3	ZFHX4_HUMAN	Zinc finger homeobox protein 4 (Zinc finger homeodomain protein 4) (ZFH-4)	ZFHX4	23|17|22|20	82	20.5	4	1|0|1|0|0|0|0|0|0|0|1|1|0|0|0|0|0|2|0|0|0|0|0|0	1	1	1	1	1	30.22	82	0	NA
SATB2	Q8IVH2	FOXP4_HUMAN	Forkhead box protein P4 (Fork head-related protein-like A)	FOXP4	8|7|9|7	31	7.75	4	1|0|1|0|1|0|0|0|0|0|1|1|1|1|2|2|1|0|1|1|0|0|0|1	1	1	1	1	1	6.01	12.4	0	NA
SATB2	Q8WXI9	P66B_HUMAN	Transcriptional repressor p66-beta (GATA zinc finger domain-containing protein 2B) (p66/p68)	GATAD2B	74|68|68|62	272	68	4	21|19|23|21|20|15|15|15|18|19|9|10|11|11|7|15|11|12|6|5|12|15|16|17	1	1	1	1	1	17.21	4.76	0	NA
SATB2	Q96DT7	ZBT10_HUMAN	Zinc finger and BTB domain-containing protein 10 (Zinc finger protein RIN ZF)	ZBTB10	5|4|5|3	17	4.25	4	1|0|0|0|0|1|0|1|0|0|0|0|0|0|0|0|0|0|0|0|0|0|0|0	1	1	1	1	1	4.24	34	0	NA
SATB2	Q96K83	ZN521_HUMAN	Zinc finger protein 521 (Early hematopoietic zinc finger protein) (LYST-interacting protein 3)	ZNF521	13|11|8|11	43	10.75	4	2|0|1|1|0|0|0|1|0|0|3|1|2|1|3|1|1|1|0|0|3|3|1|1	1	1	1	1	1	7.22	9.92	0	NA
SATB2	Q9NSC2	SALL1_HUMAN	Sal-like protein 1 (Spalt-like transcription factor 1) (Zinc finger protein 794) (Zinc finger protein SALL1) (Zinc finger protein Spalt-1) (HSal1) (Sal-1)	SALL1	13|13|15|18	59	14.75	4	1|1|0|1|1|2|4|2|1|1|0|1|1|0|0|0|1|0|0|0|3|2|4|2	1	1	1	1	1	11.23	12.64	0	NA
SATB2	Q9UBB5	MBD2_HUMAN	Methyl-CpG-binding domain protein 2 (Demethylase) (DMTase) (Methyl-CpG-binding protein MBD2)	MBD2	11|14|12|11	48	12	4	1|1|2|0|1|2|2|1|2|2|0|0|0|0|0|0|0|0|0|0|0|0|0|0	1	1	1	1	1	13.22	20.57	0	NA
SATB2	Q9UHF7	TRPS1_HUMAN	Zinc finger transcription factor Trps1 (Tricho-rhino-phalangeal syndrome type I protein) (Zinc finger protein GC79)	TRPS1	29|27|32|27	115	28.75	4	7|2|5|2|2|1|0|1|2|0|2|3|4|1|5|5|4|3|2|0|4|2|2|6	1	1	1	1	1	18.8	10.62	0	NA
SATB2	Q9UKY1	ZHX1_HUMAN	Zinc fingers and homeoboxes protein 1	ZHX1	20|24|18|17	79	19.75	4	5|3|2|4|3|1|1|0|0|2|1|1|1|0|1|1|1|1|0|1|2|3|5|6	1	1	1	1	1	9.23	10.53	0	NA
SATB2	Q9ULL5	PRR12_HUMAN	Proline-rich protein 12	PRR12	12|13|18|14	57	14.25	4	4|2|2|2|3|1|2|1|0|1|1|1|0|1|0|1|0|2|0|0|0|1|0|0	1	1	1	1	1	12.84	13.68	0	NA
SATB2	Q9Y6X8	ZHX2_HUMAN	Zinc fingers and homeoboxes protein 2 (Alpha-fetoprotein regulator 1) (AFP regulator 1) (Regulator of AFP) (Zinc finger and homeodomain protein 2)	ZHX2	27|20|19|23	89	22.25	4	1|2|1|3|5|0|1|0|0|1|1|1|1|2|2|4|4|0|1|1|2|0|2|3	1	1	1	1	1	18.19	14.05	0	NA
TPRX1	O95677	EYA4_HUMAN	Eyes absent homolog 4 (EC 3.1.3.48)	EYA4	4|3|2|3	12	3	4	0|0|0|0|0|0|1|0|0|0|0|0|0|0|0|0|0|0|0|0|0|0|0|0	0.98	1	0.98	1	0.98	2.82	30	0	NA
TPRX1	Q9H6T0	ESRP2_HUMAN	Epithelial splicing regulatory protein 2 (RNA-binding motif protein 35B) (RNA-binding protein 35B)	ESRP2	3|2|4|3	12	3	4	0|0|0|0|0|0|0|0|0|0|0|0|0|0|0|0|0|0|0|0|0|0|0|0	0.98	1	0.98	1	0.98	2.82	30	0	NA
TPRX1	Q9ULJ6	ZMIZ1_HUMAN	Zinc finger MIZ domain-containing protein 1 (PIAS-like protein Zimp10) (Retinoic acid-induced protein 17)	ZMIZ1	4|4|3|3	14	3.5	4	0|0|0|0|0|0|0|0|0|0|0|0|0|0|0|0|0|0|0|0|0|0|0|0	0.99	1	0.99	1	0.99	4.67	35	0	NA
TPRX1	TPRX2_ORF	#N/A	#N/A	#N/A	60|51|48|65	224	56	4	0|0|0|0|0|0|0|0|0|0|0|0|0|0|0|0|0|0|0|0|0|0|0|0	1	1	1	1	1	71.57	560	0	NA
TPRX1	O43707	ACTN4_HUMAN	Alpha-actinin-4 (Non-muscle alpha-actinin 4)	ACTN4	10|9|11|12	42	10.5	4	0|0|0|0|1|1|1|2|1|0|0|0|0|0|0|0|0|0|0|0|0|0|0|0	1	1	1	1	1	14.64	42	0	NA
TPRX1	O43823	AKAP8_HUMAN	A-kinase anchor protein 8 (AKAP-8) (A-kinase anchor protein 95 kDa) (AKAP 95)	AKAP8	5|7|4|7	23	5.75	4	1|0|0|0|0|0|0|0|0|0|0|0|1|0|0|0|0|0|1|0|1|0|0|0	1	1	1	1	1	5.31	34.5	0	NA
TPRX1	P26599	PTBP1_HUMAN	Polypyrimidine tract-binding protein 1 (PTB) (57 kDa RNA-binding protein PPTB-1) (Heterogeneous nuclear ribonucleoprotein I) (hnRNP I)	PTBP1	19|18|15|16	68	17	4	5|4|1|5|6|3|3|4|3|7|2|1|1|1|0|1|0|0|0|0|3|2|3|2	1	1	1	1	1	5.56	7.16	0	NA
TPRX1	P52272	HNRPM_HUMAN	Heterogeneous nuclear ribonucleoprotein M (hnRNP M)	HNRNPM	55|54|41|53	203	50.75	4	17|18|16|19|18|7|10|10|11|18|6|4|3|7|5|6|3|8|3|5|8|11|6|6	1	1	1	1	1	5.33	5.41	0	NA
TPRX1	P54259	ATN1_HUMAN	Atrophin-1 (Dentatorubral-pallidoluysian atrophy protein)	ATN1	6|4|4|2	16	4	4	0|0|0|0|0|0|0|0|0|0|0|0|0|0|0|0|0|0|0|0|0|0|0|0	0.99	1	0.99	1	0.99	2.82	40	0	NA
TPRX1	Q09472	EP300_HUMAN	Histone acetyltransferase p300 (p300 HAT) (EC 2.3.1.48) (E1A-associated protein p300) (Histone butyryltransferase p300) (EC 2.3.1.-) (Histone crotonyltransferase p300) (EC 2.3.1.-) (Protein 2-hydroxyisobutyryltransferase p300) (EC 2.3.1.-) (Protein lactyltransferas p300) (EC 2.3.1.-) (Protein propionyltransferase p300) (EC 2.3.1.-)	EP300	18|17|12|14	61	15.25	4	2|4|0|3|2|3|2|3|1|3|0|0|0|0|1|0|1|0|0|0|0|2|0|1	1	1	1	1	1	7.56	13.07	0	NA
TPRX1	Q6PJG2	MDEAS_HUMAN	Mitotic deacetylase-associated SANT domain protein (ELM2 and SANT domain-containing protein 1)	MIDEAS	5|5|4|6	20	5	4	1|0|0|0|0|0|0|0|1|0|0|0|1|0|0|0|0|0|0|0|0|0|0|0	1	1	1	1	1	5.96	40	0	NA
TPRX1	Q6ZRI6	CO039_HUMAN	Uncharacterized protein C15orf39	C15orf39	6|5|4|3	18	4.5	4	0|0|0|0|0|0|0|0|0|0|0|0|0|0|0|0|0|0|0|0|0|0|0|1	1	1	1	1	1	4.67	45	0	NA
TPRX1	Q6ZW49	PAXI1_HUMAN	PAX-interacting protein 1 (PAX transactivation activation domain-interacting protein)	PAXIP1	15|16|13|16	60	15	4	5|5|3|3|6|6|3|6|7|4|0|0|0|0|1|0|1|1|1|1|2|1|2|3	0.98	0.99	0.98	0.99	0.98	3.21	5.9	0	NA
TPRX1	Q8IY67	RAVR1_HUMAN	Ribonucleoprotein PTB-binding 1 (Protein raver-1)	RAVER1	25|20|22|24	91	22.75	4	2|1|2|0|1|0|0|0|0|1|1|0|0|0|1|1|0|0|0|0|0|1|1|2	1	1	1	1	1	25.04	39	0	NA
TPRX1	Q8NF64	ZMIZ2_HUMAN	Zinc finger MIZ domain-containing protein 2 (PIAS-like protein Zimp7)	ZMIZ2	5|5|4|5	19	4.75	4	0|0|0|0|2|0|1|0|0|0|0|0|0|0|1|0|1|1|1|0|0|0|0|0	1	1	1	1	1	5.36	16.29	0	NA
TPRX1	Q92841	DDX17_HUMAN	Probable ATP-dependent RNA helicase DDX17 (EC 3.6.4.13) (DEAD box protein 17) (DEAD box protein p72) (DEAD box protein p82) (RNA-dependent helicase p72)	DDX17	13|12|8|9	42	10.5	4	1|0|2|0|3|0|1|2|1|0|3|3|3|1|1|2|0|1|1|1|4|3|4|3	1	1	1	1	1	4.51	6.3	0	NA
TPRX1	Q96EP5	DAZP1_HUMAN	DAZ-associated protein 1 (Deleted in azoospermia-associated protein 1)	DAZAP1	3|2|4|3	12	3	4	0|0|0|0|0|0|0|0|0|0|0|0|0|0|0|0|0|0|0|0|0|0|0|1	0.98	1	0.98	1	0.98	2.82	30	0	NA
TPRX1	Q9H147	TDIF1_HUMAN	Deoxynucleotidyltransferase terminal-interacting protein 1 (Terminal deoxynucleotidyltransferase-interacting factor 1) (TdIF1) (TdT-interacting factor 1)	DNTTIP1	5|4|2|2	13	3.25	4	0|0|1|0|0|0|0|0|0|0|0|0|0|0|0|0|0|0|0|0|0|0|0|0	0.97	1	0.97	1	0.97	2.82	32.5	0	NA
TPRX1	Q9HAH7	FBRS_HUMAN	Probable fibrosin-1	FBRS	12|8|7|7	34	8.5	4	2|0|1|1|2|1|0|1|0|0|0|0|1|0|0|0|0|0|0|0|0|0|0|1	1	1	1	1	1	11.3	20.4	0	NA
TPRX1	Q9HCM7	FBSL_HUMAN	Fibrosin-1-like protein (AUTS2-like protein) (HBV X-transactivated gene 9 protein) (HBV XAg-transactivated protein 9)	FBRSL1	10|6|8|7	31	7.75	4	2|0|0|0|2|0|0|0|0|0|1|1|2|0|2|2|2|3|2|1|0|0|0|0	0.99	1	0.99	1	0.99	3.71	9.3	0	NA
TPRX1	Q9NSC2	SALL1_HUMAN	Sal-like protein 1 (Spalt-like transcription factor 1) (Zinc finger protein 794) (Zinc finger protein SALL1) (Zinc finger protein Spalt-1) (HSal1) (Sal-1)	SALL1	9|11|8|6	34	8.5	4	1|1|0|1|1|2|4|2|1|1|0|1|1|0|0|0|1|0|0|0|3|2|4|2	0.98	1	0.98	1	0.98	2.41	7.29	0	NA
TPRX1	Q9ULL5	PRR12_HUMAN	Proline-rich protein 12	PRR12	19|22|14|22	77	19.25	4	4|2|2|2|3|1|2|1|0|1|1|1|0|1|0|1|0|2|0|0|0|1|0|0	1	1	1	1	1	16.27	18.48	0	NA
TPRX1	Q9Y6Q9	NCOA3_HUMAN	Nuclear receptor coactivator 3 (NCoA-3) (EC 2.3.1.48) (ACTR) (Amplified in breast cancer 1 protein) (AIB-1) (CBP-interacting protein) (pCIP) (Class E basic helix-loop-helix protein 42) (bHLHe42) (Receptor-associated coactivator 3) (RAC-3) (Steroid receptor coactivator protein 3) (SRC-3) (Thyroid hormone receptor activator molecule 1) (TRAM-1)	NCOA3	8|9|9|9	35	8.75	4	3|1|1|1|3|0|1|1|0|1|0|0|0|0|0|1|0|0|0|1|1|1|0|1	1	1	1	1	1	9.96	12.35	0	NA
TPRX2	O15409	FOXP2_HUMAN	Forkhead box protein P2 (CAG repeat protein 44) (Trinucleotide repeat-containing gene 10 protein)	FOXP2	8|8|7|5	28	7	4	0|0|0|0|0|0|0|0|0|0|1|0|0|0|0|0|0|0|0|0|0|0|0|0	1	1	1	1	1	8.09	70	0	NA
TPRX2	O15417	TNC18_HUMAN	Trinucleotide repeat-containing gene 18 protein (Long CAG trinucleotide repeat-containing gene 79 protein)	TNRC18	4|3|6|6	19	4.75	4	0|0|0|0|0|0|0|0|0|0|0|0|0|0|0|0|0|0|0|0|0|0|0|0	1	1	1	1	1	4.67	47.5	0	NA
TPRX2	O60315	ZEB2_HUMAN	Zinc finger E-box-binding homeobox 2 (Smad-interacting protein 1) (SMADIP1) (Zinc finger homeobox protein 1b)	ZEB2	12|14|13|14	53	13.25	4	1|0|1|0|0|0|0|0|0|0|2|3|3|3|1|3|1|1|1|0|2|2|1|1	1	1	1	1	1	12.78	12.23	0	NA
TPRX2	O75925	PIAS1_HUMAN	E3 SUMO-protein ligase PIAS1 (EC 2.3.2.-) (DEAD/H box-binding protein 1) (E3 SUMO-protein transferase PIAS1) (Gu-binding protein) (GBP) (Protein inhibitor of activated STAT protein 1) (RNA helicase II-binding protein)	PIAS1	4|4|6|4	18	4.5	4	0|0|0|0|1|0|0|0|0|0|0|0|0|0|0|0|0|0|0|0|0|0|0|0	1	1	1	1	1	6.41	45	0	NA
TPRX2	O95677	EYA4_HUMAN	Eyes absent homolog 4 (EC 3.1.3.48)	EYA4	5|6|8|6	25	6.25	4	0|0|0|0|0|0|1|0|0|0|0|0|0|0|0|0|0|0|0|0|0|0|0|0	1	1	1	1	1	8.09	62.5	0	NA
TPRX2	P12755	SKI_HUMAN	Ski oncogene (Proto-oncogene c-Ski)	SKI	2|3|3|3	11	2.75	4	0|0|0|0|1|0|0|0|0|0|0|0|0|0|0|0|0|0|0|0|0|0|0|0	0.98	0.99	0.98	0.99	0.98	2.82	27.5	0	NA
TPRX2	P14859	PO2F1_HUMAN	POU domain, class 2, transcription factor 1 (NF-A1) (Octamer-binding protein 1) (Oct-1) (Octamer-binding transcription factor 1) (OTF-1)	POU2F1	5|5|5|4	19	4.75	4	0|0|0|0|0|0|0|0|0|0|0|0|0|0|0|0|0|0|0|0|0|0|0|0	1	1	1	1	1	6.41	47.5	0	NA
TPRX2	P43694	GATA4_HUMAN	Transcription factor GATA-4 (GATA-binding factor 4)	GATA4	4|4|5|3	16	4	4	0|0|0|0|0|0|0|0|0|0|0|0|0|0|0|0|0|0|0|0|0|0|0|0	1	1	1	1	1	4.67	40	0	NA
TPRX2	Q03112	MECOM_HUMAN	Histone-lysine N-methyltransferase MECOM (EC 2.1.1.367) (Ecotropic virus integration site 1 protein homolog) (EVI-1) (MDS1 and EVI1 complex locus protein) (Myelodysplasia syndrome 1 protein) (Myelodysplasia syndrome-associated protein 1)	MECOM	5|5|5|6	21	5.25	4	0|0|0|0|0|0|0|0|0|0|0|0|0|0|0|0|0|1|0|0|0|0|0|0	1	1	1	1	1	8.09	52.5	0	NA
TPRX2	Q13207	TBX2_HUMAN	T-box transcription factor TBX2 (T-box protein 2)	TBX2	4|3|3|2	12	3	4	0|0|0|0|0|0|0|0|0|0|0|0|0|0|0|0|0|0|0|0|0|0|0|0	0.98	1	0.98	1	0.98	2.82	30	0	NA
TPRX2	Q14938	NFIX_HUMAN	Nuclear factor 1 X-type (NF1-X) (Nuclear factor 1/X) (CCAAT-box-binding transcription factor) (CTF) (Nuclear factor I/X) (NF-I/X) (NFI-X) (TGGCA-binding protein)	NFIX	9|10|9|7	35	8.75	4	0|0|0|0|0|0|0|0|0|0|0|0|0|0|0|0|0|0|0|0|0|0|0|0	1	1	1	1	1	11.33	87.5	0	NA
TPRX2	Q3KNV8	PCGF3_HUMAN	Polycomb group RING finger protein 3 (RING finger protein 3A)	PCGF3	5|7|4|7	23	5.75	4	0|0|0|1|0|0|0|0|0|0|1|1|0|1|2|2|0|1|0|0|0|0|0|0	0.99	1	0.99	1	0.99	3.86	15.33	0	NA
TPRX2	Q3L8U1	CHD9_HUMAN	Chromodomain-helicase-DNA-binding protein 9 (CHD-9) (EC 3.6.4.12) (ATP-dependent helicase CHD9) (Chromatin-related mesenchymal modulator) (CReMM) (Chromatin-remodeling factor CHROM1) (Kismet homolog 2) (PPAR-alpha-interacting complex protein 320 kDa) (Peroxisomal proliferator-activated receptor A-interacting complex 320 kDa protein)	CHD9	13|15|17|15	60	15	4	7|4|8|7|8|4|3|5|6|4|2|2|2|3|1|1|1|3|2|1|2|3|3|3	0.98	1	0.98	1	0.98	3.02	4.24	0	NA
TPRX2	Q5T0B9	ZN362_HUMAN	Zinc finger protein 362	ZNF362	7|7|6|2	22	5.5	4	0|0|0|0|0|0|0|0|0|0|0|0|0|0|0|0|0|0|0|0|0|0|0|0	0.99	1	0.99	1	0.99	2.82	55	0	NA
TPRX2	Q5T3J3	LRIF1_HUMAN	Ligand-dependent nuclear receptor-interacting factor 1 (HP1-binding protein enriched in inactive X chromosome protein 1) (HBiX1) (Receptor-interacting factor 1)	LRIF1	14|21|15|18	68	17	4	0|0|0|0|0|0|0|0|0|0|0|0|0|0|0|0|0|0|0|0|0|0|0|0	1	1	1	1	1	22.1	170	0	NA
TPRX2	Q6IQ32	ADNP2_HUMAN	Activity-dependent neuroprotector homeobox protein 2 (ADNP homeobox protein 2) (Zinc finger protein 508)	ADNP2	2|3|4|4	13	3.25	4	0|0|0|0|0|0|0|0|0|0|0|0|0|0|0|0|0|0|0|0|0|0|0|0	0.98	1	0.98	1	0.98	2.82	32.5	0	NA
TPRX2	Q6STE5	SMRD3_HUMAN	SWI/SNF-related matrix-associated actin-dependent regulator of chromatin subfamily D member 3 (60 kDa BRG-1/Brm-associated factor subunit C) (BRG1-associated factor 60C) (BAF60C)	SMARCD3	15|13|15|15	58	14.5	4	4|6|7|4|3|3|5|4|4|4|0|0|2|0|1|1|1|1|0|2|1|3|2|5	0.99	1	0.99	1	0.99	4.32	5.52	0	NA
TPRX2	Q86U70	LDB1_HUMAN	LIM domain-binding protein 1 (LDB-1) (Carboxyl-terminal LIM domain-binding protein 2) (CLIM-2) (LIM domain-binding factor CLIM2) (hLdb1) (Nuclear LIM interactor)	LDB1	7|6|7|8	28	7	4	0|0|0|0|0|0|0|0|0|0|0|0|0|0|0|0|0|0|0|0|0|0|0|0	1	1	1	1	1	9.73	70	0	NA
TPRX2	Q8N2W9	PIAS4_HUMAN	E3 SUMO-protein ligase PIAS4 (EC 2.3.2.27) (PIASy) (Protein inhibitor of activated STAT protein 4) (Protein inhibitor of activated STAT protein gamma) (PIAS-gamma) (RING-type E3 ubiquitin transferase PIAS4)	PIAS4	3|4|5|4	16	4	4	0|0|0|0|1|0|0|0|0|0|0|0|0|0|0|0|0|0|0|0|0|0|0|0	1	1	1	1	1	4.67	40	0	NA
TPRX2	Q8N7U7	TPRX1_HUMAN	Tetra-peptide repeat homeobox protein 1	TPRX1	26|27|30|28	111	27.75	4	0|0|0|0|0|0|0|0|0|0|0|0|0|0|0|0|0|0|0|0|0|0|0|0	1	1	1	1	1	39.81	277.5	0	NA
TPRX2	Q8NBZ0	IN80E_HUMAN	INO80 complex subunit E (Coiled-coil domain-containing protein 95)	INO80E	3|3|3|3	12	3	4	0|0|0|0|0|0|0|0|0|0|0|0|0|0|0|0|0|0|0|0|0|0|0|0	0.99	0.99	0.99	0.99	0.99	4.67	30	0	NA
TPRX2	Q96PN7	TREF1_HUMAN	Transcriptional-regulating factor 1 (Breast cancer anti-estrogen resistance 2) (Transcriptional-regulating protein 132) (Zinc finger protein rapa) (Zinc finger transcription factor TReP-132)	TRERF1	3|3|3|3	12	3	4	0|0|0|0|0|0|0|0|0|0|0|0|0|0|0|0|0|0|0|0|0|0|0|0	0.99	0.99	0.99	0.99	0.99	4.67	30	0	NA
TPRX2	Q9BXF3	CECR2_HUMAN	Cat eye syndrome critical region protein 2	CECR2	10|10|12|7	39	9.75	4	0|0|0|0|0|0|0|0|0|0|0|0|0|0|0|0|0|0|0|0|0|0|0|0	1	1	1	1	1	11.33	97.5	0	NA
TPRX2	Q9BZ95	NSD3_HUMAN	Histone-lysine N-methyltransferase NSD3 (EC 2.1.1.370) (EC 2.1.1.371) (Nuclear SET domain-containing protein 3) (Protein whistle) (WHSC1-like 1 isoform 9 with methyltransferase activity to lysine) (Wolf-Hirschhorn syndrome candidate 1-like protein 1) (WHSC1-like protein 1)	NSD3	5|4|3|2	14	3.5	4	0|0|0|0|0|0|0|0|0|0|0|1|0|0|0|0|0|0|0|0|0|1|0|0	0.98	1	0.98	1	0.98	2.82	35	0	NA
TPRX2	Q9HCM1	RESF1_HUMAN	Retroelement silencing factor 1	RESF1	3|5|5|7	20	5	4	0|0|0|0|0|0|0|0|0|0|0|0|0|0|0|0|0|0|0|0|0|0|0|0	1	1	1	1	1	4.67	50	0	NA
TPRX2	Q9ULJ6	ZMIZ1_HUMAN	Zinc finger MIZ domain-containing protein 1 (PIAS-like protein Zimp10) (Retinoic acid-induced protein 17)	ZMIZ1	4|5|4|3	16	4	4	0|0|0|0|0|0|0|0|0|0|0|0|0|0|0|0|0|0|0|0|0|0|0|0	1	1	1	1	1	4.67	40	0	NA
TPRX2	Q86UU0	BCL9L_HUMAN	B-cell CLL/lymphoma 9-like protein (B-cell lymphoma 9-like protein) (BCL9-like protein) (Protein BCL9-2)	BCL9L	4|3|5|2	14	3.5	4	1|0|0|0|0|0|0|0|0|0|0|0|0|0|0|0|0|0|0|0|0|0|0|0	0.98	1	0.98	1	0.98	2.82	35	0	NA
TPRX2	A6NHR9	SMHD1_HUMAN	Structural maintenance of chromosomes flexible hinge domain-containing protein 1 (SMC hinge domain-containing protein 1) (EC 3.6.1.-)	SMCHD1	48|48|53|54	203	50.75	4	24|15|17|19|31|12|20|16|12|13|7|7|6|7|5|6|4|8|5|4|11|7|10|10	0.99	1	0.99	1	0.99	4.11	4.41	0	NA
TPRX2	A8MXV4	NUD19_HUMAN	Acyl-coenzyme A diphosphatase NUDT19 (EC 3.6.1.-) (Nucleoside diphosphate-linked moiety X motif 19) (Nudix motif 19)	NUDT19	8|8|8|8	32	8	4	1|0|1|0|1|1|1|2|0|1|0|0|0|0|0|0|0|0|0|0|0|0|0|0	1	1	1	1	1	9.69	24	0	NA
TPRX2	O00512	BCL9_HUMAN	B-cell CLL/lymphoma 9 protein (B-cell lymphoma 9 protein) (Bcl-9) (Protein legless homolog)	BCL9	20|16|15|21	72	18	4	3|0|2|2|4|0|1|0|0|1|3|2|2|1|2|2|3|2|2|2|2|5|3|4	1	1	1	1	1	10.36	9	0	NA
TPRX2	O00712	NFIB_HUMAN	Nuclear factor 1 B-type (NF1-B) (Nuclear factor 1/B) (CCAAT-box-binding transcription factor) (CTF) (Nuclear factor I/B) (NF-I/B) (NFI-B) (TGGCA-binding protein)	NFIB	12|14|16|16	58	14.5	4	1|2|1|1|2|3|3|3|3|4|0|1|3|2|1|1|2|2|0|1|1|2|2|1	1	1	1	1	1	7.63	8.29	0	NA
TPRX2	O14497	ARI1A_HUMAN	AT-rich interactive domain-containing protein 1A (ARID domain-containing protein 1A) (B120) (BRG1-associated factor 250) (BAF250) (BRG1-associated factor 250a) (BAF250A) (Osa homolog 1) (hOSA1) (SWI-like protein) (SWI/SNF complex protein p270) (SWI/SNF-related, matrix-associated, actin-dependent regulator of chromatin subfamily F member 1) (hELD)	ARID1A	107|107|115|111	440	110	4	43|31|37|26|35|19|20|21|19|19|13|15|14|13|16|15|19|16|14|13|22|22|29|26	1	1	1	1	1	15.78	5.11	0	NA
TPRX2	O14593	RFXK_HUMAN	DNA-binding protein RFXANK (Ankyrin repeat family A protein 1) (Regulatory factor X subunit B) (RFX-B) (Regulatory factor X-associated ankyrin-containing protein)	RFXANK	5|5|9|5	24	6	4	2|1|0|0|1|0|1|0|0|1|0|0|0|0|0|0|0|0|0|0|1|0|0|0	1	1	1	1	1	7.82	20.57	0	NA
TPRX2	O14686	KMT2D_HUMAN	Histone-lysine N-methyltransferase 2D (Lysine N-methyltransferase 2D) (EC 2.1.1.364) (ALL1-related protein) (Myeloid/lymphoid or mixed-lineage leukemia protein 2)	KMT2D	148|151|153|150	602	150.5	4	32|18|15|17|31|15|15|14|13|15|5|2|4|5|5|10|5|5|4|1|8|5|10|11	1	1	1	1	1	16.52	13.63	0	NA
TPRX2	O15014	ZN609_HUMAN	Zinc finger protein 609	ZNF609	40|38|38|35	151	37.75	4	8|2|2|9|7|5|1|5|6|4|3|4|5|5|7|5|7|8|7|5|5|5|6|7	1	1	1	1	1	22.9	7.08	0	NA
TPRX2	O15047	SET1A_HUMAN	Histone-lysine N-methyltransferase SETD1A (EC 2.1.1.364) (Lysine N-methyltransferase 2F) (SET domain-containing protein 1A) (hSET1A) (Set1/Ash2 histone methyltransferase complex subunit SET1)	SETD1A	27|26|28|27	108	27	4	15|8|15|9|14|10|5|7|7|7|8|8|5|5|3|5|5|4|5|3|8|11|9|6	0.99	1	0.99	1	0.99	4.47	3.56	0	NA
TPRX2	O15090	ZN536_HUMAN	Zinc finger protein 536	ZNF536	14|15|11|11	51	12.75	4	1|0|0|0|1|1|0|0|0|0|2|0|0|0|0|0|0|0|1|0|2|0|0|0	1	1	1	1	1	14.61	38.25	0	NA
TPRX2	O15164	TIF1A_HUMAN	Transcription intermediary factor 1-alpha (TIF1-alpha) (EC 2.3.2.27) (E3 ubiquitin-protein ligase TRIM24) (RING finger protein 82) (RING-type E3 ubiquitin transferase TIF1-alpha) (Tripartite motif-containing protein 24)	TRIM24	21|19|22|21	83	20.75	4	7|1|3|4|2|3|2|1|1|0|2|3|3|3|3|5|4|4|3|4|2|4|2|1	1	1	1	1	1	12.42	7.43	0	NA
TPRX2	O15550	KDM6A_HUMAN	Lysine-specific demethylase 6A (EC 1.14.11.68) (Histone demethylase UTX) (Ubiquitously-transcribed TPR protein on the X chromosome) (Ubiquitously-transcribed X chromosome tetratricopeptide repeat protein) ([histone H3]-trimethyl-L-lysine(27) demethylase 6A)	KDM6A	35|39|40|38	152	38	4	11|7|3|5|7|2|4|3|5|4|3|3|2|3|0|1|0|3|1|0|1|2|3|2	1	1	1	1	1	13.68	12.16	0	NA
TPRX2	O60264	SMCA5_HUMAN	SWI/SNF-related matrix-associated actin-dependent regulator of chromatin subfamily A member 5 (SWI/SNF-related matrix-associated actin-dependent regulator of chromatin A5) (EC 3.6.4.-) (Sucrose nonfermenting protein 2 homolog) (hSNF2H)	SMARCA5	39|41|41|36	157	39.25	4	5|1|1|2|5|7|4|4|2|1|1|0|0|2|2|4|1|3|1|2|0|0|1|2	1	1	1	1	1	22.93	18.47	0	NA
TPRX2	O75177	CREST_HUMAN	Calcium-responsive transactivator (SS18-like protein 1) (SYT homolog 1)	SS18L1	4|6|6|5	21	5.25	4	0|1|0|0|0|0|0|0|0|0|0|0|0|0|0|0|0|0|0|0|0|0|0|0	1	1	1	1	1	6.41	52.5	0	NA
TPRX2	O75376	NCOR1_HUMAN	Nuclear receptor corepressor 1 (N-CoR) (N-CoR1)	NCOR1	108|104|106|109	427	106.75	4	47|39|49|50|47|24|24|25|36|31|15|20|20|20|14|12|8|14|5|8|23|26|26|25	0.99	0.99	0.99	0.99	0.99	4.1	4.21	0	NA
TPRX2	O75461	E2F6_HUMAN	Transcription factor E2F6 (E2F-6)	E2F6	7|10|9|10	36	9	4	0|3|0|1|1|0|2|0|1|1|0|0|0|0|0|0|0|0|0|0|2|0|2|3	1	1	1	1	1	4.3	13.5	0	NA
TPRX2	O75928	PIAS2_HUMAN	E3 SUMO-protein ligase PIAS2 (EC 2.3.2.-) (Androgen receptor-interacting protein 3) (ARIP3) (DAB2-interacting protein) (DIP) (E3 SUMO-protein transferase PIAS2) (Msx-interacting zinc finger protein) (Miz1) (PIAS-NY protein) (Protein inhibitor of activated STAT x) (Protein inhibitor of activated STAT2)	PIAS2	4|5|3|3	15	3.75	4	0|0|0|1|1|0|1|1|0|0|0|0|0|0|0|0|0|0|0|0|0|0|0|0	0.99	1	0.99	1	0.99	3.63	22.5	0	NA
TPRX2	O95785	WIZ_HUMAN	Protein Wiz (Widely-interspaced zinc finger-containing protein) (Zinc finger protein 803)	WIZ	32|34|37|39	142	35.5	4	15|9|11|8|8|4|3|5|5|5|2|4|6|4|7|7|6|6|4|3|9|6|8|10	1	1	1	1	1	14.15	5.5	0	NA
TPRX2	P08651	NFIC_HUMAN	Nuclear factor 1 C-type (NF1-C) (Nuclear factor 1/C) (CCAAT-box-binding transcription factor) (CTF) (Nuclear factor I/C) (NF-I/C) (NFI-C) (TGGCA-binding protein)	NFIC	9|8|9|8	34	8.5	4	0|3|0|0|0|0|0|0|1|1|0|0|0|0|0|0|0|1|0|0|1|1|1|1	1	1	1	1	1	8.86	20.4	0	NA
TPRX2	P0C7T5	ATX1L_HUMAN	Ataxin-1-like (Brother of ataxin-1) (Brother of ATXN1)	ATXN1L	17|21|19|16	73	18.25	4	6|2|4|2|5|0|3|4|3|3|1|0|2|2|3|2|2|2|0|1|3|2|5|7	1	1	1	1	1	9.41	6.84	0	NA
TPRX2	P10244	MYBB_HUMAN	Myb-related protein B (B-Myb) (Myb-like protein 2)	MYBL2	22|25|25|21	93	23.25	4	2|1|1|0|2|3|2|2|2|0|1|2|2|4|2|2|1|0|0|1|10|7|4|3	1	1	1	1	1	6.95	10.33	0	NA
TPRX2	P13056	NR2C1_HUMAN	Nuclear receptor subfamily 2 group C member 1 (Orphan nuclear receptor TR2) (Testicular receptor 2)	NR2C1	10|11|11|12	44	11	4	1|2|0|0|1|0|0|1|0|0|2|1|0|1|0|0|0|0|0|0|2|3|3|1	1	1	1	1	1	8.64	14.67	0	NA
TPRX2	P35226	BMI1_HUMAN	Polycomb complex protein BMI-1 (Polycomb group RING finger protein 4) (RING finger protein 51)	BMI1	8|7|11|11	37	9.25	4	0|0|2|0|2|1|1|2|4|1|0|1|2|2|1|2|2|1|0|1|3|3|3|2	0.98	1	0.98	1	0.98	2.6	6.17	0	NA
TPRX2	P37275	ZEB1_HUMAN	Zinc finger E-box-binding homeobox 1 (NIL-2-A zinc finger protein) (Negative regulator of IL2) (Transcription factor 8) (TCF-8)	ZEB1	8|11|8|9	36	9	4	1|0|0|0|1|0|0|0|0|0|0|1|2|2|2|2|2|2|0|1|1|0|0|0	1	1	1	1	1	9.96	12.71	0	NA
TPRX2	P48382	RFX5_HUMAN	DNA-binding protein RFX5 (Regulatory factor X 5)	RFX5	27|26|24|26	103	25.75	4	13|4|8|7|8|4|5|2|6|4|5|7|8|9|7|9|10|8|6|8|14|11|7|10	1	1	1	1	1	6.37	3.43	0	NA
TPRX2	P49116	NR2C2_HUMAN	Nuclear receptor subfamily 2 group C member 2 (Orphan nuclear receptor TAK1) (Orphan nuclear receptor TR4) (Testicular receptor 4)	NR2C2	6|9|9|8	32	8	4	0|0|1|1|1|0|0|0|0|0|0|0|0|0|0|0|0|0|0|0|1|1|0|1	1	1	1	1	1	7.39	32	0	NA
TPRX2	P51531	SMCA2_HUMAN	Probable global transcription activator SNF2L2 (EC 3.6.4.-) (ATP-dependent helicase SMARCA2) (BRG1-associated factor 190B) (BAF190B) (Protein brahma homolog) (hBRM) (SNF2-alpha) (SWI/SNF-related matrix-associated actin-dependent regulator of chromatin subfamily A member 2)	SMARCA2	62|66|69|72	269	67.25	4	30|21|24|24|27|18|18|16|13|20|6|7|7|9|6|4|5|6|1|3|17|14|13|14	1	1	1	1	1	5.33	5	0	NA
TPRX2	P54198	HIRA_HUMAN	Protein HIRA (TUP1-like enhancer of split protein 1)	HIRA	17|17|16|16	66	16.5	4	2|0|1|0|2|1|1|1|0|0|0|0|0|0|0|0|0|0|0|0|0|0|0|0	1	1	1	1	1	22.29	49.5	0	NA
TPRX2	P54253	ATX1_HUMAN	Ataxin-1 (Spinocerebellar ataxia type 1 protein)	ATXN1	14|14|15|12	55	13.75	4	2|2|0|2|3|2|1|0|3|0|0|0|0|0|0|0|0|0|0|0|2|3|2|3	1	1	1	1	1	8.04	13.2	0	NA
TPRX2	P54259	ATN1_HUMAN	Atrophin-1 (Dentatorubral-pallidoluysian atrophy protein)	ATN1	10|9|8|6	33	8.25	4	0|0|0|0|0|0|0|0|0|0|0|0|0|0|0|0|0|0|0|0|0|0|0|0	1	1	1	1	1	9.73	82.5	0	NA
TPRX2	P78364	PHC1_HUMAN	Polyhomeotic-like protein 1 (hPH1) (Early development regulatory protein 1)	PHC1	7|6|7|8	28	7	4	1|0|0|0|0|0|0|0|0|0|0|1|0|0|0|0|0|0|0|0|1|0|1|2	1	1	1	1	1	8.78	28	0	NA
TPRX2	P85037	FOXK1_HUMAN	Forkhead box protein K1 (Myocyte nuclear factor) (MNF)	FOXK1	13|15|17|13	58	14.5	4	0|1|1|0|3|1|1|2|2|0|0|0|1|0|0|0|0|1|0|0|2|0|1|1	1	1	1	1	1	21.48	20.47	0	NA
TPRX2	Q01167	FOXK2_HUMAN	Forkhead box protein K2 (G/T-mismatch specific binding protein) (nGTBP) (Interleukin enhancer-binding factor 1)	FOXK2	8|9|11|8	36	9	4	1|1|0|3|0|0|1|1|1|0|1|0|0|0|0|1|0|1|0|0|2|2|2|1	1	1	1	1	1	6.75	12	0	NA
TPRX2	Q01543	FLI1_HUMAN	Friend leukemia integration 1 transcription factor (Proto-oncogene Fli-1) (Transcription factor ERGB)	FLI1	6|5|6|5	22	5.5	4	1|0|1|0|0|0|0|0|1|0|0|0|0|0|1|0|0|0|0|0|0|0|0|0	1	1	1	1	1	6.95	33	0	NA
TPRX2	Q01664	TFAP4_HUMAN	Transcription factor AP-4 (Activating enhancer-binding protein 4) (Class C basic helix-loop-helix protein 41) (bHLHc41)	TFAP4	5|5|5|4	19	4.75	4	0|0|0|0|0|1|1|0|1|0|1|0|0|0|0|0|0|0|0|0|0|0|0|0	1	1	1	1	1	5.31	28.5	0	NA
TPRX2	Q01826	SATB1_HUMAN	DNA-binding protein SATB1 (Special AT-rich sequence-binding protein 1)	SATB1	27|27|28|30	112	28	4	10|7|10|10|10|6|8|7|6|9|0|1|2|1|0|0|0|0|0|0|2|4|3|3	0.99	0.99	0.99	0.99	0.99	4.42	6.79	0	NA
TPRX2	Q03164	KMT2A_HUMAN	Histone-lysine N-methyltransferase 2A (Lysine N-methyltransferase 2A) (EC 2.1.1.364) (ALL-1) (CXXC-type zinc finger protein 7) (Cysteine methyltransferase KMT2A) (EC 2.1.1.-) (Myeloid/lymphoid or mixed-lineage leukemia) (Myeloid/lymphoid or mixed-lineage leukemia protein 1) (Trithorax-like protein) (Zinc finger protein HRX) [Cleaved into: MLL cleavage product N320 (N-terminal cleavage product of …	KMT2A	21|24|15|21	81	20.25	4	2|7|6|2|4|1|1|1|2|1|3|2|1|4|2|1|1|1|0|0|1|1|0|3	1	1	1	1	1	6.89	10.34	0	NA
TPRX2	Q04724	TLE1_HUMAN	Transducin-like enhancer protein 1 (E(Sp1) homolog) (Enhancer of split groucho-like protein 1) (ESG1)	TLE1	24|25|23|24	96	24	4	9|7|10|8|12|6|4|5|5|7|1|2|4|2|1|2|1|1|1|1|6|5|5|5	1	1	1	1	1	5.27	5.24	0	NA
TPRX2	Q04726	TLE3_HUMAN	Transducin-like enhancer protein 3 (Enhancer of split groucho-like protein 3) (ESG3)	TLE3	43|44|47|44	178	44.5	4	16|12|18|17|15|10|10|9|9|12|7|6|4|6|4|8|7|6|9|4|10|10|11|10	1	1	1	1	1	13.29	4.64	0	NA
TPRX2	Q08117	TLE5_HUMAN	TLE family member 5 (Amino-terminal enhancer of split) (Amino enhancer of split) (Gp130-associated protein GAM) (Grg-5) (Groucho-related protein 5) (Protein ESP1) (Protein GRG) (TLE family member 5, transcriptional modulator)	TLE5	7|6|6|5	24	6	4	1|0|1|1|0|1|1|1|1|0|0|0|1|1|0|0|0|0|0|0|1|0|0|1	0.99	1	0.99	1	0.99	4.18	13.09	0	NA
TPRX2	Q09472	EP300_HUMAN	Histone acetyltransferase p300 (p300 HAT) (EC 2.3.1.48) (E1A-associated protein p300) (Histone butyryltransferase p300) (EC 2.3.1.-) (Histone crotonyltransferase p300) (EC 2.3.1.-) (Protein 2-hydroxyisobutyryltransferase p300) (EC 2.3.1.-) (Protein lactyltransferas p300) (EC 2.3.1.-) (Protein propionyltransferase p300) (EC 2.3.1.-)	EP300	41|39|44|42	166	41.5	4	2|4|0|3|2|3|2|3|1|3|0|0|0|0|1|0|1|0|0|0|0|2|0|1	1	1	1	1	1	33.36	35.57	0	NA
TPRX2	Q12830	BPTF_HUMAN	Nucleosome-remodeling factor subunit BPTF (Bromodomain and PHD finger-containing transcription factor) (Fetal Alz-50 clone 1 protein) (Fetal Alzheimer antigen)	BPTF	45|43|46|50	184	46	4	5|2|0|0|2|7|5|5|3|1|2|2|0|1|1|1|1|1|4|1|2|2|2|1	1	1	1	1	1	29.64	21.65	0	NA
TPRX2	Q12857	NFIA_HUMAN	Nuclear factor 1 A-type (NF1-A) (Nuclear factor 1/A) (CCAAT-box-binding transcription factor) (CTF) (Nuclear factor I/A) (NF-I/A) (NFI-A) (TGGCA-binding protein)	NFIA	23|23|22|23	91	22.75	4	6|1|3|4|7|2|3|3|2|2|3|4|3|3|4|4|4|5|4|4|6|7|3|4	1	1	1	1	1	12.79	6	0	NA
TPRX2	Q14186	TFDP1_HUMAN	Transcription factor Dp-1 (DRTF1-polypeptide 1) (DRTF1) (E2F dimerization partner 1)	TFDP1	14|15|17|14	60	15	4	7|5|3|7|5|5|5|2|5|2|1|1|2|2|1|1|1|0|0|1|4|3|4|5	0.99	1	0.99	1	0.99	4.58	5	0	NA
TPRX2	Q14676	MDC1_HUMAN	Mediator of DNA damage checkpoint protein 1 (Nuclear factor with BRCT domains 1)	MDC1	51|46|46|49	192	48	4	7|2|4|5|8|5|4|5|13|0|5|6|5|3|4|5|4|3|4|4|7|3|4|5	1	1	1	1	1	39.19	10.02	0	NA
TPRX2	Q14781	CBX2_HUMAN	Chromobox protein homolog 2	CBX2	9|10|7|8	34	8.5	4	1|1|0|0|0|2|0|0|0|1|0|0|0|0|0|0|0|0|0|0|0|0|0|0	1	1	1	1	1	9.22	40.8	0	NA
TPRX2	Q15291	RBBP5_HUMAN	Retinoblastoma-binding protein 5 (RBBP-5) (Retinoblastoma-binding protein RBQ-3)	RBBP5	29|24|23|26	102	25.5	4	9|8|8|2|4|8|7|5|5|11|2|1|3|1|1|1|1|0|0|1|5|4|6|4	1	1	1	1	1	5.01	6.31	0	NA
TPRX2	Q15596	NCOA2_HUMAN	Nuclear receptor coactivator 2 (NCoA-2) (Class E basic helix-loop-helix protein 75) (bHLHe75) (Transcriptional intermediary factor 2) (hTIF2)	NCOA2	29|35|31|33	128	32	4	10|6|15|9|13|4|7|7|7|6|3|3|4|1|5|3|3|4|2|2|5|6|3|6	1	1	1	1	1	7.23	5.73	0	NA
TPRX2	Q15788	NCOA1_HUMAN	Nuclear receptor coactivator 1 (NCoA-1) (EC 2.3.1.48) (Class E basic helix-loop-helix protein 74) (bHLHe74) (Protein Hin-2) (RIP160) (Renal carcinoma antigen NY-REN-52) (Steroid receptor coactivator 1) (SRC-1)	NCOA1	15|13|12|13	53	13.25	4	1|0|0|0|0|1|0|1|1|0|0|0|0|0|0|0|0|0|0|0|0|0|0|0	1	1	1	1	1	17.83	79.5	0	NA
TPRX2	Q15906	VPS72_HUMAN	Vacuolar protein sorting-associated protein 72 homolog (Protein YL-1) (Transcription factor-like 1)	VPS72	16|14|15|12	57	14.25	4	4|2|4|2|4|3|3|3|1|3|0|2|3|0|1|0|0|1|0|0|5|6|5|6	0.99	1	0.99	1	0.99	3.73	5.9	0	NA
TPRX2	Q15911	ZFHX3_HUMAN	Zinc finger homeobox protein 3 (AT motif-binding factor 1) (AT-binding transcription factor 1) (Alpha-fetoprotein enhancer-binding protein) (Zinc finger homeodomain protein 3) (ZFH-3)	ZFHX3	20|16|21|21	78	19.5	4	3|1|1|1|0|0|1|0|0|0|2|1|2|2|2|1|1|0|0|1|0|1|0|0	1	1	1	1	1	17.4	23.4	0	NA
TPRX2	Q2KHR2	RFX7_HUMAN	DNA-binding protein RFX7 (Regulatory factor X 7) (Regulatory factor X domain-containing protein 2)	RFX7	4|5|6|4	19	4.75	4	1|0|0|2|0|0|0|0|0|0|0|0|0|0|0|0|2|0|1|1|0|0|0|0	0.98	1	0.98	1	0.98	3.55	16.29	0	NA
TPRX2	Q2KHR3	QSER1_HUMAN	Glutamine and serine-rich protein 1	QSER1	26|28|26|28	108	27	4	1|3|1|0|0|3|0|1|0|2|0|0|2|2|1|1|1|0|1|0|3|4|0|1	1	1	1	1	1	28.2	24	0	NA
TPRX2	Q4LE39	ARI4B_HUMAN	AT-rich interactive domain-containing protein 4B (ARID domain-containing protein 4B) (180 kDa Sin3-associated polypeptide) (Sin3-associated polypeptide p180) (Breast cancer-associated antigen BRCAA1) (Histone deacetylase complex subunit SAP180) (Retinoblastoma-binding protein 1-like 1)	ARID4B	29|27|28|25	109	27.25	4	11|7|6|5|8|6|8|6|7|5|4|5|4|4|2|3|3|3|0|1|6|10|6|10	1	1	1	1	1	9.38	5.03	0	NA
TPRX2	Q52LA3	LIN52_HUMAN	Protein lin-52 homolog	LIN52	5|4|4|3	16	4	4	0|0|0|0|0|0|0|0|1|0|0|0|0|0|0|0|0|0|0|0|0|0|0|0	1	1	1	1	1	4.67	40	0	NA
TPRX2	Q52LR7	EPC2_HUMAN	Enhancer of polycomb homolog 2 (EPC-like)	EPC2	8|7|5|8	28	7	4	2|0|0|0|1|1|1|1|1|0|0|0|0|0|1|0|0|0|1|0|1|0|0|0	1	1	1	1	1	4.41	16.8	0	NA
TPRX2	Q5H9F3	BCORL_HUMAN	BCL-6 corepressor-like protein 1 (BCoR-L1) (BCoR-like protein 1)	BCORL1	16|16|20|17	69	17.25	4	0|0|0|0|0|0|0|0|0|0|0|0|0|0|0|0|0|0|0|0|1|0|0|0	1	1	1	1	1	25.09	172.5	0	NA
TPRX2	Q5JSZ5	PRC2B_HUMAN	Protein PRRC2B (HLA-B-associated transcript 2-like 1) (Proline-rich coiled-coil protein 2B)	PRRC2B	17|19|15|17	68	17	4	0|0|0|0|0|1|1|0|1|0|0|0|0|0|0|0|0|0|0|0|0|0|0|0	1	1	1	1	1	23.09	136	0	NA
TPRX2	Q5PSV4	BRM1L_HUMAN	Breast cancer metastasis-suppressor 1-like protein (BRMS1-homolog protein p40) (BRMS1-like protein p40)	BRMS1L	19|17|18|18	72	18	4	7|5|7|7|7|4|5|6|6|4|1|3|2|5|1|1|1|3|2|0|6|8|3|5	1	1	1	1	1	5.47	4.36	0	NA
TPRX2	Q5TKA1	LIN9_HUMAN	Protein lin-9 homolog (HuLin-9) (hLin-9) (Beta subunit-associated regulator of apoptosis) (TUDOR gene similar protein) (Type I interferon receptor beta chain-associated protein) (pRB-associated protein)	LIN9	19|19|19|21	78	19.5	4	2|1|1|0|2|3|2|3|3|1|0|1|1|3|1|0|1|1|1|0|5|3|3|3	1	1	1	1	1	16.68	11.41	0	NA
TPRX2	Q5VZL5	ZMYM4_HUMAN	Zinc finger MYM-type protein 4 (Zinc finger protein 262)	ZMYM4	46|48|48|51	193	48.25	4	19|9|10|8|16|6|4|3|2|4|5|4|6|3|5|4|3|6|3|4|8|7|5|9	1	1	1	1	1	10.91	7.57	0	NA
TPRX2	Q68CP9	ARID2_HUMAN	AT-rich interactive domain-containing protein 2 (ARID domain-containing protein 2) (BRG1-associated factor 200) (BAF200) (Zinc finger protein with activation potential) (Zipzap/p200)	ARID2	37|34|33|36	140	35	4	13|5|8|5|8|2|1|2|3|4|2|2|1|1|2|1|2|3|1|1|2|1|0|0	1	1	1	1	1	8.05	12	0	NA
TPRX2	Q6KC79	NIPBL_HUMAN	Nipped-B-like protein (Delangin) (SCC2 homolog)	NIPBL	12|13|18|23	66	16.5	4	1|0|2|1|1|0|0|0|0|0|2|2|0|0|2|3|1|1|0|0|0|0|0|0	1	1	1	1	1	12.35	24.75	0	NA
TPRX2	Q6MZP7	LIN54_HUMAN	Protein lin-54 homolog (CXC domain-containing protein 1)	LIN54	31|33|32|36	132	33	4	7|5|7|7|11|5|4|6|4|6|4|8|8|7|2|4|2|3|1|2|8|15|11|11	1	1	1	1	1	8.5	5.35	0	NA
TPRX2	Q6P1X5	TAF2_HUMAN	Transcription initiation factor TFIID subunit 2 (150 kDa cofactor of initiator function) (RNA polymerase II TBP-associated factor subunit B) (TBP-associated factor 150 kDa) (Transcription initiation factor TFIID 150 kDa subunit) (TAF(II)150) (TAFII-150) (TAFII150)	TAF2	11|12|14|13	50	12.5	4	4|3|3|1|4|5|7|4|4|1|1|1|0|1|1|2|1|0|1|1|1|1|5|1	0.99	1	0.99	1	0.99	3.5	5.66	0	NA
TPRX2	Q6P4R8	NFRKB_HUMAN	Nuclear factor related to kappa-B-binding protein (DNA-binding protein R kappa-B) (INO80 complex subunit G)	NFRKB	19|20|22|24	85	21.25	4	1|0|1|0|0|0|0|0|0|1|2|2|1|2|2|3|2|2|2|1|3|2|2|1	1	1	1	1	1	19.03	17	0	NA
TPRX2	Q6PJG2	MDEAS_HUMAN	Mitotic deacetylase-associated SANT domain protein (ELM2 and SANT domain-containing protein 1)	MIDEAS	36|37|31|32	136	34	4	1|0|0|0|0|0|0|0|1|0|0|0|1|0|0|0|0|0|0|0|0|0|0|0	1	1	1	1	1	46.56	272	0	NA
TPRX2	Q6ZRI6	CO039_HUMAN	Uncharacterized protein C15orf39	C15orf39	12|8|11|10	41	10.25	4	0|0|0|0|0|0|0|0|0|0|0|0|0|0|0|0|0|0|0|0|0|0|0|1	1	1	1	1	1	12.91	102.5	0	NA
TPRX2	Q6ZRS2	SRCAP_HUMAN	Helicase SRCAP (EC 3.6.4.-) (Domino homolog 2) (Snf2-related CBP activator)	SRCAP	70|65|68|75	278	69.5	4	23|17|20|10|12|18|13|15|13|12|9|8|7|8|5|4|3|4|4|3|14|15|16|17	1	1	1	1	1	11.52	6.18	0	NA
TPRX2	Q6ZU65	UBN2_HUMAN	Ubinuclein-2	UBN2	10|15|12|13	50	12.5	4	1|0|0|0|0|1|0|0|1|0|0|0|0|0|0|0|0|0|0|0|0|0|0|0	1	1	1	1	1	15.52	100	0	NA
TPRX2	Q6ZW49	PAXI1_HUMAN	PAX-interacting protein 1 (PAX transactivation activation domain-interacting protein)	PAXIP1	43|43|37|32	155	38.75	4	5|5|3|3|6|6|3|6|7|4|0|0|0|0|1|0|1|1|1|1|2|1|2|3	1	1	1	1	1	13.53	15.25	0	NA
TPRX2	Q76L83	ASXL2_HUMAN	Putative Polycomb group protein ASXL2 (Additional sex combs-like protein 2)	ASXL2	8|10|5|7	30	7.5	4	1|1|1|1|1|0|0|1|0|0|0|0|1|1|0|0|0|1|0|0|0|1|0|0	1	1	1	1	1	4.41	18	0	NA
TPRX2	Q7Z3K3	POGZ_HUMAN	Pogo transposable element with ZNF domain (Suppressor of hairy wing homolog 5) (Zinc finger protein 280E) (Zinc finger protein 635)	POGZ	28|31|37|34	130	32.5	4	6|1|2|1|1|2|1|1|0|1|1|2|2|2|0|1|1|1|0|0|2|2|4|2	1	1	1	1	1	34.62	21.67	0	NA
TPRX2	Q7Z589	EMSY_HUMAN	BRCA2-interacting transcriptional repressor EMSY	EMSY	34|34|34|32	134	33.5	4	16|9|10|11|13|4|5|7|5|10|2|4|3|2|2|1|2|5|0|0|4|0|5|4	1	1	1	1	1	5.08	6.48	0	NA
TPRX2	Q7Z5J4	RAI1_HUMAN	Retinoic acid-induced protein 1	RAI1	6|4|5|5	20	5	4	0|0|0|0|0|0|0|0|0|0|0|0|0|0|0|0|0|0|0|0|0|0|0|0	1	1	1	1	1	6.41	50	0	NA
TPRX2	Q7Z7C8	TAF8_HUMAN	Transcription initiation factor TFIID subunit 8 (Protein taube nuss) (TBP-associated factor 43 kDa) (TBP-associated factor 8) (Transcription initiation factor TFIID 43 kDa subunit) (TAFII-43) (TAFII43) (hTAFII43)	TAF8	9|7|7|8	31	7.75	4	1|1|2|2|2|2|3|5|1|2|1|0|1|0|1|1|1|1|1|1|0|1|1|1	0.97	1	0.97	1	0.97	3.08	5.81	0	NA
TPRX2	Q86SE9	PCGF5_HUMAN	Polycomb group RING finger protein 5 (RING finger protein 159)	PCGF5	9|8|8|7	32	8	4	1|2|0|2|2|1|1|1|1|2|0|0|0|1|0|0|0|0|0|0|0|0|0|0	1	1	1	1	1	9.2	13.71	0	NA
TPRX2	Q86U86	PB1_HUMAN	Protein polybromo-1 (hPB1) (BRG1-associated factor 180) (BAF180) (Polybromo-1D)	PBRM1	48|52|54|55	209	52.25	4	25|25|18|15|23|10|12|11|10|20|0|2|1|0|1|2|2|2|1|1|3|5|4|5	0.98	0.98	0.98	0.98	0.98	3.47	6.33	0	NA
TPRX2	Q86UP3	ZFHX4_HUMAN	Zinc finger homeobox protein 4 (Zinc finger homeodomain protein 4) (ZFH-4)	ZFHX4	18|17|21|24	80	20	4	1|0|1|0|0|0|0|0|0|0|1|1|0|0|0|0|0|2|0|0|0|0|0|0	1	1	1	1	1	30.22	80	0	NA
TPRX2	Q86XN7	PRSR1_HUMAN	Proline and serine-rich protein 1	PROSER1	11|11|13|10	45	11.25	4	0|0|0|2|1|1|0|0|0|0|0|0|0|0|0|0|0|0|0|0|0|0|0|1	1	1	1	1	1	13.76	54	0	NA
TPRX2	Q8IVH2	FOXP4_HUMAN	Forkhead box protein P4 (Fork head-related protein-like A)	FOXP4	22|21|24|21	88	22	4	1|0|1|0|1|0|0|0|0|0|1|1|1|1|2|2|1|0|1|1|0|0|0|1	1	1	1	1	1	26.08	35.2	0	NA
TPRX2	Q8IWI9	MGAP_HUMAN	MAX gene-associated protein (MAX dimerization protein 5)	MGA	74|75|81|91	321	80.25	4	18|9|14|14|15|9|3|9|6|2|9|12|9|9|9|12|7|9|4|4|16|15|15|15	1	1	1	1	1	25.43	7.89	0	NA
TPRX2	Q8IX15	HOMEZ_HUMAN	Homeobox and leucine zipper protein Homez (Homeodomain leucine zipper-containing factor)	HOMEZ	12|15|10|19	56	14	4	1|0|1|0|1|2|1|1|1|0|0|0|0|0|0|0|0|0|0|0|0|0|0|0	1	1	1	1	1	12.7	42	0	NA
TPRX2	Q8IXM2	BAP18_HUMAN	Chromatin complexes subunit BAP18 (BPTF-associated protein of 18 kDa)	BAP18	10|7|8|10	35	8.75	4	3|1|3|2|2|2|1|1|1|1|0|0|0|0|0|0|0|0|0|0|1|1|0|3	1	1	1	1	1	4.65	9.55	0	NA
TPRX2	Q8IY57	YAF2_HUMAN	YY1-associated factor 2	YAF2	12|8|10|9	39	9.75	4	4|2|3|1|2|2|1|1|0|2|1|0|2|3|0|1|0|2|0|0|2|1|1|1	1	1	1	1	1	4.26	7.31	0	NA
TPRX2	Q8IY67	RAVR1_HUMAN	Ribonucleoprotein PTB-binding 1 (Protein raver-1)	RAVER1	8|9|10|11	38	9.5	4	2|1|2|0|1|0|0|0|0|1|1|0|0|0|1|1|0|0|0|0|0|1|1|2	1	1	1	1	1	7.73	16.29	0	NA
TPRX2	Q8N488	RYBP_HUMAN	RING1 and YY1-binding protein (Apoptin-associating protein 1) (APAP-1) (Death effector domain-associated factor) (DED-associated factor) (YY1 and E4TF1-associated factor 1)	RYBP	7|8|7|7	29	7.25	4	1|0|1|0|2|0|1|0|1|0|2|1|0|0|2|1|0|1|0|0|0|1|0|1	1	1	1	1	1	6.01	11.6	0	NA
TPRX2	Q8NB78	KDM1B_HUMAN	Lysine-specific histone demethylase 1B (EC 1.14.99.66) (Flavin-containing amine oxidase domain-containing protein 1) (Lysine-specific histone demethylase 2)	KDM1B	6|5|6|4	21	5.25	4	1|0|0|0|1|1|1|1|1|0|0|0|0|0|0|0|0|0|0|0|0|0|0|0	1	1	1	1	1	4.24	21	0	NA
TPRX2	Q8NEZ4	KMT2C_HUMAN	Histone-lysine N-methyltransferase 2C (Lysine N-methyltransferase 2C) (EC 2.1.1.364) (Homologous to ALR protein) (Myeloid/lymphoid or mixed-lineage leukemia protein 3)	KMT2C	52|48|58|46	204	51	4	4|1|0|0|1|0|2|1|2|0|0|0|0|0|0|0|0|0|0|0|0|1|0|2	1	1	1	1	1	31.3	87.43	0	NA
TPRX2	Q8NF64	ZMIZ2_HUMAN	Zinc finger MIZ domain-containing protein 2 (PIAS-like protein Zimp7)	ZMIZ2	8|8|8|7	31	7.75	4	0|0|0|0|2|0|1|0|0|0|0|0|0|0|1|0|1|1|1|0|0|0|0|0	1	1	1	1	1	12.99	26.57	0	NA
TPRX2	Q8NFD5	ARI1B_HUMAN	AT-rich interactive domain-containing protein 1B (ARID domain-containing protein 1B) (BRG1-associated factor 250b) (BAF250B) (BRG1-binding protein hELD/OSA1) (Osa homolog 2) (hOsa2) (p250R)	ARID1B	56|61|62|61	240	60	4	19|10|17|11|14|11|7|12|7|6|6|8|6|7|9|7|9|9|6|7|10|11|13|15	1	1	1	1	1	29.29	6.08	0	NA
TPRX2	Q8NHM5	KDM2B_HUMAN	Lysine-specific demethylase 2B (EC 1.14.11.27) (CXXC-type zinc finger protein 2) (F-box and leucine-rich repeat protein 10) (F-box protein FBL10) (F-box/LRR-repeat protein 10) (JmjC domain-containing histone demethylation protein 1B) (Jumonji domain-containing EMSY-interactor methyltransferase motif protein) (Protein JEMMA) (Protein-containing CXXC domain 2) ([Histone-H3]-lysine-36 demethylase 1B)	KDM2B	31|34|36|34	135	33.75	4	8|6|5|3|6|2|4|4|5|5|6|7|7|5|1|2|2|0|1|1|9|9|9|8	1	1	1	1	1	12.58	7.04	0	NA
TPRX2	Q8TD26	CHD6_HUMAN	Chromodomain-helicase-DNA-binding protein 6 (CHD-6) (EC 3.6.4.12) (ATP-dependent helicase CHD6) (Radiation-induced gene B protein)	CHD6	10|9|10|8	37	9.25	4	2|2|2|2|1|4|2|2|2|2|1|0|0|1|2|1|1|2|2|1|4|4|1|3	0.98	0.99	0.98	0.99	0.98	2.8	5.05	0	NA
TPRX2	Q8TE76	MORC4_HUMAN	MORC family CW-type zinc finger protein 4 (Zinc finger CW-type coiled-coil domain protein 2) (Zinc finger CW-type domain protein 4)	MORC4	13|15|13|15	56	14	4	1|1|0|0|1|2|2|2|0|0|0|0|0|0|0|0|0|0|0|0|0|1|1|2	1	1	1	1	1	19.14	25.85	0	NA
TPRX2	Q8WUB8	PHF10_HUMAN	PHD finger protein 10 (BRG1-associated factor 45a) (BAF45a) (XAP135)	PHF10	11|10|11|13	45	11.25	4	3|6|3|2|3|1|2|2|2|3|2|2|3|3|1|1|0|1|0|1|2|4|3|1	0.99	1	0.99	1	0.99	4.2	5.29	0	NA
TPRX2	Q8WUU5	GATD1_HUMAN	GATA zinc finger domain-containing protein 1 (Ocular development-associated gene protein)	GATAD1	13|15|13|13	54	13.5	4	7|3|7|4|7|6|5|5|5|3|1|3|3|2|1|1|1|1|1|1|5|5|4|5	0.97	1	0.97	1	0.97	3.4	3.77	0	NA
TPRX2	Q92560	BAP1_HUMAN	Ubiquitin carboxyl-terminal hydrolase BAP1 (EC 3.4.19.12) (BRCA1-associated protein 1) (Cerebral protein 6)	BAP1	17|12|18|18	65	16.25	4	8|3|2|0|5|3|1|3|1|0|0|0|0|0|0|1|0|0|0|1|4|2|3|5	0.99	1	0.99	1	0.99	3.07	9.29	0	NA
TPRX2	Q92585	MAML1_HUMAN	Mastermind-like protein 1 (Mam-1)	MAML1	16|20|16|13	65	16.25	4	2|0|5|3|4|2|1|3|3|2|1|1|1|1|3|3|2|1|3|1|2|2|1|1	1	1	1	1	1	7.95	8.12	0	NA
TPRX2	Q92766	RREB1_HUMAN	Ras-responsive element-binding protein 1 (RREB-1) (Finger protein in nuclear bodies) (Raf-responsive zinc finger protein LZ321) (Zinc finger motif enhancer-binding protein 1) (Zep-1)	RREB1	19|18|18|17	72	18	4	1|0|2|0|1|0|0|0|0|0|2|1|1|1|1|1|1|1|1|0|0|1|0|0	1	1	1	1	1	20.32	28.8	0	NA
TPRX2	Q92782	DPF1_HUMAN	Zinc finger protein neuro-d4 (BRG1-associated factor 45B) (BAF45B) (D4, zinc and double PHD fingers family 1)	DPF1	11|13|13|9	46	11.5	4	2|1|1|0|2|2|2|1|0|0|0|0|0|0|0|0|0|0|0|0|1|2|1|1	1	1	1	1	1	14.16	17.25	0	NA
TPRX2	Q92785	REQU_HUMAN	Zinc finger protein ubi-d4 (Apoptosis response zinc finger protein) (BRG1-associated factor 45D) (BAF45D) (D4, zinc and double PHD fingers family 2) (Protein requiem)	DPF2	33|32|35|31	131	32.75	4	18|13|9|11|13|9|10|8|6|4|6|5|7|7|7|4|4|5|5|6|9|8|8|5	1	1	1	1	1	9.07	4.2	0	NA
TPRX2	Q92793	CBP_HUMAN	CREB-binding protein (Histone lysine acetyltransferase CREBBP) (EC 2.3.1.48) (Protein-lysine acetyltransferase CREBBP) (EC 2.3.1.-)	CREBBP	11|11|12|13	47	11.75	4	2|0|1|0|2|0|1|0|0|0|0|0|0|0|1|2|1|1|1|2|2|1|1|0	1	1	1	1	1	10.93	15.67	0	NA
TPRX2	Q92922	SMRC1_HUMAN	SWI/SNF complex subunit SMARCC1 (BRG1-associated factor 155) (BAF155) (SWI/SNF complex 155 kDa subunit) (SWI/SNF-related matrix-associated actin-dependent regulator of chromatin subfamily C member 1)	SMARCC1	92|100|105|96	393	98.25	4	27|26|24|23|22|20|21|21|19|19|7|7|7|7|6|7|5|6|4|4|9|13|12|13	1	1	1	1	1	11.05	7.17	0	NA
TPRX2	Q92925	SMRD2_HUMAN	SWI/SNF-related matrix-associated actin-dependent regulator of chromatin subfamily D member 2 (60 kDa BRG-1/Brm-associated factor subunit B) (BRG1-associated factor 60B) (BAF60B)	SMARCD2	27|29|26|26	108	27	4	13|5|15|8|12|4|8|9|8|7|3|3|2|2|1|1|1|1|1|0|8|7|5|4	0.98	0.99	0.98	0.99	0.98	3.74	5.06	0	NA
TPRX2	Q92993	KAT5_HUMAN	Histone acetyltransferase KAT5 (EC 2.3.1.48) (60 kDa Tat-interactive protein) (Tip60) (Histone acetyltransferase HTATIP) (HIV-1 Tat interactive protein) (Lysine acetyltransferase 5) (cPLA(2)-interacting protein)	KAT5	9|9|13|9	40	10	4	3|1|2|1|1|4|1|0|1|1|0|0|0|0|0|0|0|0|0|0|0|0|1|1	1	1	1	1	1	6.02	14.12	0	NA
TPRX2	Q969R5	LMBL2_HUMAN	Lethal(3)malignant brain tumor-like protein 2 (H-l(3)mbt-like protein 2) (L(3)mbt-like protein 2)	L3MBTL2	13|13|15|17	58	14.5	4	5|0|2|1|1|1|0|2|1|0|1|1|1|0|1|2|1|2|0|0|2|2|4|1	1	1	1	1	1	11.79	11.23	0	NA
TPRX2	Q96F45	ZN503_HUMAN	Zinc finger protein 503	ZNF503	7|9|6|9	31	7.75	4	1|1|3|2|3|1|2|0|0|1|1|1|1|2|0|0|0|0|0|0|0|1|0|0	1	1	1	1	1	4.34	9.3	0	NA
TPRX2	Q96JM2	ZN462_HUMAN	Zinc finger protein 462 (Zinc finger PBX1-interacting protein) (ZFPIP)	ZNF462	3|2|3|5	13	3.25	4	0|0|0|1|0|0|0|0|0|0|0|0|0|1|0|0|0|0|0|0|0|0|0|0	0.98	1	0.98	1	0.98	2.82	32.5	0	NA
TPRX2	Q96KM6	Z512B_HUMAN	Zinc finger protein 512B	ZNF512B	9|9|6|9	33	8.25	4	1|0|0|0|0|0|0|0|0|0|0|0|0|0|0|0|0|0|0|0|0|0|0|0	1	1	1	1	1	9.73	82.5	0	NA
TPRX2	Q96KQ7	EHMT2_HUMAN	Histone-lysine N-methyltransferase EHMT2 (EC 2.1.1.-) (Euchromatic histone-lysine N-methyltransferase 2) (HLA-B-associated transcript 8) (Histone H3-K9 methyltransferase 3) (H3-K9-HMTase 3) (Lysine N-methyltransferase 1C) (Protein G9a)	EHMT2	32|28|30|29	119	29.75	4	14|7|8|8|7|7|6|9|13|2|5|6|7|7|3|4|2|4|2|1|8|6|8|8	1	1	1	1	1	8.39	4.7	0	NA
TPRX2	Q96KR1	ZFR_HUMAN	Zinc finger RNA-binding protein (hZFR) (M-phase phosphoprotein homolog)	ZFR	32|29|30|22	113	28.25	4	11|7|9|9|12|3|6|3|5|7|6|7|7|4|4|4|4|4|4|3|9|8|7|10	1	1	1	1	1	7.25	4.43	0	NA
TPRX2	Q96L91	EP400_HUMAN	E1A-binding protein p400 (EC 3.6.4.-) (CAG repeat protein 32) (Domino homolog) (hDomino) (Trinucleotide repeat-containing gene 12 protein) (p400 kDa SWI2/SNF2-related protein)	EP400	73|80|81|72	306	76.5	4	21|16|17|8|17|9|9|10|11|7|6|3|5|11|4|5|4|5|4|1|12|12|16|18	1	1	1	1	1	13.54	7.95	0	NA
TPRX2	Q96PK6	RBM14_HUMAN	RNA-binding protein 14 (Paraspeckle protein 2) (PSP2) (RNA-binding motif protein 14) (RRM-containing coactivator activator/modulator) (Synaptotagmin-interacting protein) (SYT-interacting protein)	RBM14	23|21|24|26	94	23.5	4	1|0|1|1|1|0|0|0|1|1|0|0|0|0|0|0|0|0|0|0|0|0|0|0	1	1	1	1	1	29.86	94	0	NA
TPRX2	Q96QT6	PHF12_HUMAN	PHD finger protein 12 (PHD factor 1) (Pf1)	PHF12	22|28|30|29	109	27.25	4	7|3|5|6|5|3|5|7|5|1|3|0|4|3|2|1|2|3|0|1|5|2|2|3	1	1	1	1	1	13.84	8.38	0	NA
TPRX2	Q96RN5	MED15_HUMAN	Mediator of RNA polymerase II transcription subunit 15 (Activator-recruited cofactor 105 kDa component) (ARC105) (CTG repeat protein 7a) (Mediator complex subunit 15) (Positive cofactor 2 glutamine/Q-rich-associated protein) (PC2 glutamine/Q-rich-associated protein) (TPA-inducible gene 1 protein) (TIG-1) (Trinucleotide repeat-containing gene 7 protein)	MED15	3|5|6|7	21	5.25	4	0|0|1|0|1|0|0|1|0|0|0|0|0|0|0|0|0|0|1|0|0|0|0|1	0.99	1	0.99	1	0.99	2.93	25.2	0	NA
TPRX2	Q96T58	MINT_HUMAN	Msx2-interacting protein (SMART/HDAC1-associated repressor protein) (SPEN homolog)	SPEN	76|84|87|77	324	81	4	12|4|6|10|4|3|4|13|8|2|1|0|2|0|4|3|2|3|3|1|2|0|0|1	1	1	1	1	1	16.7	22.09	0	NA
TPRX2	Q99856	ARI3A_HUMAN	AT-rich interactive domain-containing protein 3A (ARID domain-containing protein 3A) (B-cell regulator of IgH transcription) (Bright) (Dead ringer-like protein 1) (E2F-binding protein 1)	ARID3A	40|38|37|44	159	39.75	4	13|10|6|6|3|11|11|8|7|5|4|2|4|4|2|3|4|1|2|3|7|5|6|8	1	1	1	1	1	12.94	7.07	0	NA
TPRX2	Q9BRQ0	PYGO2_HUMAN	Pygopus homolog 2	PYGO2	4|6|6|6	22	5.5	4	1|0|0|0|1|1|0|0|1|0|1|0|0|0|0|1|1|1|1|1|1|0|0|0	0.98	1	0.98	1	0.98	2.73	12	0	NA
TPRX2	Q9BSM1	PCGF1_HUMAN	Polycomb group RING finger protein 1 (Nervous system Polycomb-1) (NSPc1) (RING finger protein 68)	PCGF1	12|10|11|16	49	12.25	4	3|4|5|2|2|3|1|5|3|2|2|2|2|2|1|2|1|3|1|1|3|5|4|5	0.98	1	0.98	1	0.98	2.72	4.59	0	NA
TPRX2	Q9BTK6	PAGR1_HUMAN	PAXIP1-associated glutamate-rich protein 1 (Glutamate-rich coactivator interacting with SRC1) (GAS) (PAXIP1-associated protein 1) (PTIP-associated protein 1)	PAGR1	5|6|4|5	20	5	4	0|0|1|0|1|1|1|0|1|1|0|0|0|1|0|0|0|0|0|0|1|0|0|1	0.99	1	0.99	1	0.99	3.29	13.33	0	NA
TPRX2	Q9BYE7	PCGF6_HUMAN	Polycomb group RING finger protein 6 (Mel18 and Bmi1-like RING finger) (RING finger protein 134)	PCGF6	11|16|18|16	61	15.25	4	4|3|3|3|1|2|3|1|1|2|0|0|0|0|0|0|1|1|0|0|3|3|2|1	1	1	1	1	1	7.75	10.76	0	NA
TPRX2	Q9GZN1	ARP6_HUMAN	Actin-related protein 6 (hArp6) (hARPX)	ACTR6	13|14|15|14	56	14	4	4|7|6|3|5|3|5|3|4|3|1|2|2|2|1|1|1|1|0|0|2|5|2|4	1	1	1	1	1	5.39	5.01	0	NA
TPRX2	Q9H0E9	BRD8_HUMAN	Bromodomain-containing protein 8 (Skeletal muscle abundant protein) (Skeletal muscle abundant protein 2) (Thyroid hormone receptor coactivating protein of 120 kDa) (TrCP120) (p120)	BRD8	18|16|18|18	70	17.5	4	8|7|5|5|6|4|8|3|5|5|1|2|1|1|1|1|0|1|0|0|5|3|4|4	0.99	0.99	0.99	0.99	0.99	3.99	5.25	0	NA
TPRX2	Q9H147	TDIF1_HUMAN	Deoxynucleotidyltransferase terminal-interacting protein 1 (Terminal deoxynucleotidyltransferase-interacting factor 1) (TdIF1) (TdT-interacting factor 1)	DNTTIP1	18|15|19|23	75	18.75	4	0|0|1|0|0|0|0|0|0|0|0|0|0|0|0|0|0|0|0|0|0|0|0|0	1	1	1	1	1	23.6	187.5	0	NA
TPRX2	Q9H165	BC11A_HUMAN	B-cell lymphoma/leukemia 11A (BCL-11A) (B-cell CLL/lymphoma 11A) (COUP-TF-interacting protein 1) (Ecotropic viral integration site 9 protein homolog) (EVI-9) (Zinc finger protein 856)	BCL11A	5|6|5|5	21	5.25	4	0|0|0|0|0|0|0|0|0|0|0|0|0|0|1|0|1|0|0|0|0|0|0|1	1	1	1	1	1	7.63	42	0	NA
TPRX2	Q9H2F5	EPC1_HUMAN	Enhancer of polycomb homolog 1	EPC1	9|6|8|9	32	8	4	3|2|1|0|0|2|1|0|0|1|1|1|1|1|0|1|0|1|0|0|0|1|0|1	1	1	1	1	1	4.03	10.67	0	NA
TPRX2	Q9H334	FOXP1_HUMAN	Forkhead box protein P1 (Mac-1-regulated forkhead) (MFH)	FOXP1	14|20|19|18	71	17.75	4	0|0|0|1|1|0|0|1|2|0|0|0|0|0|4|1|1|0|2|1|1|1|1|2	1	1	1	1	1	15.62	22.42	0	NA
TPRX2	Q9H582	ZN644_HUMAN	Zinc finger protein 644 (Zinc finger motif enhancer-binding protein 2) (Zep-2)	ZNF644	15|15|11|21	62	15.5	4	3|0|1|1|2|2|5|2|1|0|0|2|0|0|2|2|0|2|0|0|2|3|3|2	1	1	1	1	1	7.96	10.63	0	NA
TPRX2	Q9H7S9	ZN703_HUMAN	Zinc finger protein 703 (Zinc finger elbow-related proline domain protein 1)	ZNF703	5|7|6|7	25	6.25	4	0|1|2|1|0|0|0|0|1|1|0|0|0|0|1|1|1|0|0|1|0|0|1|0	0.99	1	0.99	1	0.99	4.18	13.64	0	NA
TPRX2	Q9H8M2	BRD9_HUMAN	Bromodomain-containing protein 9 (Rhabdomyosarcoma antigen MU-RMS-40.8)	BRD9	5|6|6|7	24	6	4	3|0|0|0|1|1|1|1|0|0|0|0|0|0|0|0|0|0|0|0|1|1|1|0	1	1	1	1	1	4.41	14.4	0	NA
TPRX2	Q9H981	ARP8_HUMAN	Actin-related protein 8 (hArp8) (INO80 complex subunit N)	ACTR8	4|6|11|11	32	8	4	0|0|0|0|0|0|0|0|0|0|1|0|0|0|0|0|0|0|1|0|0|0|0|0	1	1	1	1	1	6.41	80	0	NA
TPRX2	Q9H9B1	EHMT1_HUMAN	Histone-lysine N-methyltransferase EHMT1 (EC 2.1.1.-) (Euchromatic histone-lysine N-methyltransferase 1) (Eu-HMTase1) (G9a-like protein 1) (GLP) (GLP1) (Histone H3-K9 methyltransferase 5) (H3-K9-HMTase 5) (Lysine N-methyltransferase 1D)	EHMT1	32|28|36|31	127	31.75	4	16|12|6|4|8|2|5|3|4|4|8|8|6|7|5|6|7|6|4|5|7|13|11|11	1	1	1	1	1	6.74	4.54	0	NA
TPRX2	Q9H9F9	ARP5_HUMAN	Actin-related protein 5 (hARP5) (Sarcoma antigen NY-SAR-16)	ACTR5	13|11|15|15	54	13.5	4	2|0|0|0|2|4|1|1|1|0|0|0|0|0|0|0|0|0|0|0|0|0|0|1	1	1	1	1	1	6.87	27	0	NA
TPRX2	Q9HAH7	FBRS_HUMAN	Probable fibrosin-1	FBRS	20|22|18|18	78	19.5	4	2|0|1|1|2|1|0|1|0|0|0|0|1|0|0|0|0|0|0|0|0|0|0|1	1	1	1	1	1	42.7	46.8	0	NA
TPRX2	Q9HCM7	FBSL_HUMAN	Fibrosin-1-like protein (AUTS2-like protein) (HBV X-transactivated gene 9 protein) (HBV XAg-transactivated protein 9)	FBRSL1	9|11|10|11	41	10.25	4	2|0|0|0|2|0|0|0|0|0|1|1|2|0|2|2|2|3|2|1|0|0|0|0	1	1	1	1	1	7.84	12.3	0	NA
TPRX2	Q9NPG3	UBN1_HUMAN	Ubinuclein-1 (HIRA-binding protein) (Protein VT4) (Ubiquitously expressed nuclear protein)	UBN1	15|11|11|10	47	11.75	4	1|0|2|1|1|0|0|0|0|0|0|0|0|0|0|0|0|0|0|0|0|0|0|0	1	1	1	1	1	13.76	56.4	0	NA
TPRX2	Q9NPI1	BRD7_HUMAN	Bromodomain-containing protein 7 (75 kDa bromodomain protein) (Protein CELTIX-1)	BRD7	18|15|18|20	71	17.75	4	2|3|2|1|4|2|1|0|1|2|1|2|1|1|1|1|1|1|0|1|0|0|0|0	1	1	1	1	1	14.06	15.21	0	NA
TPRX2	Q9NSC2	SALL1_HUMAN	Sal-like protein 1 (Spalt-like transcription factor 1) (Zinc finger protein 794) (Zinc finger protein SALL1) (Zinc finger protein Spalt-1) (HSal1) (Sal-1)	SALL1	18|14|20|26	78	19.5	4	1|1|0|1|1|2|4|2|1|1|0|1|1|0|0|0|1|0|0|0|3|2|4|2	1	1	1	1	1	12.56	16.71	0	NA
TPRX2	Q9NZM4	BICRA_HUMAN	BRD4-interacting chromatin-remodeling complex-associated protein (Glioma tumor suppressor candidate region gene 1 protein)	BICRA	11|10|12|13	46	11.5	4	3|1|1|3|1|0|0|2|0|0|0|0|0|0|1|1|3|0|0|1|1|0|0|2	1	1	1	1	1	8	13.8	0	NA
TPRX2	Q9P2D1	CHD7_HUMAN	Chromodomain-helicase-DNA-binding protein 7 (CHD-7) (EC 3.6.4.12) (ATP-dependent helicase CHD7)	CHD7	78|71|85|82	316	79	4	4|2|3|1|3|1|3|3|4|0|0|0|0|0|2|2|2|2|2|0|0|1|0|1	1	1	1	1	1	93.38	52.67	0	NA
TPRX2	Q9P2N6	KANL3_HUMAN	KAT8 regulatory NSL complex subunit 3 (NSL complex protein NSL3) (Non-specific lethal 3 homolog) (Serum inhibited-related protein) (Testis development protein PRTD)	KANSL3	12|9|9|14	44	11	4	6|2|2|3|5|1|1|1|1|1|1|2|0|1|2|1|2|0|2|1|3|2|3|2	1	1	1	1	1	5.17	5.87	0	NA
TPRX2	Q9P2R6	RERE_HUMAN	Arginine-glutamic acid dipeptide repeats protein (Atrophin-1-like protein) (Atrophin-1-related protein)	RERE	5|6|3|5	19	4.75	4	0|1|0|0|1|0|1|0|0|0|0|0|0|0|0|0|1|0|0|0|1|0|0|0	0.99	1	0.99	1	0.99	2.93	22.8	0	NA
TPRX2	Q9UBB5	MBD2_HUMAN	Methyl-CpG-binding domain protein 2 (Demethylase) (DMTase) (Methyl-CpG-binding protein MBD2)	MBD2	7|8|8|6	29	7.25	4	1|1|2|0|1|2|2|1|2|2|0|0|0|0|0|0|0|0|0|0|0|0|0|0	1	1	1	1	1	5.28	12.43	0	NA
TPRX2	Q9UGU0	TCF20_HUMAN	Transcription factor 20 (TCF-20) (Nuclear factor SPBP) (Protein AR1) (Stromelysin-1 PDGF-responsive element-binding protein) (SPRE-binding protein)	TCF20	21|17|16|15	69	17.25	4	2|0|1|0|1|1|0|0|0|0|0|0|0|0|1|1|1|1|1|1|0|0|0|0	1	1	1	1	1	18.85	37.64	0	NA
TPRX2	Q9UGU5	HMGX4_HUMAN	HMG domain-containing protein 4 (HMG box-containing protein 4) (High mobility group protein 2-like 1) (Protein HMGBCG)	HMGXB4	6|3|5|5	19	4.75	4	1|0|0|0|1|1|1|0|1|0|0|0|1|0|0|0|0|0|0|0|0|0|0|0	0.98	1	0.98	1	0.98	2.63	19	0	NA
TPRX2	Q9UHF7	TRPS1_HUMAN	Zinc finger transcription factor Trps1 (Tricho-rhino-phalangeal syndrome type I protein) (Zinc finger protein GC79)	TRPS1	32|29|33|33	127	31.75	4	7|2|5|2|2|1|0|1|2|0|2|3|4|1|5|5|4|3|2|0|4|2|2|6	1	1	1	1	1	20.87	11.72	0	NA
TPRX2	Q9UIU6	SIX4_HUMAN	Homeobox protein SIX4 (Sine oculis homeobox homolog 4)	SIX4	10|11|9|12	42	10.5	4	2|2|0|0|2|1|1|0|2|1|0|0|0|0|0|0|0|0|0|0|0|0|0|0	1	1	1	1	1	8.88	22.91	0	NA
TPRX2	Q9UKY1	ZHX1_HUMAN	Zinc fingers and homeoboxes protein 1	ZHX1	21|23|22|22	88	22	4	5|3|2|4|3|1|1|0|0|2|1|1|1|0|1|1|1|1|0|1|2|3|5|6	1	1	1	1	1	12.59	11.73	0	NA
TPRX2	Q9ULD9	ZN608_HUMAN	Zinc finger protein 608 (Renal carcinoma antigen NY-REN-36)	ZNF608	31|28|32|26	117	29.25	4	9|2|1|5|6|1|0|3|1|2|7|5|7|4|3|2|1|1|2|1|7|8|4|7	1	1	1	1	1	8.66	7.89	0	NA
TPRX2	Q9ULG1	INO80_HUMAN	Chromatin-remodeling ATPase INO80 (hINO80) (EC 3.6.4.-) (DNA helicase-related INO80 complex homolog 1) (DNA helicase-related protein INO80) (INO80 complex subunit A)	INO80	19|19|18|19	75	18.75	4	0|1|1|0|1|0|0|0|0|1|1|0|1|0|0|0|1|1|0|0|0|0|0|0	1	1	1	1	1	24.54	56.25	0	NA
TPRX2	Q9ULL5	PRR12_HUMAN	Proline-rich protein 12	PRR12	66|65|67|64	262	65.5	4	4|2|2|2|3|1|2|1|0|1|1|1|0|1|0|1|0|2|0|0|0|1|0|0	1	1	1	1	1	109.84	62.88	0	NA
TPRX2	Q9UPN9	TRI33_HUMAN	E3 ubiquitin-protein ligase TRIM33 (EC 2.3.2.27) (Ectodermin homolog) (RET-fused gene 7 protein) (Protein Rfg7) (RING-type E3 ubiquitin transferase TRIM33) (Transcription intermediary factor 1-gamma) (TIF1-gamma) (Tripartite motif-containing protein 33)	TRIM33	19|17|18|18	72	18	4	1|3|1|0|1|1|2|4|1|0|1|0|3|5|1|1|0|1|0|1|4|5|3|4	1	1	1	1	1	9.85	10.05	0	NA
TPRX2	Q9UPW6	SATB2_HUMAN	DNA-binding protein SATB2 (Special AT-rich sequence-binding protein 2)	SATB2	35|35|34|31	135	33.75	4	2|1|3|4|3|7|3|1|5|1|0|0|0|0|1|0|0|0|0|0|0|0|0|0	1	1	1	1	1	10.57	26.13	0	NA
TPRX2	Q9UQR1	ZN148_HUMAN	Zinc finger protein 148 (Transcription factor ZBP-89) (Zinc finger DNA-binding protein 89)	ZNF148	9|8|11|14	42	10.5	4	0|0|2|0|1|0|0|1|1|0|0|0|0|0|1|0|0|0|0|0|0|2|1|2	1	1	1	1	1	10.19	22.91	0	NA
TPRX2	Q9Y2X9	ZN281_HUMAN	Zinc finger protein 281 (GC-box-binding zinc finger protein 1) (Transcription factor ZBP-99) (Zinc finger DNA-binding protein 99)	ZNF281	21|23|24|24	92	23	4	10|2|5|2|3|3|2|2|1|3|4|3|5|2|3|5|6|2|2|4|11|8|9|8	1	1	1	1	1	5.57	5.26	0	NA
TPRX2	Q9Y5K5	UCHL5_HUMAN	Ubiquitin carboxyl-terminal hydrolase isozyme L5 (UCH-L5) (EC 3.4.19.12) (Ubiquitin C-terminal hydrolase UCH37) (Ubiquitin thioesterase L5)	UCHL5	6|3|6|5	20	5	4	0|0|0|0|0|0|0|0|0|0|0|0|0|0|0|0|0|0|0|0|0|0|0|0	1	1	1	1	1	4.67	50	0	NA
TPRX2	Q9Y618	NCOR2_HUMAN	Nuclear receptor corepressor 2 (N-CoR2) (CTG repeat protein 26) (SMAP270) (Silencing mediator of retinoic acid and thyroid hormone receptor) (SMRT) (T3 receptor-associating factor) (TRAC) (Thyroid-, retinoic-acid-receptor-associated corepressor)	NCOR2	61|55|52|62	230	57.5	4	13|6|9|10|17|7|4|9|7|6|0|1|1|2|3|3|4|2|2|3|1|2|4|4	1	1	1	1	1	10.47	11.5	0	NA
TPRX2	Q9Y6J0	CABIN_HUMAN	Calcineurin-binding protein cabin-1 (Calcineurin inhibitor) (CAIN)	CABIN1	8|9|12|11	40	10	4	2|0|1|2|2|1|0|0|0|0|1|0|1|0|1|1|1|0|0|1|0|0|0|0	1	1	1	1	1	7.73	17.14	0	NA
TPRX2	Q9Y6Q9	NCOA3_HUMAN	Nuclear receptor coactivator 3 (NCoA-3) (EC 2.3.1.48) (ACTR) (Amplified in breast cancer 1 protein) (AIB-1) (CBP-interacting protein) (pCIP) (Class E basic helix-loop-helix protein 42) (bHLHe42) (Receptor-associated coactivator 3) (RAC-3) (Steroid receptor coactivator protein 3) (SRC-3) (Thyroid hormone receptor activator molecule 1) (TRAM-1)	NCOA3	25|24|24|31	104	26	4	3|1|1|1|3|0|1|1|0|1|0|0|0|0|0|1|0|0|0|1|1|1|0|1	1	1	1	1	1	49.72	36.71	0	NA
TPRX2	Q9Y6X8	ZHX2_HUMAN	Zinc fingers and homeoboxes protein 2 (Alpha-fetoprotein regulator 1) (AFP regulator 1) (Regulator of AFP) (Zinc finger and homeodomain protein 2)	ZHX2	21|18|19|22	80	20	4	1|2|1|3|5|0|1|0|0|1|1|1|1|2|2|4|4|0|1|1|2|0|2|3	1	1	1	1	1	16.78	12.63	0	NA
ZNF263	O15027	SC16A_HUMAN	Protein transport protein Sec16A (SEC16 homolog A) (p250)	SEC16A	42|45|50|45	182	45.5	4	4|2|3|5|7|4|5|8|3|0|1|1|1|0|2|1|1|2|0|0|5|3|4|4	1	1	1	1	1	21.59	16.55	0	NA
ZNF263	O60264	SMCA5_HUMAN	SWI/SNF-related matrix-associated actin-dependent regulator of chromatin subfamily A member 5 (SWI/SNF-related matrix-associated actin-dependent regulator of chromatin A5) (EC 3.6.4.-) (Sucrose nonfermenting protein 2 homolog) (hSNF2H)	SMARCA5	15|14|19|23	71	17.75	4	5|1|1|2|5|7|4|4|2|1|1|0|0|2|2|4|1|3|1|2|0|0|1|2	1	1	1	1	1	5.82	8.35	0	NA
ZNF263	O95785	WIZ_HUMAN	Protein Wiz (Widely-interspaced zinc finger-containing protein) (Zinc finger protein 803)	WIZ	23|21|27|34	105	26.25	4	15|9|11|8|8|4|3|5|5|5|2|4|6|4|7|7|6|6|4|3|9|6|8|10	0.99	1	0.99	1	0.99	3.58	4.06	0	NA
ZNF263	Q12830	BPTF_HUMAN	Nucleosome-remodeling factor subunit BPTF (Bromodomain and PHD finger-containing transcription factor) (Fetal Alz-50 clone 1 protein) (Fetal Alzheimer antigen)	BPTF	30|30|36|31	127	31.75	4	5|2|0|0|2|7|5|5|3|1|2|2|0|1|1|1|1|1|4|1|2|2|2|1	1	1	1	1	1	18.98	14.94	0	NA
ZNF263	Q14202	ZMYM3_HUMAN	Zinc finger MYM-type protein 3 (Zinc finger protein 261)	ZMYM3	16|16|19|20	71	17.75	4	2|2|0|0|4|0|0|0|1|3|0|0|1|0|1|1|1|1|0|0|1|1|2|3	1	1	1	1	1	14.67	17.75	0	NA
ZNF263	Q7Z3K3	POGZ_HUMAN	Pogo transposable element with ZNF domain (Suppressor of hairy wing homolog 5) (Zinc finger protein 280E) (Zinc finger protein 635)	POGZ	12|10|15|17	54	13.5	4	6|1|2|1|1|2|1|1|0|1|1|2|2|2|0|1|1|1|0|0|2|2|4|2	1	1	1	1	1	6.8	9	0	NA
ZNF263	Q92782	DPF1_HUMAN	Zinc finger protein neuro-d4 (BRG1-associated factor 45B) (BAF45B) (D4, zinc and double PHD fingers family 1)	DPF1	6|7|8|6	27	6.75	4	2|1|1|0|2|2|2|1|0|0|0|0|0|0|0|0|0|0|0|0|1|2|1|1	1	1	1	1	1	6.72	10.12	0	NA
ZNF263	Q96C00	ZBTB9_HUMAN	Zinc finger and BTB domain-containing protein 9	ZBTB9	22|22|27|27	98	24.5	4	6|5|6|5|2|8|6|7|5|6|3|2|5|5|2|3|1|1|1|1|6|12|9|10	1	1	1	1	1	5.54	5.03	0	NA
ZNF263	Q96JM2	ZN462_HUMAN	Zinc finger protein 462 (Zinc finger PBX1-interacting protein) (ZFPIP)	ZNF462	15|11|21|16	63	15.75	4	0|0|0|1|0|0|0|0|0|0|0|0|0|1|0|0|0|0|0|0|0|0|0|0	1	1	1	1	1	17.55	157.5	0	NA
ZNF263	Q96L91	EP400_HUMAN	E1A-binding protein p400 (EC 3.6.4.-) (CAG repeat protein 32) (Domino homolog) (hDomino) (Trinucleotide repeat-containing gene 12 protein) (p400 kDa SWI2/SNF2-related protein)	EP400	41|38|55|48	182	45.5	4	21|16|17|8|17|9|9|10|11|7|6|3|5|11|4|5|4|5|4|1|12|12|16|18	0.99	1	0.99	1	0.99	3.72	4.73	0	NA
ZNF263	Q9H2F5	EPC1_HUMAN	Enhancer of polycomb homolog 1	EPC1	7|7|9|11	34	8.5	4	3|2|1|0|0|2|1|0|0|1|1|1|1|1|0|1|0|1|0|0|0|1|0|1	1	1	1	1	1	5.38	11.33	0	NA
ZNF263	Q9H582	ZN644_HUMAN	Zinc finger protein 644 (Zinc finger motif enhancer-binding protein 2) (Zep-2)	ZNF644	18|21|24|22	85	21.25	4	3|0|1|1|2|2|5|2|1|0|0|2|0|0|2|2|0|2|0|0|2|3|3|2	1	1	1	1	1	17.81	14.57	0	NA
ZNF263	Q9H9B1	EHMT1_HUMAN	Histone-lysine N-methyltransferase EHMT1 (EC 2.1.1.-) (Euchromatic histone-lysine N-methyltransferase 1) (Eu-HMTase1) (G9a-like protein 1) (GLP) (GLP1) (Histone H3-K9 methyltransferase 5) (H3-K9-HMTase 5) (Lysine N-methyltransferase 1D)	EHMT1	24|24|30|33	111	27.75	4	16|12|6|4|8|2|5|3|4|4|8|8|6|7|5|6|7|6|4|5|7|13|11|11	0.99	1	0.99	1	0.99	3.53	3.96	0	NA
ZNF263	Q9HAF1	EAF6_HUMAN	Chromatin modification-related protein MEAF6 (MYST/Esa1-associated factor 6) (Esa1-associated factor 6 homolog) (Protein EAF6 homolog) (hEAF6) (Sarcoma antigen NY-SAR-91)	MEAF6	2|2|5|5	14	3.5	4	0|0|0|0|0|0|0|0|0|0|0|0|0|0|0|0|0|0|0|0|0|0|0|1	0.97	1	0.97	1	0.97	2.82	35	0	NA
ZNF263	Q9UBW7	ZMYM2_HUMAN	Zinc finger MYM-type protein 2 (Fused in myeloproliferative disorders protein) (Rearranged in atypical myeloproliferative disorder protein) (Zinc finger protein 198)	ZMYM2	92|89|120|105	406	101.5	4	30|25|29|21|30|11|14|11|9|18|10|9|11|10|10|11|12|8|7|6|19|19|18|20	1	1	1	1	1	12.63	6.62	0	NA
ZNF263	Q9ULX6	AKP8L_HUMAN	A-kinase anchor protein 8-like (AKAP8-like protein) (Helicase A-binding protein 95) (HAP95) (Homologous to AKAP95 protein) (HA95) (Neighbor of A-kinase-anchoring protein 95) (Neighbor of AKAP95)	AKAP8L	4|4|10|9	27	6.75	4	0|0|0|0|0|0|0|0|0|0|0|0|0|0|0|0|0|0|0|0|0|0|0|0	1	1	1	1	1	6.41	67.5	0	NA
ZSCAN4	Q5T3J3	LRIF1_HUMAN	Ligand-dependent nuclear receptor-interacting factor 1 (HP1-binding protein enriched in inactive X chromosome protein 1) (HBiX1) (Receptor-interacting factor 1)	LRIF1	16|12|11|16	55	13.75	4	0|0|0|0|0|0|0|0|0|0|0|0|0|0|0|0|0|0|0|0|0|0|0|0	1	1	1	1	1	17.55	137.5	0	NA
ZSCAN4	Q8NBZ0	IN80E_HUMAN	INO80 complex subunit E (Coiled-coil domain-containing protein 95)	INO80E	3|4|2|3	12	3	4	0|0|0|0|0|0|0|0|0|0|0|0|0|0|0|0|0|0|0|0|0|0|0|0	0.98	1	0.98	1	0.98	2.82	30	0	NA
ZSCAN4	Q9ULX6	AKP8L_HUMAN	A-kinase anchor protein 8-like (AKAP8-like protein) (Helicase A-binding protein 95) (HAP95) (Homologous to AKAP95 protein) (HA95) (Neighbor of A-kinase-anchoring protein 95) (Neighbor of AKAP95)	AKAP8L	4|3|3|4	14	3.5	4	0|0|0|0|0|0|0|0|0|0|0|0|0|0|0|0|0|0|0|0|0|0|0|0	0.99	1	0.99	1	0.99	4.67	35	0	NA
ZSCAN4	O14593	RFXK_HUMAN	DNA-binding protein RFXANK (Ankyrin repeat family A protein 1) (Regulatory factor X subunit B) (RFX-B) (Regulatory factor X-associated ankyrin-containing protein)	RFXANK	6|5|4|4	19	4.75	4	2|1|0|0|1|0|1|0|0|1|0|0|0|0|0|0|0|0|0|0|1|0|0|0	1	1	1	1	1	5.36	16.29	0	NA
ZSCAN4	O15047	SET1A_HUMAN	Histone-lysine N-methyltransferase SETD1A (EC 2.1.1.364) (Lysine N-methyltransferase 2F) (SET domain-containing protein 1A) (hSET1A) (Set1/Ash2 histone methyltransferase complex subunit SET1)	SETD1A	30|25|31|27	113	28.25	4	15|8|15|9|14|10|5|7|7|7|8|8|5|5|3|5|5|4|5|3|8|11|9|6	0.99	1	0.99	1	0.99	3.56	3.73	0	NA
ZSCAN4	O15090	ZN536_HUMAN	Zinc finger protein 536	ZNF536	6|7|8|8	29	7.25	4	1|0|0|0|1|1|0|0|0|0|2|0|0|0|0|0|0|0|1|0|2|0|0|0	1	1	1	1	1	6.82	21.75	0	NA
ZSCAN4	O60264	SMCA5_HUMAN	SWI/SNF-related matrix-associated actin-dependent regulator of chromatin subfamily A member 5 (SWI/SNF-related matrix-associated actin-dependent regulator of chromatin A5) (EC 3.6.4.-) (Sucrose nonfermenting protein 2 homolog) (hSNF2H)	SMARCA5	30|27|33|29	119	29.75	4	5|1|1|2|5|7|4|4|2|1|1|0|0|2|2|4|1|3|1|2|0|0|1|2	1	1	1	1	1	15.88	14	0	NA
ZSCAN4	O75362	ZN217_HUMAN	Zinc finger protein 217	ZNF217	46|51|48|51	196	49	4	0|0|0|0|0|0|0|0|0|1|0|0|1|1|1|0|1|1|1|0|1|1|0|0	1	1	1	1	1	64.5	130.67	0	NA
ZSCAN4	O95785	WIZ_HUMAN	Protein Wiz (Widely-interspaced zinc finger-containing protein) (Zinc finger protein 803)	WIZ	35|36|32|37	140	35	4	15|9|11|8|8|4|3|5|5|5|2|4|6|4|7|7|6|6|4|3|9|6|8|10	1	1	1	1	1	14.15	5.42	0	NA
ZSCAN4	P54198	HIRA_HUMAN	Protein HIRA (TUP1-like enhancer of split protein 1)	HIRA	12|13|9|10	44	11	4	2|0|1|0|2|1|1|1|0|0|0|0|0|0|0|0|0|0|0|0|0|0|0|0	1	1	1	1	1	11.51	33	0	NA
ZSCAN4	Q03164	KMT2A_HUMAN	Histone-lysine N-methyltransferase 2A (Lysine N-methyltransferase 2A) (EC 2.1.1.364) (ALL-1) (CXXC-type zinc finger protein 7) (Cysteine methyltransferase KMT2A) (EC 2.1.1.-) (Myeloid/lymphoid or mixed-lineage leukemia) (Myeloid/lymphoid or mixed-lineage leukemia protein 1) (Trithorax-like protein) (Zinc finger protein HRX) [Cleaved into: MLL cleavage product N320 (N-terminal cleavage product of …	KMT2A	15|13|12|16	56	14	4	2|7|6|2|4|1|1|1|2|1|3|2|1|4|2|1|1|1|0|0|1|1|0|3	1	1	1	1	1	4.61	7.15	0	NA
ZSCAN4	Q12830	BPTF_HUMAN	Nucleosome-remodeling factor subunit BPTF (Bromodomain and PHD finger-containing transcription factor) (Fetal Alz-50 clone 1 protein) (Fetal Alzheimer antigen)	BPTF	55|55|57|52	219	54.75	4	5|2|0|0|2|7|5|5|3|1|2|2|0|1|1|1|1|1|4|1|2|2|2|1	1	1	1	1	1	37.01	25.76	0	NA
ZSCAN4	Q14781	CBX2_HUMAN	Chromobox protein homolog 2	CBX2	6|3|4|4	17	4.25	4	1|1|0|0|0|2|0|0|0|1|0|0|0|0|0|0|0|0|0|0|0|0|0|0	0.98	1	0.98	1	0.98	2.91	20.4	0	NA
ZSCAN4	Q5VZL5	ZMYM4_HUMAN	Zinc finger MYM-type protein 4 (Zinc finger protein 262)	ZMYM4	36|29|34|31	130	32.5	4	19|9|10|8|16|6|4|3|2|4|5|4|6|3|5|4|3|6|3|4|8|7|5|9	1	1	1	1	1	4.88	5.1	0	NA
ZSCAN4	Q6P4R8	NFRKB_HUMAN	Nuclear factor related to kappa-B-binding protein (DNA-binding protein R kappa-B) (INO80 complex subunit G)	NFRKB	12|15|13|15	55	13.75	4	1|0|1|0|0|0|0|0|0|1|2|2|1|2|2|3|2|2|2|1|3|2|2|1	1	1	1	1	1	9.62	11	0	NA
ZSCAN4	Q6PJG2	MDEAS_HUMAN	Mitotic deacetylase-associated SANT domain protein (ELM2 and SANT domain-containing protein 1)	MIDEAS	6|5|5|5	21	5.25	4	1|0|0|0|0|0|0|0|1|0|0|0|1|0|0|0|0|0|0|0|0|0|0|0	1	1	1	1	1	7.63	42	0	NA
ZSCAN4	Q6ZU65	UBN2_HUMAN	Ubinuclein-2	UBN2	6|6|5|8	25	6.25	4	1|0|0|0|0|1|0|0|1|0|0|0|0|0|0|0|0|0|0|0|0|0|0|0	1	1	1	1	1	7.63	50	0	NA
ZSCAN4	Q76L83	ASXL2_HUMAN	Putative Polycomb group protein ASXL2 (Additional sex combs-like protein 2)	ASXL2	7|8|4|5	24	6	4	1|1|1|1|1|0|0|1|0|0|0|0|1|1|0|0|0|1|0|0|0|1|0|0	0.98	1	0.98	1	0.98	2.93	14.4	0	NA
ZSCAN4	Q7Z3K3	POGZ_HUMAN	Pogo transposable element with ZNF domain (Suppressor of hairy wing homolog 5) (Zinc finger protein 280E) (Zinc finger protein 635)	POGZ	17|20|15|18	70	17.5	4	6|1|2|1|1|2|1|1|0|1|1|2|2|2|0|1|1|1|0|0|2|2|4|2	1	1	1	1	1	14.04	11.67	0	NA
ZSCAN4	Q7Z589	EMSY_HUMAN	BRCA2-interacting transcriptional repressor EMSY	EMSY	40|38|40|31	149	37.25	4	16|9|10|11|13|4|5|7|5|10|2|4|3|2|2|1|2|5|0|0|4|0|5|4	1	1	1	1	1	4.83	7.21	0	NA
ZSCAN4	Q8IWI9	MGAP_HUMAN	MAX gene-associated protein (MAX dimerization protein 5)	MGA	53|54|62|54	223	55.75	4	18|9|14|14|15|9|3|9|6|2|9|12|9|9|9|12|7|9|4|4|16|15|15|15	1	1	1	1	1	14.77	5.48	0	NA
ZSCAN4	Q8N1G0	ZN687_HUMAN	Zinc finger protein 687	ZNF687	15|18|18|17	68	17	4	10|3|7|5|8|4|1|1|2|3|3|3|2|4|4|4|4|2|2|2|6|9|3|8	0.98	0.99	0.98	0.99	0.98	2.74	4.08	0	NA
ZSCAN4	Q8TE76	MORC4_HUMAN	MORC family CW-type zinc finger protein 4 (Zinc finger CW-type coiled-coil domain protein 2) (Zinc finger CW-type domain protein 4)	MORC4	8|9|11|7	35	8.75	4	1|1|0|0|1|2|2|2|0|0|0|0|0|0|0|0|0|0|0|0|0|1|1|2	1	1	1	1	1	7.91	16.15	0	NA
ZSCAN4	Q92618	ZN516_HUMAN	Zinc finger protein 516	ZNF516	25|24|27|23	99	24.75	4	0|0|0|0|0|0|0|0|0|0|2|2|1|1|2|2|1|0|2|1|1|0|1|0	1	1	1	1	1	58.64	37.12	0	NA
ZSCAN4	Q92766	RREB1_HUMAN	Ras-responsive element-binding protein 1 (RREB-1) (Finger protein in nuclear bodies) (Raf-responsive zinc finger protein LZ321) (Zinc finger motif enhancer-binding protein 1) (Zep-1)	RREB1	8|10|11|11	40	10	4	1|0|2|0|1|0|0|0|0|0|2|1|1|1|1|1|1|1|1|0|0|1|0|0	1	1	1	1	1	7.42	16	0	NA
ZSCAN4	Q92830	KAT2A_HUMAN	Histone acetyltransferase KAT2A (EC 2.3.1.48) (General control of amino acid synthesis protein 5-like 2) (Histone acetyltransferase GCN5) (hGCN5) (Histone glutaryltransferase KAT2A) (EC 2.3.1.-) (Histone succinyltransferase KAT2A) (EC 2.3.1.-) (Lysine acetyltransferase 2A) (STAF97)	KAT2A	21|14|15|16	66	16.5	4	4|4|2|0|3|4|8|4|7|2|2|3|2|2|2|2|2|2|2|3|6|6|4|1	1	1	1	1	1	6.27	5.14	0	NA
ZSCAN4	Q92831	KAT2B_HUMAN	Histone acetyltransferase KAT2B (EC 2.3.1.48) (Histone acetyltransferase PCAF) (Histone acetylase PCAF) (Lysine acetyltransferase 2B) (P300/CBP-associated factor) (P/CAF) (Spermidine acetyltransferase KAT2B) (EC 2.3.1.57)	KAT2B	11|6|5|7	29	7.25	4	1|0|0|0|1|1|1|0|0|0|0|0|0|1|0|0|0|0|0|0|0|1|1|1	1	1	1	1	1	5.13	21.75	0	NA
ZSCAN4	Q92993	KAT5_HUMAN	Histone acetyltransferase KAT5 (EC 2.3.1.48) (60 kDa Tat-interactive protein) (Tip60) (Histone acetyltransferase HTATIP) (HIV-1 Tat interactive protein) (Lysine acetyltransferase 5) (cPLA(2)-interacting protein)	KAT5	9|6|6|8	29	7.25	4	3|1|2|1|1|4|1|0|1|1|0|0|0|0|0|0|0|0|0|0|0|0|1|1	0.98	1	0.98	1	0.98	3.16	10.24	0	NA
ZSCAN4	Q96BD5	PF21A_HUMAN	PHD finger protein 21A (BHC80a) (BRAF35-HDAC complex protein BHC80)	PHF21A	7|5|7|6	25	6.25	4	1|0|0|0|0|0|0|0|1|0|0|0|0|0|0|0|0|0|0|0|0|1|1|3	0.99	1	0.99	1	0.99	3.99	21.43	0	NA
ZSCAN4	Q96JM2	ZN462_HUMAN	Zinc finger protein 462 (Zinc finger PBX1-interacting protein) (ZFPIP)	ZNF462	8|8|11|9	36	9	4	0|0|0|1|0|0|0|0|0|0|0|0|0|1|0|0|0|0|0|0|0|0|0|0	1	1	1	1	1	12.91	90	0	NA
ZSCAN4	Q96KM6	Z512B_HUMAN	Zinc finger protein 512B	ZNF512B	4|5|4|6	19	4.75	4	1|0|0|0|0|0|0|0|0|0|0|0|0|0|0|0|0|0|0|0|0|0|0|0	1	1	1	1	1	6.41	47.5	0	NA
ZSCAN4	Q96KQ7	EHMT2_HUMAN	Histone-lysine N-methyltransferase EHMT2 (EC 2.1.1.-) (Euchromatic histone-lysine N-methyltransferase 2) (HLA-B-associated transcript 8) (Histone H3-K9 methyltransferase 3) (H3-K9-HMTase 3) (Lysine N-methyltransferase 1C) (Protein G9a)	EHMT2	31|29|28|28	116	29	4	14|7|8|8|7|7|6|9|13|2|5|6|7|7|3|4|2|4|2|1|8|6|8|8	1	1	1	1	1	8.39	4.58	0	NA
ZSCAN4	Q96L91	EP400_HUMAN	E1A-binding protein p400 (EC 3.6.4.-) (CAG repeat protein 32) (Domino homolog) (hDomino) (Trinucleotide repeat-containing gene 12 protein) (p400 kDa SWI2/SNF2-related protein)	EP400	62|56|61|58	237	59.25	4	21|16|17|8|17|9|9|10|11|7|6|3|5|11|4|5|4|5|4|1|12|12|16|18	1	1	1	1	1	9.26	6.16	0	NA
ZSCAN4	Q96QT6	PHF12_HUMAN	PHD finger protein 12 (PHD factor 1) (Pf1)	PHF12	34|32|29|33	128	32	4	7|3|5|6|5|3|5|7|5|1|3|0|4|3|2|1|2|3|0|1|5|2|2|3	1	1	1	1	1	21.9	9.85	0	NA
ZSCAN4	Q99856	ARI3A_HUMAN	AT-rich interactive domain-containing protein 3A (ARID domain-containing protein 3A) (B-cell regulator of IgH transcription) (Bright) (Dead ringer-like protein 1) (E2F-binding protein 1)	ARID3A	30|26|33|27	116	29	4	13|10|6|6|3|11|11|8|7|5|4|2|4|4|2|3|4|1|2|3|7|5|6|8	1	1	1	1	1	6.79	5.16	0	NA
ZSCAN4	Q9BYE7	PCGF6_HUMAN	Polycomb group RING finger protein 6 (Mel18 and Bmi1-like RING finger) (RING finger protein 134)	PCGF6	12|8|10|9	39	9.75	4	4|3|3|3|1|2|3|1|1|2|0|0|0|0|0|0|1|1|0|0|3|3|2|1	0.99	1	0.99	1	0.99	4.03	6.88	0	NA
ZSCAN4	Q9H2F5	EPC1_HUMAN	Enhancer of polycomb homolog 1	EPC1	6|9|10|8	33	8.25	4	3|2|1|0|0|2|1|0|0|1|1|1|1|1|0|1|0|1|0|0|0|1|0|1	1	1	1	1	1	4.03	11	0	NA
ZSCAN4	Q9H582	ZN644_HUMAN	Zinc finger protein 644 (Zinc finger motif enhancer-binding protein 2) (Zep-2)	ZNF644	35|25|24|25	109	27.25	4	3|0|1|1|2|2|5|2|1|0|0|2|0|0|2|2|0|2|0|0|2|3|3|2	1	1	1	1	1	26.69	18.69	0	NA
ZSCAN4	Q9H981	ARP8_HUMAN	Actin-related protein 8 (hArp8) (INO80 complex subunit N)	ACTR8	7|3|4|4	18	4.5	4	0|0|0|0|0|0|0|0|0|0|1|0|0|0|0|0|0|0|1|0|0|0|0|0	1	1	1	1	1	4.67	45	0	NA
ZSCAN4	Q9H9B1	EHMT1_HUMAN	Histone-lysine N-methyltransferase EHMT1 (EC 2.1.1.-) (Euchromatic histone-lysine N-methyltransferase 1) (Eu-HMTase1) (G9a-like protein 1) (GLP) (GLP1) (Histone H3-K9 methyltransferase 5) (H3-K9-HMTase 5) (Lysine N-methyltransferase 1D)	EHMT1	32|32|34|25	123	30.75	4	16|12|6|4|8|2|5|3|4|4|8|8|6|7|5|6|7|6|4|5|7|13|11|11	1	1	1	1	1	4.37	4.39	0	NA
ZSCAN4	Q9NPG3	UBN1_HUMAN	Ubinuclein-1 (HIRA-binding protein) (Protein VT4) (Ubiquitously expressed nuclear protein)	UBN1	7|5|7|8	27	6.75	4	1|0|2|1|1|0|0|0|0|0|0|0|0|0|0|0|0|0|0|0|0|0|0|0	1	1	1	1	1	6.12	32.4	0	NA
ZSCAN4	Q9UHF7	TRPS1_HUMAN	Zinc finger transcription factor Trps1 (Tricho-rhino-phalangeal syndrome type I protein) (Zinc finger protein GC79)	TRPS1	25|18|18|22	83	20.75	4	7|2|5|2|2|1|0|1|2|0|2|3|4|1|5|5|4|3|2|0|4|2|2|6	1	1	1	1	1	9.75	7.66	0	NA
ZSCAN4	Q9ULG1	INO80_HUMAN	Chromatin-remodeling ATPase INO80 (hINO80) (EC 3.6.4.-) (DNA helicase-related INO80 complex homolog 1) (DNA helicase-related protein INO80) (INO80 complex subunit A)	INO80	9|9|7|8	33	8.25	4	0|1|1|0|1|0|0|0|0|1|1|0|1|0|0|0|1|1|0|0|0|0|0|0	1	1	1	1	1	8.18	24.75	0	NA
ZSCAN4	Q9Y6J0	CABIN_HUMAN	Calcineurin-binding protein cabin-1 (Calcineurin inhibitor) (CAIN)	CABIN1	7|5|6|7	25	6.25	4	2|0|1|2|2|1|0|0|0|0|1|0|1|0|1|1|1|0|0|1|0|0|0|0	0.99	1	0.99	1	0.99	3.49	10.71	0	NA
