# Supplementary material for: Interaction network of human early embryonic transcription factors
Source: EMBO Rep. 2024 Jan 31;25(3):1589–622. doi: 10.1038/s44319-024-00074-0 (PMC10933267; doi:10.1038/s44319-024-00074-0)
Supplement: Supplementary file 5 — Dataset EV4 [file 44319_2024_74_MOESM5_ESM.xlsx]

## Sheet: Sheet1
Dataset EV4. AP-MS results. Statistically (BFDR < 0.01) and contaminant filtered AP-MS SaintExpress output file.
Bait	Prey	PreyGene	ProteinName	GeneName	Spec	SpecSum	AvgSpec	NumReplicates	ctrlCounts	AvgP	MaxP	TopoAvgP	TopoMaxP	SaintScore	logOddsScore	FoldChange	BFDR	boosted_by
CPHX1	Q9H568	Q9H568	Actin-like protein 8 (Cancer/testis antigen 57) (CT57)	ACTL8	4|3|4|6	17	4.25	4	0|0|0|0|0|0|0|0|0|0|0|0|0|0|0|0	1	1	1	1	1	5.44	42.5	0	NA
CPHX1	A0A1W2PPM1	A0A1W2PPM1	Cytoplasmic polyadenylated homeobox-like (Cytoplasmic polyadenylated homeobox 1)	CPHXL	50|43|43|50	186	46.5	4	0|0|0|0|0|0|0|0|0|0|0|0|0|0|0|0	1	1	1	1	1	65.17	465	0	NA
CPHX1	Q93009	Q93009	Ubiquitin carboxyl-terminal hydrolase 7 (EC 3.4.19.12) (Deubiquitinating enzyme 7) (Herpesvirus-associated ubiquitin-specific protease) (Ubiquitin thioesterase 7) (Ubiquitin-specific-processing protease 7)	USP7	86|87|75|83	331	82.75	4	0|0|0|0|0|0|0|0|0|2|3|0|0|0|0|0	1	1	1	1	1	34.54	264.8	0	NA
CPHX1	P14373	P14373	Zinc finger protein RFP (EC 2.3.2.27) (RING finger protein 76) (RING-type E3 ubiquitin transferase TRIM27) (Ret finger protein) (Tripartite motif-containing protein 27)	TRIM27	11|13|16|17	57	14.25	4	0|0|0|0|0|0|0|0|0|0|0|0|0|0|0|0	1	1	1	1	1	18.33	142.5	0	NA
CPHX1	Q9H3G5	Q9H3G5	Probable serine carboxypeptidase CPVL (EC 3.4.16.-) (Carboxypeptidase, vitellogenic-like) (Vitellogenic carboxypeptidase-like protein) (VCP-like protein) (hVLP)	CPVL	7|11|15|11	44	11	4	0|0|0|0|0|0|0|0|0|0|0|0|0|0|0|0	1	1	1	1	1	12.1	110	0	NA
CPHX2	O14654	O14654	Insulin receptor substrate 4	IRS4	17|19|19|16	71	17.75	4	2|2|5|2|3|6|11|4|1|2|1|2|3|2|3|2	1	1	1	1	1	4.92	5.57	0	NA
CPHX2-N	P23490	P23490	Loricrin	LORICRIN	2|3|4|3	12	3	4	0|0|0|0|0|0|0|0|0|0|0|0|0|0|0|0	0.99	1	0.99	1	0.99	3.6	30	0	NA
CRX	Q99523	Q99523	Sortilin (100 kDa NT receptor) (Glycoprotein 95) (Gp95) (Neurotensin receptor 3) (NT3) (NTR3)	SORT1	13|16|17|21	67	16.75	4	0|0|0|0|0|0|0|0|0|0|0|0|0|0|0|0	1	1	1	1	1	21.36	167.5	0	NA
DPPA3	Q96T88	Q96T88	E3 ubiquitin-protein ligase UHRF1 (EC 2.3.2.27) (Inverted CCAAT box-binding protein of 90 kDa) (Nuclear protein 95) (Nuclear zinc finger protein Np95) (HuNp95) (hNp95) (RING finger protein 106) (RING-type E3 ubiquitin transferase UHRF1) (Transcription factor ICBP90) (Ubiquitin-like PHD and RING finger domain-containing protein 1) (hUHRF1) (Ubiquitin-like-containing PHD and RING finger domains pro…	UHRF1	26|28|24|23	101	25.25	4	0|0|0|0|0|0|0|0|0|0|0|0|0|0|0|0	1	1	1	1	1	36.2	252.5	0	NA
DPPA3	Q96PU4	Q96PU4	E3 ubiquitin-protein ligase UHRF2 (EC 2.3.2.27) (Np95/ICBP90-like RING finger protein) (Np95-like RING finger protein) (Nuclear protein 97) (Nuclear zinc finger protein Np97) (RING finger protein 107) (RING-type E3 ubiquitin transferase UHRF2) (Ubiquitin-like PHD and RING finger domain-containing protein 2) (Ubiquitin-like-containing PHD and RING finger domains protein 2)	UHRF2	19|15|21|13	68	17	4	0|0|0|0|0|0|0|0|0|0|0|0|0|0|0|0	1	1	1	1	1	21.36	170	0	NA
CPHX2	O95816	O95816	BAG family molecular chaperone regulator 2 (BAG-2) (Bcl-2-associated athanogene 2)	BAG2	10|11|11|9	41	10.25	4	2|0|0|0|0|1|2|0|4|4|3|0|0|0|1|0	0.99	1	0.99	1	0.99	4.18	9.65	0	NA
DUXB	Q7Z739	Q7Z739	YTH domain-containing family protein 3 (DF3)	YTHDF3	17|19|18|18	72	18	4	8|1|1|0|3|5|4|1|4|7|8|1|0|0|0|2	0.99	0.99	0.99	0.99	0.99	4.13	6.4	0	NA
EGR2	P12830	P12830	Cadherin-1 (CAM 120/80) (Epithelial cadherin) (E-cadherin) (Uvomorulin) (CD antigen CD324) [Cleaved into: E-Cad/CTF1; E-Cad/CTF2; E-Cad/CTF3]	CDH1	5|4|3|3	15	3.75	4	0|0|0|0|0|0|0|0|0|0|0|0|0|0|0|0	1	1	1	1	1	5.44	37.5	0	NA
EGR2	P35221	P35221	Catenin alpha-1 (Alpha E-catenin) (Cadherin-associated protein) (Renal carcinoma antigen NY-REN-13)	CTNNA1	25|26|32|38	121	30.25	4	0|0|0|0|0|0|0|0|0|0|0|0|0|0|0|0	1	1	1	1	1	39.13	302.5	0	NA
EGR2	P35222	P35222	Catenin beta-1 (Beta-catenin)	CTNNB1	21|20|27|24	92	23	4	0|0|0|0|0|0|0|0|0|0|0|0|0|0|0|0	1	1	1	1	1	31.79	230	0	NA
EGR2	P19022	P19022	Cadherin-2 (CDw325) (Neural cadherin) (N-cadherin) (CD antigen CD325)	CDH2	10|7|11|9	37	9.25	4	0|0|0|0|0|0|0|0|0|0|0|0|0|0|0|0	1	1	1	1	1	12.1	92.5	0	NA
CPHX2	P27708	P27708	AD protein [Includes: Glutamine-dependent carbamoyl-phosphate synthase (EC 6.3.5.5); Aspartate carbamoyltransferase (EC 2.1.3.2); Dihydroorotase (EC 3.5.2.3)]	CAD	30|27|35|39	131	32.75	4	1|1|1|0|1|7|7|1|1|3|2|1|0|0|0|0	1	1	1	1	1	8.7	20.15	0	NA
KLF3	O14828	O14828	Secretory carrier-associated membrane protein 3 (Secretory carrier membrane protein 3)	SCAMP3	4|6|4|3	17	4.25	4	0|0|0|0|0|1|1|0|0|0|0|0|0|0|0|0	1	1	1	1	1	5.01	34	0	NA
KLF3	O43598	O43598	2'-deoxynucleoside 5'-phosphate N-hydrolase 1 (EC 3.2.2.-) (c-Myc-responsive protein RCL)	DNPH1	2|3|4|3	12	3	4	0|0|0|0|0|0|0|0|0|1|0|0|0|0|0|0	0.99	1	0.99	1	0.99	3.6	30	0	NA
KLF3	O94826	O94826	Mitochondrial import receptor subunit TOM70 (Mitochondrial precursor proteins import receptor) (Translocase of outer membrane 70 kDa subunit) (Translocase of outer mitochondrial membrane protein 70)	TOMM70	5|6|6|5	22	5.5	4	0|0|0|0|0|0|0|0|0|0|0|0|0|0|0|0	1	1	1	1	1	8.86	55	0	NA
KLF3	P00367	P00367	Glutamate dehydrogenase 1, mitochondrial (GDH 1) (EC 1.4.1.3)	GLUD1	16|17|16|12	61	15.25	4	0|0|0|0|0|1|2|0|0|3|0|0|0|0|0|0	1	1	1	1	1	8.32	40.67	0	NA
KLF3	P07602	P07602	Prosaposin (Proactivator polypeptide) [Cleaved into: Saposin-A (Protein A); Saposin-B-Val; Saposin-B (Cerebroside sulfate activator) (CSAct) (Dispersin) (Sphingolipid activator protein 1) (SAP-1) (Sulfatide/GM1 activator); Saposin-C (A1 activator) (Co-beta-glucosidase) (Glucosylceramidase activator) (Sphingolipid activator protein 2) (SAP-2); Saposin-D (Component C) (Protein C)]	PSAP	3|2|4|2	11	2.75	4	0|0|0|0|0|0|0|0|0|0|0|0|0|0|0|0	0.99	1	0.99	1	0.99	3.6	27.5	0	NA
KLF3	P09669	P09669	Cytochrome c oxidase subunit 6C (Cytochrome c oxidase polypeptide VIc)	COX6C	3|4|3|2	12	3	4	0|0|0|0|0|1|0|0|0|1|0|0|0|0|0|0	0.99	1	0.99	1	0.99	3.21	24	0	NA
KLF3	P05067	P05067	Amyloid-beta precursor protein (APP) (ABPP) (APPI) (Alzheimer disease amyloid A4 protein homolog) (Alzheimer disease amyloid protein) (Amyloid precursor protein) (Amyloid-beta (A4) precursor protein) (Amyloid-beta A4 protein) (Cerebral vascular amyloid peptide) (CVAP) (PreA4) (Protease nexin-II) (PN-II) [Cleaved into: N-APP; Soluble APP-alpha (S-APP-alpha); Soluble APP-beta (S-APP-beta); C99 (Bet…	APP	6|8|4|8	26	6.5	4	0|0|1|0|1|0|1|0|0|0|0|0|0|0|0|0	1	1	1	1	1	5.79	34.67	0	NA
KLF3	O75947	O75947	ATP synthase subunit d, mitochondrial (ATPase subunit d) (ATP synthase peripheral stalk subunit d)	ATP5PD	9|11|12|10	42	10.5	4	0|0|0|0|0|1|1|0|0|0|0|0|0|0|0|0	1	1	1	1	1	14.75	84	0	NA
KLF3	P27797	P27797	Calreticulin (CRP55) (Calregulin) (Endoplasmic reticulum resident protein 60) (ERp60) (HACBP) (grp60)	CALR	31|32|34|31	128	32	4	0|4|6|1|3|2|2|1|1|11|12|1|0|0|0|4	1	1	1	1	1	6.06	10.67	0	NA
KLF3	P20585	P20585	DNA mismatch repair protein Msh3 (hMSH3) (Divergent upstream protein) (DUP) (Mismatch repair protein 1) (MRP1)	MSH3	8|8|6|9	31	7.75	4	0|2|1|0|1|1|3|1|0|1|1|0|0|0|0|2	1	1	1	1	1	6.07	9.54	0	NA
KLF3	P04843	P04843	Dolichyl-diphosphooligosaccharide--protein glycosyltransferase subunit 1 (Dolichyl-diphosphooligosaccharide--protein glycosyltransferase 67 kDa subunit) (Ribophorin I) (RPN-I) (Ribophorin-1)	RPN1	22|18|17|13	70	17.5	4	0|0|0|0|2|3|6|1|0|0|2|0|0|0|0|1	1	1	1	1	1	5.37	18.67	0	NA
KLF3	P14625	P14625	Endoplasmin (94 kDa glucose-regulated protein) (GRP-94) (Heat shock protein 90 kDa beta member 1) (Tumor rejection antigen 1) (gp96 homolog)	HSP90B1	44|44|44|41	173	43.25	4	3|3|5|2|9|21|17|4|2|9|8|0|1|0|1|4	1	1	1	1	1	5.09	7.78	0	NA
KLF3	P14854	P14854	Cytochrome c oxidase subunit 6B1 (Cytochrome c oxidase subunit VIb isoform 1) (COX VIb-1)	COX6B1	6|5|5|7	23	5.75	4	1|0|0|0|0|1|1|0|0|2|3|0|0|0|0|0	0.98	1	0.98	1	0.98	3.67	11.5	0	NA
KLF3	P23368	P23368	NAD-dependent malic enzyme, mitochondrial (NAD-ME) (EC 1.1.1.38) (Malic enzyme 2)	ME2	6|3|6|6	21	5.25	4	0|0|0|0|0|0|0|0|0|0|0|0|0|0|0|0	1	1	1	1	1	5.44	52.5	0	NA
KLF3	Q9Y4L1	Q9Y4L1	Hypoxia up-regulated protein 1 (150 kDa oxygen-regulated protein) (ORP-150) (170 kDa glucose-regulated protein) (GRP-170)	HYOU1	20|20|18|12	70	17.5	4	0|0|1|0|0|1|2|0|0|0|0|0|0|0|0|0	1	1	1	1	1	15.04	70	0	NA
KLF3	Q16891	Q16891	MICOS complex subunit MIC60 (Cell proliferation-inducing gene 4/52 protein) (Mitochondrial inner membrane protein) (Mitofilin) (p87/89)	IMMT	14|17|11|11	53	13.25	4	0|0|0|0|0|3|5|1|0|1|1|0|0|0|0|0	1	1	1	1	1	5.22	19.27	0	NA
KLF3	Q9H3G5	Q9H3G5	Probable serine carboxypeptidase CPVL (EC 3.4.16.-) (Carboxypeptidase, vitellogenic-like) (Vitellogenic carboxypeptidase-like protein) (VCP-like protein) (hVLP)	CPVL	12|13|13|15	53	13.25	4	0|0|0|0|0|0|0|0|0|0|0|0|0|0|0|0	1	1	1	1	1	19.85	132.5	0	NA
KLF3	P35232	P35232	Prohibitin	PHB	16|20|19|16	71	17.75	4	2|0|1|0|2|7|7|0|2|5|5|0|0|0|0|0	0.99	1	0.99	1	0.99	4.34	9.16	0	NA
KLF3	P30101	P30101	Protein disulfide-isomerase A3 (EC 5.3.4.1) (58 kDa glucose-regulated protein) (58 kDa microsomal protein) (p58) (Disulfide isomerase ER-60) (Endoplasmic reticulum resident protein 57) (ER protein 57) (ERp57) (Endoplasmic reticulum resident protein 60) (ER protein 60) (ERp60)	PDIA3	32|29|31|30	122	30.5	4	3|3|3|0|0|2|3|0|2|13|14|0|0|0|0|4	0.99	0.99	0.99	0.99	0.99	4.83	10.38	0	NA
KLF3	P36776	P36776	Lon protease homolog, mitochondrial (EC 3.4.21.53) (LONHs) (Lon protease-like protein) (LONP) (Mitochondrial ATP-dependent protease Lon) (Serine protease 15)	LONP1	18|13|14|13	58	14.5	4	1|0|0|0|0|1|1|0|0|1|1|0|0|0|0|0	1	1	1	1	1	18.15	46.4	0	NA
KLF3	P49916	P49916	DNA ligase 3 (EC 6.5.1.1) (DNA ligase III) (Polydeoxyribonucleotide synthase [ATP] 3)	LIG3	15|12|11|13	51	12.75	4	0|3|2|2|2|6|4|1|1|0|1|3|1|1|2|1	1	1	1	1	1	6.51	6.8	0	NA
KLF3	P13667	P13667	Protein disulfide-isomerase A4 (EC 5.3.4.1) (Endoplasmic reticulum resident protein 70) (ER protein 70) (ERp70) (Endoplasmic reticulum resident protein 72) (ER protein 72) (ERp-72) (ERp72)	PDIA4	38|43|38|39	158	39.5	4	0|4|6|0|0|0|0|0|0|8|8|0|0|0|0|4	1	1	1	1	1	8.2	21.07	0	NA
KLF3	P51649	P51649	Succinate-semialdehyde dehydrogenase, mitochondrial (EC 1.2.1.24) (Aldehyde dehydrogenase family 5 member A1) (NAD(+)-dependent succinic semialdehyde dehydrogenase)	ALDH5A1	6|4|7|7	24	6	4	0|0|0|0|0|0|0|0|0|0|0|0|0|0|0|0	1	1	1	1	1	7.18	60	0	NA
KLF3	P05023	P05023	Sodium/potassium-transporting ATPase subunit alpha-1 (Na(+)/K(+) ATPase alpha-1 subunit) (EC 7.2.2.13) (Sodium pump subunit alpha-1)	ATP1A1	25|24|23|23	95	23.75	4	1|0|2|0|2|10|7|3|1|2|3|0|0|0|0|2	1	1	1	1	1	5.92	11.52	0	NA
KLF3	P02786	P02786	Transferrin receptor protein 1 (TR) (TfR) (TfR1) (Trfr) (T9) (p90) (CD antigen CD71) [Cleaved into: Transferrin receptor protein 1, serum form (sTfR)]	TFRC	13|11|11|11	46	11.5	4	0|0|1|0|1|0|1|0|0|0|0|0|0|0|0|0	1	1	1	1	1	16.74	61.33	0	NA
KLF3	P09936	P09936	Ubiquitin carboxyl-terminal hydrolase isozyme L1 (UCH-L1) (EC 3.4.19.12) (Neuron cytoplasmic protein 9.5) (PGP 9.5) (PGP9.5) (Ubiquitin thioesterase L1)	UCHL1	13|16|15|17	61	15.25	4	0|0|0|0|0|0|0|0|0|5|4|0|0|0|0|0	1	1	1	1	1	5.45	27.11	0	NA
KLF3	Q08257	Q08257	Quinone oxidoreductase (EC 1.6.5.5) (NADPH:quinone reductase) (Zeta-crystallin)	CRYZ	5|7|6|4	22	5.5	4	1|0|0|0|0|0|0|0|1|1|1|0|0|0|0|0	1	1	1	1	1	5.01	22	0	NA
KLF3	Q16740	Q16740	ATP-dependent Clp protease proteolytic subunit, mitochondrial (EC 3.4.21.92) (Endopeptidase Clp)	CLPP	2|3|4|2	11	2.75	4	0|0|0|0|0|0|0|0|0|1|0|0|0|0|0|0	0.99	1	0.99	1	0.99	3.6	27.5	0	NA
KLF3	Q16795	Q16795	NADH dehydrogenase [ubiquinone] 1 alpha subcomplex subunit 9, mitochondrial (Complex I-39kD) (CI-39kD) (NADH-ubiquinone oxidoreductase 39 kDa subunit)	NDUFA9	2|3|3|3	11	2.75	4	0|0|0|0|0|0|0|0|0|0|0|0|0|0|0|0	0.99	1	0.99	1	0.99	3.6	27.5	0	NA
KLF3	Q9BVK6	Q9BVK6	Transmembrane emp24 domain-containing protein 9 (GMP25) (Glycoprotein 25L2) (p24 family protein alpha-2) (p24alpha2) (p25)	TMED9	5|3|2|3	13	3.25	4	0|0|0|0|0|0|0|0|0|0|0|0|0|0|0|0	0.99	1	0.99	1	0.99	3.6	32.5	0	NA
OTX2	Q99523	Q99523	Sortilin (100 kDa NT receptor) (Glycoprotein 95) (Gp95) (Neurotensin receptor 3) (NT3) (NTR3)	SORT1	11|10|11|8	40	10	4	0|0|0|0|0|0|0|0|0|0|0|0|0|0|0|0	1	1	1	1	1	13.68	100	0	NA
PITX1	Q96EB6	Q96EB6	NAD-dependent protein deacetylase sirtuin-1 (hSIRT1) (EC 2.3.1.286) (NAD-dependent protein deacylase sirtuin-1) (EC 2.3.1.-) (Regulatory protein SIR2 homolog 1) (SIR2-like protein 1) (hSIR2) [Cleaved into: SirtT1 75 kDa fragment (75SirT1)]	SIRT1	11|3|11|12	37	9.25	4	0|0|0|0|0|0|0|0|0|0|0|0|0|0|0|0	1	1	1	1	1	5.44	92.5	0	NA
PITX1	Q9NNW5	Q9NNW5	WD repeat-containing protein 6	WDR6	9|5|10|12	36	9	4	0|0|0|0|0|0|1|0|0|0|0|0|0|0|0|0	1	1	1	1	1	8.86	90	0	NA
PITX2	P78337	P78337	Pituitary homeobox 1 (Hindlimb-expressed homeobox protein backfoot) (Homeobox protein PITX1) (Paired-like homeodomain transcription factor 1)	PITX1	3|2|3|3	11	2.75	4	0|0|0|0|0|0|0|0|0|0|0|0|0|0|0|0	0.99	1	0.99	1	0.99	3.6	27.5	0	NA
PITX2	Q96EB6	Q96EB6	NAD-dependent protein deacetylase sirtuin-1 (hSIRT1) (EC 2.3.1.286) (NAD-dependent protein deacylase sirtuin-1) (EC 2.3.1.-) (Regulatory protein SIR2 homolog 1) (SIR2-like protein 1) (hSIR2) [Cleaved into: SirtT1 75 kDa fragment (75SirT1)]	SIRT1	16|2|15|12	45	11.25	4	0|0|0|0|0|0|0|0|0|0|0|0|0|0|0|0	0.99	1	0.99	1	0.99	3.6	112.5	0	NA
PITX2	O43865	O43865	S-adenosylhomocysteine hydrolase-like protein 1 (DC-expressed AHCY-like molecule) (IP(3)Rs binding protein released with IP(3)) (IRBIT) (Putative adenosylhomocysteinase 2) (S-adenosyl-L-homocysteine hydrolase 2) (AdoHcyase 2)	AHCYL1	13|2|17|18	50	12.5	4	0|0|0|0|0|0|0|0|0|0|0|0|0|0|0|0	0.99	1	0.99	1	0.99	3.6	125	0	NA
PITX2	Q9NNW5	Q9NNW5	WD repeat-containing protein 6	WDR6	10|3|5|9	27	6.75	4	0|0|0|0|0|0|1|0|0|0|0|0|0|0|0|0	1	1	1	1	1	5.44	67.5	0	NA
CPHX2	Q7LG56	Q7LG56	Ribonucleoside-diphosphate reductase subunit M2 B (EC 1.17.4.1) (TP53-inducible ribonucleotide reductase M2 B) (p53-inducible ribonucleotide reductase small subunit 2-like protein) (p53R2)	RRM2B	4|4|3|4	15	3.75	4	0|0|0|0|0|0|1|0|0|1|2|1|0|0|0|0	0.98	0.99	0.98	0.99	0.98	3.15	12	0	NA
SATB1	Q9UPW6	Q9UPW6	DNA-binding protein SATB2 (Special AT-rich sequence-binding protein 2)	SATB2	32|32|42|37	143	35.75	4	0|0|0|0|0|0|0|0|0|0|0|0|0|0|0|0	1	1	1	1	1	49.3	357.5	0	NA
SATB2	Q01826	Q01826	DNA-binding protein SATB1 (Special AT-rich sequence-binding protein 1)	SATB1	7|12|14|16	49	12.25	4	0|0|0|0|0|0|0|0|0|0|0|0|0|0|0|0	1	1	1	1	1	12.1	122.5	0	NA
TPRX1	Q00059	Q00059	Transcription factor A, mitochondrial (mtTFA) (Mitochondrial transcription factor 1) (MtTF1) (Transcription factor 6) (TCF-6) (Transcription factor 6-like 2)	TFAM	7|8|5|7	27	6.75	4	1|0|0|0|0|0|0|0|1|2|2|0|0|0|0|0	1	1	1	1	1	4.91	18	0	NA
TPRX2	O60907	O60907	F-box-like/WD repeat-containing protein TBL1X (SMAP55) (Transducin beta-like protein 1X) (Transducin-beta-like protein 1, X-linked)	TBL1X	6|6|3|2	17	4.25	4	0|0|0|0|0|0|0|0|0|0|0|0|0|0|0|0	0.99	1	0.99	1	0.99	3.6	42.5	0	NA
TPRX2	O95619	O95619	YEATS domain-containing protein 4 (Glioma-amplified sequence 41) (Gas41) (NuMA-binding protein 1) (NuBI-1) (NuBI1)	YEATS4	7|7|2|6	22	5.5	4	0|0|0|0|0|0|0|0|0|0|0|0|0|0|0|0	0.99	1	0.99	1	0.99	3.6	55	0	NA
CPHX2	Q93009	Q93009	Ubiquitin carboxyl-terminal hydrolase 7 (EC 3.4.19.12) (Deubiquitinating enzyme 7) (Herpesvirus-associated ubiquitin-specific protease) (Ubiquitin thioesterase 7) (Ubiquitin-specific-processing protease 7)	USP7	9|7|9|7	32	8	4	0|0|0|0|0|0|0|0|0|2|3|0|0|0|0|0	1	1	1	1	1	5.1	25.6	0	NA
TPRX2	P61962	P61962	DDB1- and CUL4-associated factor 7 (WD repeat-containing protein 68) (WD repeat-containing protein An11 homolog)	DCAF7	9|11|6|3	29	7.25	4	0|0|0|0|0|0|1|0|0|0|0|0|0|0|0|0	1	1	1	1	1	5.44	72.5	0	NA
TPRX2	P62380	P62380	TATA box-binding protein-like 1 (TBP-like 1) (21 kDa TBP-like protein) (Second TBP of unique DNA protein) (STUD) (TATA box-binding protein-related factor 2) (TBP-related factor 2) (TBP-like factor) (TBP-related protein)	TBPL1	7|4|3|2	16	4	4	0|0|0|0|0|0|0|0|0|0|0|0|0|0|0|0	0.99	1	0.99	1	0.99	3.6	40	0	NA
CPHX2	Q99460	Q99460	26S proteasome non-ATPase regulatory subunit 1 (26S proteasome regulatory subunit RPN2) (26S proteasome regulatory subunit S1) (26S proteasome subunit p112)	PSMD1	3|5|4|2	14	3.5	4	0|0|0|0|0|1|0|0|0|1|0|0|0|0|0|0	0.99	1	0.99	1	0.99	3.21	28	0	NA
TPRX2	O96019	O96019	Actin-like protein 6A (53 kDa BRG1-associated factor A) (Actin-related protein Baf53a) (ArpNbeta) (BRG1-associated factor 53A) (BAF53A) (INO80 complex subunit K)	ACTL6A	18|18|22|22	80	20	4	0|0|0|0|1|1|1|0|0|4|3|1|1|1|1|0	1	1	1	1	1	14.71	22.86	0	NA
TPRX2	O14497	O14497	AT-rich interactive domain-containing protein 1A (ARID domain-containing protein 1A) (B120) (BRG1-associated factor 250) (BAF250) (BRG1-associated factor 250a) (BAF250A) (Osa homolog 1) (hOSA1) (SWI-like protein) (SWI/SNF complex protein p270) (SWI/SNF-related, matrix-associated, actin-dependent regulator of chromatin subfamily F member 1) (hELD)	ARID1A	46|60|45|53	204	51	4	0|0|0|0|0|0|0|0|0|0|0|0|0|0|0|0	1	1	1	1	1	68.04	510	0	NA
TPRX2	P0C7T5	P0C7T5	Ataxin-1-like (Brother of ataxin-1) (Brother of ATXN1)	ATXN1L	7|12|4|2	25	6.25	4	0|0|0|0|0|0|0|0|0|0|0|0|0|0|0|0	0.99	1	0.99	1	0.99	3.6	62.5	0	NA
TPRX2	Q6W2J9	Q6W2J9	BCL-6 corepressor (BCoR)	BCOR	57|66|34|34	191	47.75	4	0|0|0|0|0|0|0|0|0|0|0|0|0|0|0|0	1	1	1	1	1	52.2	477.5	0	NA
TPRX2	Q9HCK8	Q9HCK8	Chromodomain-helicase-DNA-binding protein 8 (CHD-8) (EC 3.6.4.12) (ATP-dependent helicase CHD8) (Helicase with SNF2 domain 1)	CHD8	59|69|31|46	205	51.25	4	0|0|0|0|0|0|1|0|0|0|0|0|0|0|0|0	1	1	1	1	1	47.86	512.5	0	NA
TPRX2	Q92793	Q92793	CREB-binding protein (Histone lysine acetyltransferase CREBBP) (EC 2.3.1.48) (Protein-lysine acetyltransferase CREBBP) (EC 2.3.1.-)	CREBBP	12|13|2|3	30	7.5	4	0|0|0|0|0|0|0|0|0|1|0|0|0|0|0|0	0.99	1	0.99	1	0.99	3.6	75	0	NA
TPRX2	Q9H8E8	Q9H8E8	Cysteine-rich protein 2-binding protein (CSRP2-binding protein) (ADA2A-containing complex subunit 2) (ATAC2) (CRP2-binding partner) (CRP2BP) (Lysine acetyltransferase 14)	KAT14	4|6|4|3	17	4.25	4	0|0|0|0|0|0|0|0|0|0|0|0|0|0|0|0	1	1	1	1	1	5.44	42.5	0	NA
TPRX2	Q06587	Q06587	E3 ubiquitin-protein ligase RING1 (EC 2.3.2.27) (Polycomb complex protein RING1) (RING finger protein 1) (RING-type E3 ubiquitin transferase RING1) (Really interesting new gene 1 protein)	RING1	11|12|4|7	34	8.5	4	0|0|0|0|0|0|0|0|0|0|0|0|0|0|0|0	1	1	1	1	1	7.18	85	0	NA
TPRX2	Q9BZK7	Q9BZK7	F-box-like/WD repeat-containing protein TBL1XR1 (Nuclear receptor corepressor/HDAC3 complex subunit TBLR1) (TBL1-related protein 1) (Transducin beta-like 1X-related protein 1)	TBL1XR1	26|32|15|19	92	23	4	0|0|0|0|0|0|0|0|0|0|0|0|0|0|0|0	1	1	1	1	1	24.37	230	0	NA
TPRX2	Q13227	Q13227	G protein pathway suppressor 2 (GPS-2)	GPS2	5|4|2|2	13	3.25	4	0|0|0|0|0|0|0|0|0|0|0|0|0|0|0|0	0.99	1	0.99	1	0.99	3.6	32.5	0	NA
TPRX2	Q14687	Q14687	Genetic suppressor element 1	GSE1	30|34|18|21	103	25.75	4	0|0|0|0|0|0|0|0|0|0|0|0|0|0|0|0	1	1	1	1	1	28.84	257.5	0	NA
TPRX2	Q13547	Q13547	Histone deacetylase 1 (HD1) (EC 3.5.1.98)	HDAC1	29|28|23|19	99	24.75	4	0|0|1|0|2|6|5|0|0|9|7|1|0|1|1|0	1	1	1	1	1	4.56	12	0	NA
TPRX2	Q15723	Q15723	ETS-related transcription factor Elf-2 (E74-like factor 2) (New ETS-related factor)	ELF2	13|13|4|3	33	8.25	4	0|0|0|0|0|0|0|0|0|0|0|0|0|0|0|0	1	1	1	1	1	5.44	82.5	0	NA
TPRX2	O15379	O15379	Histone deacetylase 3 (HD3) (EC 3.5.1.98) (RPD3-2) (SMAP45)	HDAC3	14|13|4|4	35	8.75	4	0|0|0|0|0|0|0|0|0|0|0|0|0|0|0|0	1	1	1	1	1	7.18	87.5	0	NA
TPRX2	O14686	O14686	Histone-lysine N-methyltransferase 2D (Lysine N-methyltransferase 2D) (EC 2.1.1.364) (ALL1-related protein) (Myeloid/lymphoid or mixed-lineage leukemia protein 2)	KMT2D	47|61|55|59	222	55.5	4	0|0|0|0|1|0|0|0|0|0|0|0|0|0|0|0	1	1	1	1	1	70.91	555	0	NA
TPRX2	Q5PSV4	Q5PSV4	Breast cancer metastasis-suppressor 1-like protein (BRMS1-homolog protein p40) (BRMS1-like protein p40)	BRMS1L	2|4|2|3	11	2.75	4	0|0|0|0|0|0|0|0|0|0|0|0|0|0|0|0	0.99	1	0.99	1	0.99	3.6	27.5	0	NA
TPRX2	Q5TKA1	Q5TKA1	Protein lin-9 homolog (HuLin-9) (hLin-9) (Beta subunit-associated regulator of apoptosis) (TUDOR gene similar protein) (Type I interferon receptor beta chain-associated protein) (pRB-associated protein)	LIN9	4|4|3|2	13	3.25	4	0|0|0|0|0|0|0|0|0|0|0|0|0|0|0|0	0.99	1	0.99	1	0.99	3.6	32.5	0	NA
TPRX2	O15550	O15550	Lysine-specific demethylase 6A (EC 1.14.11.68) (Histone demethylase UTX) (Ubiquitously-transcribed TPR protein on the X chromosome) (Ubiquitously-transcribed X chromosome tetratricopeptide repeat protein) ([histone H3]-trimethyl-L-lysine(27) demethylase 6A)	KDM6A	16|21|17|25	79	19.75	4	0|0|0|0|0|0|0|0|0|0|0|0|0|0|0|0	1	1	1	1	1	25.86	197.5	0	NA
TPRX2	O60341	O60341	Lysine-specific histone demethylase 1A (EC 1.14.99.66) (BRAF35-HDAC complex protein BHC110) (Flavin-containing amine oxidase domain-containing protein 2) ([histone H3]-dimethyl-L-lysine(4) FAD-dependent demethylase 1A)	KDM1A	30|46|22|26	124	31	4	0|0|0|0|0|0|1|0|0|0|0|0|0|0|0|0	1	1	1	1	1	34.74	310	0	NA
TPRX2	Q15596	Q15596	Nuclear receptor coactivator 2 (NCoA-2) (Class E basic helix-loop-helix protein 75) (bHLHe75) (Transcriptional intermediary factor 2) (hTIF2)	NCOA2	16|17|4|5	42	10.5	4	0|0|0|0|0|0|0|0|0|0|0|0|0|0|0|0	1	1	1	1	1	7.18	105	0	NA
TPRX2	Q14686	Q14686	Nuclear receptor coactivator 6 (Activating signal cointegrator 2) (ASC-2) (Amplified in breast cancer protein 3) (Cancer-amplified transcriptional coactivator ASC-2) (Nuclear receptor coactivator RAP250) (NRC RAP250) (Nuclear receptor-activating protein, 250 kDa) (Peroxisome proliferator-activated receptor-interacting protein) (PPAR-interacting protein) (PRIP) (Thyroid hormone receptor-binding pr…	NCOA6	23|24|10|11	68	17	4	0|0|0|0|0|0|0|0|0|0|0|0|0|0|0|0	1	1	1	1	1	16.79	170	0	NA
TPRX2	O75376	O75376	Nuclear receptor corepressor 1 (N-CoR) (N-CoR1)	NCOR1	58|62|17|21	158	39.5	4	0|0|0|0|0|0|0|0|0|0|0|0|0|0|0|0	1	1	1	1	1	27.35	395	0	NA
TPRX2	Q6ZW49	Q6ZW49	PAX-interacting protein 1 (PAX transactivation activation domain-interacting protein)	PAXIP1	7|12|13|14	46	11.5	4	0|0|0|0|0|0|0|0|0|0|0|0|0|0|0|0	1	1	1	1	1	12.1	115	0	NA
TPRX2	Q9BTK6	Q9BTK6	PAXIP1-associated glutamate-rich protein 1 (Glutamate-rich coactivator interacting with SRC1) (GAS) (PAXIP1-associated protein 1) (PTIP-associated protein 1)	PAGR1	4|2|2|3	11	2.75	4	0|0|0|0|0|0|0|0|0|0|0|0|0|0|0|0	0.99	1	0.99	1	0.99	3.6	27.5	0	NA
TPRX2	Q9BSM1	Q9BSM1	Polycomb group RING finger protein 1 (Nervous system Polycomb-1) (NSPc1) (RING finger protein 68)	PCGF1	6|6|2|5	19	4.75	4	0|0|0|0|0|0|0|0|0|0|0|0|0|0|0|0	0.99	1	0.99	1	0.99	3.6	47.5	0	NA
TPRX2	Q9ULL5	Q9ULL5	Proline-rich protein 12	PRR12	16|20|4|3	43	10.75	4	0|0|0|0|0|0|0|0|0|0|0|0|0|0|0|0	1	1	1	1	1	5.44	107.5	0	NA
TPRX2	Q6MZP7	Q6MZP7	Protein lin-54 homolog (CXC domain-containing protein 1)	LIN54	18|15|8|9	50	12.5	4	0|0|0|0|0|0|0|0|0|0|0|0|0|0|0|0	1	1	1	1	1	13.68	125	0	NA
TPRX2	Q9UKL0	Q9UKL0	REST corepressor 1 (Protein CoREST)	RCOR1	20|16|12|17	65	16.25	4	0|0|0|0|1|0|0|0|0|0|0|0|0|0|0|0	1	1	1	1	1	19.85	162.5	0	NA
TPRX2	Q15291	Q15291	Retinoblastoma-binding protein 5 (RBBP-5) (Retinoblastoma-binding protein RBQ-3)	RBBP5	13|12|9|14	48	12	4	0|0|0|0|0|0|0|0|0|0|0|0|0|0|0|0	1	1	1	1	1	15.25	120	0	NA
TPRX2	Q9UBL3	Q9UBL3	Set1/Ash2 histone methyltransferase complex subunit ASH2 (ASH2-like protein)	ASH2L	12|11|14|16	53	13.25	4	0|0|0|0|1|0|2|1|0|1|0|0|0|1|1|0	1	1	1	1	1	13.92	30.29	0	NA
TPRX2	Q8NFD5	Q8NFD5	AT-rich interactive domain-containing protein 1B (ARID domain-containing protein 1B) (BRG1-associated factor 250b) (BAF250B) (BRG1-binding protein hELD/OSA1) (Osa homolog 2) (hOsa2) (p250R)	ARID1B	20|13|13|13	59	14.75	4	0|0|0|0|0|0|0|0|0|0|0|0|0|0|0|0	1	1	1	1	1	21.36	147.5	0	NA
TPRX2	Q8NHM5	Q8NHM5	Lysine-specific demethylase 2B (EC 1.14.11.27) (CXXC-type zinc finger protein 2) (F-box and leucine-rich repeat protein 10) (F-box protein FBL10) (F-box/LRR-repeat protein 10) (JmjC domain-containing histone demethylation protein 1B) (Jumonji domain-containing EMSY-interactor methyltransferase motif protein) (Protein JEMMA) (Protein-containing CXXC domain 2) ([Histone-H3]-lysine-36 demethylase 1B)	KDM2B	5|8|4|4	21	5.25	4	0|0|0|0|0|0|0|0|0|0|0|0|0|0|0|0	1	1	1	1	1	7.18	52.5	0	NA
TPRX2	Q92922	Q92922	SWI/SNF complex subunit SMARCC1 (BRG1-associated factor 155) (BAF155) (SWI/SNF complex 155 kDa subunit) (SWI/SNF-related matrix-associated actin-dependent regulator of chromatin subfamily C member 1)	SMARCC1	45|48|42|41	176	44	4	0|0|0|0|0|0|1|0|0|2|1|0|0|0|0|0	1	1	1	1	1	49.9	176	0	NA
TPRX2	Q8TAQ2	Q8TAQ2	SWI/SNF complex subunit SMARCC2 (BRG1-associated factor 170) (BAF170) (SWI/SNF complex 170 kDa subunit) (SWI/SNF-related matrix-associated actin-dependent regulator of chromatin subfamily C member 2)	SMARCC2	29|30|25|28	112	28	4	0|0|0|0|0|0|1|0|0|0|0|0|0|0|0|0	1	1	1	1	1	39.13	280	0	NA
CPHX2	Q9NVI7	Q9NVI7	ATPase family AAA domain-containing protein 3A	ATAD3A	4|5|4|8	21	5.25	4	2|0|0|0|1|1|2|0|0|0|0|0|0|0|0|0	0.99	1	0.99	1	0.99	3.66	14	0	NA
TPRX2	Q12824	Q12824	SWI/SNF-related matrix-associated actin-dependent regulator of chromatin subfamily B member 1 (BRG1-associated factor 47) (BAF47) (Integrase interactor 1 protein) (SNF5 homolog) (hSNF5)	SMARCB1	14|16|9|13	52	13	4	0|0|0|0|0|0|0|0|0|0|0|0|0|0|0|0	1	1	1	1	1	15.25	130	0	NA
TPRX2	Q96GM5	Q96GM5	SWI/SNF-related matrix-associated actin-dependent regulator of chromatin subfamily D member 1 (60 kDa BRG-1/Brm-associated factor subunit A) (BRG1-associated factor 60A) (BAF60A) (SWI/SNF complex 60 kDa subunit)	SMARCD1	20|15|19|14	68	17	4	0|0|0|0|0|0|0|0|0|0|0|0|0|0|0|0	1	1	1	1	1	22.87	170	0	NA
TPRX2	Q92925	Q92925	SWI/SNF-related matrix-associated actin-dependent regulator of chromatin subfamily D member 2 (60 kDa BRG-1/Brm-associated factor subunit B) (BRG1-associated factor 60B) (BAF60B)	SMARCD2	19|16|12|11	58	14.5	4	0|0|0|0|0|0|0|0|0|0|0|0|0|0|0|0	1	1	1	1	1	18.33	145	0	NA
TPRX2	Q969G3	Q969G3	SWI/SNF-related matrix-associated actin-dependent regulator of chromatin subfamily E member 1 (BRG1-associated factor 57) (BAF57)	SMARCE1	18|21|16|14	69	17.25	4	0|0|0|0|0|1|0|0|0|0|0|0|0|0|0|0	1	1	1	1	1	22.87	172.5	0	NA
CPHX2	P10809	P10809	60 kDa heat shock protein, mitochondrial (EC 5.6.1.7) (60 kDa chaperonin) (Chaperonin 60) (CPN60) (Heat shock protein 60) (HSP-60) (Hsp60) (HuCHA60) (Mitochondrial matrix protein P1) (P60 lymphocyte protein)	HSPD1	233|219|179|201	832	208	4	14|3|5|1|2|18|10|3|13|22|23|1|2|2|2|6	1	1	1	1	1	18.16	26.2	0	NA
TPRX2	P51532	P51532	Transcription activator BRG1 (EC 3.6.4.-) (ATP-dependent helicase SMARCA4) (BRG1-associated factor 190A) (BAF190A) (Mitotic growth and transcription activator) (Protein BRG-1) (Protein brahma homolog 1) (SNF2-beta) (SWI/SNF-related matrix-associated actin-dependent regulator of chromatin subfamily A member 4)	SMARCA4	50|50|50|54	204	51	4	0|0|0|0|0|0|0|0|0|1|0|0|0|0|0|0	1	1	1	1	1	75.21	510	0	NA
CPHX2	P51784	P51784	Ubiquitin carboxyl-terminal hydrolase 11 (EC 3.4.19.12) (Deubiquitinating enzyme 11) (Ubiquitin thioesterase 11) (Ubiquitin-specific-processing protease 11)	USP11	9|8|16|11	44	11	4	0|0|0|0|0|0|0|0|0|0|0|0|0|0|0|0	1	1	1	1	1	13.68	110	0	NA
TPRX2	Q04724	Q04724	Transducin-like enhancer protein 1 (E(Sp1) homolog) (Enhancer of split groucho-like protein 1) (ESG1)	TLE1	6|11|2|6	25	6.25	4	0|0|0|0|0|0|0|0|0|0|0|0|0|0|0|0	0.99	1	0.99	1	0.99	3.6	62.5	0	NA
TPRX2	Q9H7L9	Q9H7L9	Sin3 histone deacetylase corepressor complex component SDS3 (45 kDa Sin3-associated polypeptide) (Suppressor of defective silencing 3 protein homolog)	SUDS3	3|2|4|3	12	3	4	0|0|0|0|0|0|0|0|0|0|0|0|0|0|0|0	0.99	1	0.99	1	0.99	3.6	30	0	NA
CPHX2	Q9ULX6	Q9ULX6	A-kinase anchor protein 8-like (AKAP8-like protein) (Helicase A-binding protein 95) (HAP95) (Homologous to AKAP95 protein) (HA95) (Neighbor of A-kinase-anchoring protein 95) (Neighbor of AKAP95)	AKAP8L	5|5|4|7	21	5.25	4	1|0|0|0|1|0|1|0|1|0|0|0|0|0|0|0	1	1	1	1	1	5.01	21	0	NA
TPRX2	Q04726	Q04726	Transducin-like enhancer protein 3 (Enhancer of split groucho-like protein 3) (ESG3)	TLE3	34|40|16|18	108	27	4	0|0|0|0|0|0|1|0|0|1|1|0|0|0|0|0	1	1	1	1	1	24.24	144	0	NA
TPRX2	O15294	O15294	UDP-N-acetylglucosamine--peptide N-acetylglucosaminyltransferase 110 kDa subunit (EC 2.4.1.255) (O-GlcNAc transferase subunit p110) (O-linked N-acetylglucosamine transferase 110 kDa subunit) (OGT)	OGT	29|30|14|18	91	22.75	4	0|0|0|0|0|1|2|0|0|1|0|1|0|0|0|0	1	1	1	1	1	22.65	72.8	0	NA
TPRX2	P61964	P61964	WD repeat-containing protein 5 (BMP2-induced 3-kb gene protein)	WDR5	14|12|10|13	49	12.25	4	0|0|0|0|0|0|0|0|0|1|2|0|0|0|0|0	1	1	1	1	1	10.72	65.33	0	NA
TPRX2	O15014	O15014	Zinc finger protein 609	ZNF609	17|18|8|7	50	12.5	4	0|0|0|0|0|0|0|0|0|0|0|0|0|0|0|0	1	1	1	1	1	12.1	125	0	NA
TPRX2	Q9NPF5	Q9NPF5	DNA methyltransferase 1-associated protein 1 (DNMAP1) (DNMT1-associated protein 1)	DMAP1	6|6|6|5	23	5.75	4	0|0|0|0|0|0|0|0|0|0|0|0|0|0|0|0	1	1	1	1	1	8.86	57.5	0	NA
TPRX2	Q9NSC2	Q9NSC2	Sal-like protein 1 (Spalt-like transcription factor 1) (Zinc finger protein 794) (Zinc finger protein SALL1) (Zinc finger protein Spalt-1) (HSal1) (Sal-1)	SALL1	4|5|2|2	13	3.25	4	0|0|0|0|0|0|0|0|0|0|0|0|0|0|0|0	0.99	1	0.99	1	0.99	3.6	32.5	0	NA
TPRX2	Q92782	Q92782	Zinc finger protein neuro-d4 (BRG1-associated factor 45B) (BAF45B) (D4, zinc and double PHD fingers family 1)	DPF1	8|7|3|4	22	5.5	4	0|0|0|0|0|0|0|0|0|0|0|0|0|0|0|0	1	1	1	1	1	5.44	55	0	NA
TPRX2	Q92785	Q92785	Zinc finger protein ubi-d4 (Apoptosis response zinc finger protein) (BRG1-associated factor 45D) (BAF45D) (D4, zinc and double PHD fingers family 2) (Protein requiem)	DPF2	15|16|12|16	59	14.75	4	0|0|0|0|0|0|0|0|0|0|0|0|0|0|0|0	1	1	1	1	1	19.85	147.5	0	NA
TPRX2	Q9UPW6	Q9UPW6	DNA-binding protein SATB2 (Special AT-rich sequence-binding protein 2)	SATB2	17|18|6|5	46	11.5	4	0|0|0|0|0|0|0|0|0|0|0|0|0|0|0|0	1	1	1	1	1	8.86	115	0	NA
TPRX2	Q8IYH5	Q8IYH5	ZZ-type zinc finger-containing protein 3	ZZZ3	4|2|11|11	28	7	4	0|0|0|0|0|0|1|0|0|0|1|0|0|0|0|0	0.99	1	0.99	1	0.99	3.21	56	0	NA
ZNF263	P17028	P17028	Zinc finger protein 24 (Retinoic acid suppression protein A) (RSG-A) (Zinc finger and SCAN domain-containing protein 3) (Zinc finger protein 191) (Zinc finger protein KOX17)	ZNF24	7|3|4|3	17	4.25	4	0|0|0|0|0|0|1|0|0|0|0|0|0|0|0|0	1	1	1	1	1	5.44	42.5	0	NA
ZNF263	P50402	P50402	Emerin	EMD	11|14|11|14	50	12.5	4	1|0|1|0|1|4|5|1|0|3|0|0|1|1|0|2	1	1	1	1	1	5.42	10	0	NA
ZNF263	P57086	P57086	SCAN domain-containing protein 1	SCAND1	7|5|5|7	24	6	4	0|0|0|0|0|0|0|0|0|0|0|0|0|0|0|0	1	1	1	1	1	8.86	60	0	NA
ZSCAN4	O75362	O75362	Zinc finger protein 217	ZNF217	6|7|7|7	27	6.75	4	0|0|0|0|0|0|0|0|0|0|0|0|0|0|0|0	1	1	1	1	1	10.5	67.5	0	NA
