# Supplementary material for: Interaction network of human early embryonic transcription factors
Source: EMBO Rep. 2024 Jan 31;25(3):1589–622. doi: 10.1038/s44319-024-00074-0 (PMC10933267; doi:10.1038/s44319-024-00074-0)
Supplement: Supplementary file 6 — Dataset EV5 [file 44319_2024_74_MOESM6_ESM.xlsx]

## Sheet: joined GOBP for all PRDL factor
Dataset EV 5. Gene Ontology results. Gene Ontology enrichment results, statistically filtered FDR < 0.01, Fishers exact test, enrichment shown for each studied protein (Bait column).
Term	Overlap	P.value	Adjusted.P.value	Old.P.value	Old.Adjusted.P.value	Odds.Ratio	Combined.Score	Genes	Bait	log10FDR	ID
regulation of transcription from RNA polymerase II promoter (GO:0006357)	95/1478	2.9502e-57	2.38671e-54	0	0	13.7606	1791.16	LDB1;MAML1;EHMT2;ATN1;ARID4B;TCF20;BMI1;PAGR1;ZNF609;NIPBL;SALL1;ZNF608;KAT5;MECOM;ZMIZ1;VPS72;ZMYM4;ZMIZ2;TRPS1;EP300;EPC1;EPC2;MYBL2;NCOA1;NCOA2;SMARCC1;RBM14;ZHX2;KDM2B;ZNF281;NCOA3;FOXP4;ARID1A;ZHX1;FOXP2;FOXP1;NCOR2;ZEB2;NCOR1;TFDP1;ZEB1;RFX7;RFX5;HOMEZ;KMT2D;SMARCD2;NFIX;SMARCD3;KMT2A;SRCAP;SATB1;SATB2;FOXK2;GATA4;FOXK1;LIN9;NR2C2;RAI1;HIRA;UBN1;BRD8;ZNF148;BRD7;RREB1;E2F6;BCL9L;BPTF;SPEN;Z…	TPRX2	53.6222	GO:0006357
regulation of transcription, DNA-templated (GO:0006355)	81/1598	1.01331e-39	4.09885e-37	0	0	9.21615	827.496	LDB1;CHD7;EHMT1;ARID4B;TCF20;ZNF609;NIPBL;SALL1;KAT5;MECOM;SIX4;ZMYM4;EP300;EPC1;EPC2;MYBL2;YAF2;PIAS4;NCOA1;NCOA2;SMARCC1;ZHX2;TLE1;ZNF281;NCOA3;FOXP4;ARID1A;ZHX1;FOXP2;PIAS2;FOXP1;PIAS1;TFDP1;ZEB1;RFX7;RFX5;KMT2D;SMARCD2;SMARCD3;KMT2A;SRCAP;SATB1;SATB2;FOXK2;GATA4;FOXK1;LIN9;NR2C2;RAI1;HIRA;ATXN1;HMGXB4;ZNF703;UBN1;PCGF1;BRD8;ZNF148;BRD7;RREB1;BPTF;SPEN;CREBBP;ZFHX3;PCGF6;POU2F1;BCL11A;SS18L1;P…	TPRX2	36.3873	GO:0006355
negative regulation of transcription, DNA-templated (GO:0045892)	57/813	2.92556e-34	7.88926e-32	0	0	11.0526	853.42	LDB1;EHMT2;ATN1;EHMT1;BMI1;NIPBL;SALL1;ZNF608;KAT5;MECOM;SIX4;VPS72;TRPS1;EP300;EPC1;YAF2;PIAS4;ZHX2;TLE1;KDM2B;ZNF281;ZHX1;FOXP2;FOXP1;NCOR2;ZEB2;NCOR1;ZEB1;HOMEZ;NFIX;SATB1;ATXN1;ZNF703;ZNF148;BRD7;RREB1;E2F6;BPTF;SPEN;CREBBP;ZFHX3;PCGF6;POU2F1;BCL11A;CBX2;PHF12;MBD2;SMARCA2;TBX2;SKI;TFAP4;NFIA;NFIB;BRMS1L;NFIC;ZNF536;TRIM33	TPRX2	31.103	GO:0045892
positive regulation of transcription, DNA-templated (GO:0045893)	59/1120	8.68422e-29	1.75638e-26	0	0	8.14656	526.377	LDB1;MAML1;TCF20;PAGR1;ZNF609;SALL1;KAT5;MECOM;SIX4;ZMIZ1;ZMIZ2;EP300;EPC1;MYBL2;YAF2;NCOA1;NCOA2;SMARCC1;RBM14;ZNF281;NCOA3;ARID1A;ARID1B;PIAS2;PIAS1;ZEB2;TFDP1;RFX5;KMT2D;NFIX;SMARCD3;KMT2A;FOXK2;GATA4;NR2C2;RAI1;BRD7;RREB1;BCL9L;BPTF;ZNF462;CREBBP;ZFHX3;POU2F1;PCGF5;SS18L1;INO80;SMARCA2;TRERF1;FLI1;SKI;RYBP;TFAP4;NFIA;NFIB;NFIC;ASXL2;TAF8;TAF2	TPRX2	25.7554	GO:0045893
negative regulation of transcription from RNA polymerase II promoter (GO:0000122)	43/565	5.1058e-27	8.26118e-25	0	0	11.0355	668.08	HOMEZ;NFIX;LDB1;SATB1;EHMT2;ATN1;BMI1;NIPBL;SALL1;ZNF608;KAT5;VPS72;TRPS1;EP300;EPC1;ZNF148;RREB1;E2F6;BPTF;SPEN;CREBBP;ZFHX3;ZHX2;KDM2B;BCL11A;ZNF281;CBX2;PHF12;MBD2;SMARCA2;ZHX1;TBX2;NCOR2;SKI;ZEB2;NCOR1;ZEB1;NFIA;NFIB;BRMS1L;NFIC;ZNF536;TRIM33	TPRX2	24.083	GO:0000122
positive regulation of transcription from RNA polymerase II promoter (GO:0045944)	44/848	5.97501e-21	8.0563e-19	0	0	7.27478	338.763	KMT2D;PAXIP1;NFIX;KMT2A;LDB1;MAML1;FOXK2;GATA4;TCF20;NR2C2;PAGR1;RAI1;ZNF609;NIPBL;SALL1;KAT5;MECOM;ZMIZ1;ZMIZ2;EP300;EPC1;MYBL2;RREB1;BCL9L;NCOA1;NCOA2;ZNF462;CREBBP;RBM14;POU2F1;PCGF5;SS18L1;NCOA3;INO80;SMARCA2;SKI;ZEB2;TFDP1;NFIA;NFIB;NFIC;RFX5;ASXL2;TAF2	TPRX2	18.0939	GO:0045944
negative regulation of nucleic acid-templated transcription (GO:1903507)	30/444	1.75155e-17	2.02429e-15	0	0	8.95366	345.463	LDB1;EHMT1;NIPBL;SALL1;ATXN1;KAT5;MECOM;SIX4;ZNF703;EPC1;ZNF148;BRD7;YAF2;PIAS4;SPEN;ZHX2;PCGF6;TLE1;POU2F1;ZNF281;PHF12;MBD2;SMARCA2;ZHX1;FOXP2;FOXP1;TBX2;ZEB1;TFAP4;TRIM33	TPRX2	14.6937	GO:1903507
negative regulation of gene expression (GO:0010629)	34/618	5.42197e-17	5.48297e-15	0	0	7.31697	274.046	LDB1;EHMT1;BMI1;NIPBL;SALL1;ATXN1;KAT5;MECOM;SIX4;ZNF703;EPC1;ZNF503;ZNF148;BRD7;YAF2;PIAS4;SPEN;ZHX2;PCGF6;TLE1;POU2F1;ZNF281;PHF12;MBD2;SMARCA2;ZHX1;FOXP2;FOXP1;TBX2;NCOR2;NCOR1;ZEB1;TFAP4;TRIM33	TPRX2	14.261	GO:0010629
positive regulation of nucleic acid-templated transcription (GO:1903508)	31/502	6.14012e-17	5.51928e-15	0	0	8.16051	304.625	SMARCD3;KMT2A;GATA4;RAI1;SALL1;KAT5;MECOM;SIX4;EP300;EPC1;MYBL2;BRD7;RREB1;YAF2;BPTF;NCOA1;SMARCC1;CREBBP;ZFHX3;ZNF281;SS18L1;NCOA3;ARID1A;SMARCA2;TRERF1;PIAS2;FLI1;PIAS1;RYBP;TFAP4;TAF8	TPRX2	14.2581	GO:1903508
negative regulation of G0 to G1 transition (GO:0070317)	12/37	4.72111e-16	3.81938e-14	0	0	54.2757	1915.35	PCGF6;L3MBTL2;PHC1;RYBP;TFDP1;EHMT2;MGA;EHMT1;EPC1;BMI1;YAF2;E2F6	TPRX2	13.418	GO:0070317
negative regulation of cellular macromolecule biosynthetic process (GO:2000113)	30/512	8.50054e-16	6.25176e-14	0	0	7.66353	265.934	LDB1;EHMT1;NIPBL;SALL1;ATXN1;KAT5;MECOM;SIX4;ZNF703;EPC1;ZNF148;BRD7;YAF2;PIAS4;SPEN;ZHX2;PCGF6;TLE1;POU2F1;ZNF281;PHF12;MBD2;SMARCA2;ZHX1;FOXP2;FOXP1;TBX2;ZEB1;TFAP4;TRIM33	TPRX2	13.204	GO:2000113
regulation of G0 to G1 transition (GO:0070316)	12/39	9.8066e-16	6.61128e-14	0	0	50.2502	1736.56	PCGF6;L3MBTL2;PHC1;RYBP;TFDP1;EHMT2;MGA;EHMT1;EPC1;BMI1;YAF2;E2F6	TPRX2	13.1797	GO:0070316
beta-catenin-TCF complex assembly (GO:1904837)	10/30	1.02369e-13	6.37051e-12	0	0	55.9124	1672.35	KMT2D;TLE3;PYGO2;BCL9;CREBBP;TLE1;KAT5;RBBP5;EP300;BCL9L	TPRX2	11.1958	GO:1904837
positive regulation of gene expression (GO:0010628)	33/771	2.14073e-13	1.23704e-11	0	0	5.53862	161.575	SMARCD3;KMT2A;GATA4;RAI1;SALL1;KAT5;MECOM;SIX4;EP300;EPC1;MYBL2;BRD7;RREB1;YAF2;BPTF;NCOA1;SMARCC1;CREBBP;ZFHX3;TLE1;ZNF281;SS18L1;NCOA3;SMARCA5;ARID1A;SMARCA2;TRERF1;PIAS2;FLI1;PIAS1;RYBP;TFAP4;TAF8	TPRX2	10.9076	GO:0010628
chromatin remodeling (GO:0006338)	15/116	2.50053e-13	1.34862e-11	0	0	17.0205	493.885	SMARCC1;PBRM1;SMARCD2;SMARCD3;MBD2;SMARCA5;INO80;ARID1A;SMARCA2;ARID1B;CECR2;HMGXB4;TNRC18;BPTF;KDM6A	TPRX2	10.8701	GO:0006338
negative regulation of cell cycle process (GO:0010948)	13/81	5.90873e-13	2.9876e-11	0	0	21.6941	610.846	PCGF6;L3MBTL2;PHC1;EHMT2;MGA;EHMT1;BMI1;TFDP1;TFAP4;RYBP;EPC1;YAF2;E2F6	TPRX2	10.5247	GO:0010948
histone H2A monoubiquitination (GO:0035518)	7/17	1.00281e-10	4.77221e-09	0	0	77.0117	1773.04	PCGF6;RYBP;KDM2B;PCGF5;PCGF3;PCGF1;BMI1	TPRX2	8.32128	GO:0035518
histone modification (GO:0016570)	11/98	1.96432e-09	8.82852e-08	0	0	14.171	284.101	NSD3;CREBBP;RBM14;PHC1;KAT5;EHMT2;BRMS1L;KANSL3;EYA4;EHMT1;EP300	TPRX2	7.05411	GO:0016570
histone H2A-K119 monoubiquitination (GO:0036353)	2022-08-05	3.70726e-09	1.57851e-07	0	0	181.41	3521.71	PCGF6;PCGF5;PCGF3;PCGF1;BMI1	TPRX2	6.80175	GO:0036353
regulation of cellular macromolecule biosynthetic process (GO:2000112)	24/631	5.71249e-09	2.3107e-07	0	0	4.65878	88.4264	KMT2D;NCOA2;CREBBP;ZFHX3;LDB1;BCL11A;EHMT2;PHF12;CHD7;FOXK2;GATA4;TCF20;NR2C2;SMARCA2;SALL1;HMGXB4;NFIA;ZNF703;EP300;ZNF536;PCGF1;BRD8;RREB1;BPTF	TPRX2	6.63626	GO:2000112
transcription, DNA-templated (GO:0006351)	18/356	7.1681e-09	2.76142e-07	0	0	6.13686	115.088	NCOA1;ZFHX3;NFIX;SMARCD3;KMT2A;LDB1;SMARCA5;GATA4;NCOR1;TRPS1;NFIC;TRIM24;EPC1;ZNF148;NFRKB;RREB1;TAF2;BPTF	TPRX2	6.55887	GO:0006351
ATP-dependent chromatin remodeling (GO:0043044)	7/30	9.47385e-09	3.48379e-07	0	0	33.4614	618.189	CECR2;SMARCD2;SMARCC1;PBRM1;VPS72;MBD2;SMARCA5	TPRX2	6.45795	GO:0043044
regulation of nucleic acid-templated transcription (GO:1903506)	23/607	1.30814e-08	4.60123e-07	0	0	4.61772	83.8213	KMT2D;NCOA2;CREBBP;ZFHX3;LDB1;BCL11A;PHF12;CHD7;FOXK2;GATA4;TCF20;NR2C2;SMARCA2;SALL1;HMGXB4;NFIA;ZNF703;EP300;ZNF536;PCGF1;BRD8;RREB1;BPTF	TPRX2	6.33713	GO:1903506
nucleosome disassembly (GO:0006337)	6/19	1.51175e-08	4.89201e-07	0	0	50.4887	909.172	SMARCC1;SMARCD2;PBRM1;SMARCD3;ARID1A;ARID2	TPRX2	6.31051	GO:0006337
chromatin disassembly (GO:0031498)	6/19	1.51175e-08	4.89201e-07	0	0	50.4887	909.172	SMARCC1;SMARCD2;PBRM1;SMARCD3;ARID1A;ARID2	TPRX2	6.31051	GO:0031498
protein-DNA complex disassembly (GO:0032986)	6/21	2.97686e-08	9.26262e-07	0	0	43.7525	758.222	SMARCC1;SMARCD2;PBRM1;SMARCD3;ARID1A;ARID2	TPRX2	6.03327	GO:0032986
transcription from RNA polymerase II promoter (GO:0006366)	20/485	3.12503e-08	9.36351e-07	0	0	4.98307	86.1136	CREBBP;ZFHX3;PBRM1;POU2F1;NFIX;KMT2A;MAML1;GATA4;NR2C2;MED15;NR2C1;NCOR1;TRPS1;NFIC;TRIM24;TAF8;ZNF148;NFRKB;RREB1;TAF2	TPRX2	6.02856	GO:0006366
histone lysine methylation (GO:0034968)	6/22	4.0615e-08	1.17348e-06	0	0	41.0159	698.055	KMT2D;PAXIP1;KMT2A;RBBP5;EHMT2;KDM6A	TPRX2	5.93052	GO:0034968
regulation of gene expression (GO:0010468)	29/1037	1.20282e-07	3.35547e-06	0	0	3.42416	54.5585	KMT2D;LDB1;CHD7;FOXK2;GATA4;TCF20;BMI1;NR2C2;SALL1;HMGXB4;ZNF703;EP300;PCGF1;ZNF503;BRD8;ZNF148;RREB1;BPTF;NCOA2;CREBBP;ZFHX3;TLE1;BCL11A;ZNF281;PHF12;NCOA3;SMARCA2;NFIA;ZNF536	TPRX2	5.47425	GO:0010468
nose development (GO:0043584)	2022-08-04	5.03093e-07	1.35667e-05	0	0	108.246	1569.84	SKI;SMCHD1;SIX4;CHD7	TPRX2	4.86752	GO:0043584
nucleosome organization (GO:0034728)	8/79	7.44247e-07	1.94224e-05	0	0	12.4271	175.357	SMARCC1;PBRM1;SMARCD2;SMARCD3;VPS72;SMARCA5;ARID2;ARID1A	TPRX2	4.7117	GO:0034728
androgen receptor signaling pathway (GO:0030521)	6/40	1.81691e-06	4.59336e-05	0	0	19.284	254.904	NCOA1;KAT5;NCOA3;ARID1A;PIAS2;PIAS1	TPRX2	4.33787	GO:0030521
histone H3-K4 methylation (GO:0051568)	5/23	1.98777e-06	4.87305e-05	0	0	30.2121	396.64	KMT2D;PAXIP1;KMT2A;RBBP5;KDM6A	TPRX2	4.3122	GO:0051568
regulation of myeloid cell differentiation (GO:0045637)	7/65	2.45896e-06	5.85087e-05	0	0	13.2457	171.078	KMT2D;CREBBP;KMT2A;RBBP5;KMT2C;SETD1A;EP300	TPRX2	4.23278	GO:0045637
intracellular steroid hormone receptor signaling pathway (GO:0030518)	7/66	2.72914e-06	6.30822e-05	0	0	13.0205	166.813	NCOA1;RBM14;KAT5;NCOA3;ARID1A;PIAS2;PIAS1	TPRX2	4.20009	GO:0030518
histone acetylation (GO:0016573)	7/71	4.48067e-06	0.000100691	0	0	12.0003	147.792	CREBBP;KAT5;KANSL3;EP400;EP300;EPC1;BRD8	TPRX2	3.99701	GO:0016573
histone H4 acetylation (GO:0043967)	6/47	4.81419e-06	0.000105262	0	0	15.986	195.731	KMT2A;KANSL3;EP400;EP300;EPC1;BRD8	TPRX2	3.97773	GO:0043967
protein deubiquitination (GO:0016579)	12/257	5.7225e-06	0.000121829	0	0	5.47676	66.1105	INO80E;KDM1B;ACTR5;ASXL2;EP300;FOXK2;FOXK1;INO80;ACTR8;NFRKB;BAP1;UCHL5	TPRX2	3.91425	GO:0016579
regulation of megakaryocyte differentiation (GO:0045652)	6/49	6.17324e-06	0.000128055	0	0	15.2409	182.819	KMT2D;KMT2A;RBBP5;KMT2C;SETD1A;EP300	TPRX2	3.8926	GO:0045652
protein modification by small protein removal (GO:0070646)	12/261	6.69538e-06	0.000135414	0	0	5.38768	64.1893	INO80E;KDM1B;ACTR5;ASXL2;EP300;FOXK2;FOXK1;INO80;ACTR8;NFRKB;BAP1;UCHL5	TPRX2	3.86834	GO:0070646
protein complex assembly (GO:0006461)	10/189	1.19032e-05	0.000234871	0	0	6.19701	70.2661	TLE3;PYGO2;KMT2D;BCL9;CREBBP;TLE1;KAT5;RBBP5;EP300;BCL9L	TPRX2	3.62917	GO:0006461
embryonic limb morphogenesis (GO:0030326)	5/34	1.51226e-05	0.000291289	0	0	18.7419	208.023	SKI;NIPBL;CREBBP;SALL1;TBX2	TPRX2	3.53568	GO:0030326
regulation of lipid metabolic process (GO:0019216)	7/100	4.29489e-05	0.000808039	0	0	8.24612	82.9188	NCOA1;NCOR2;NCOA2;CREBBP;NCOR1;SMARCD3;CHD9	TPRX2	3.09257	GO:0019216
regulation of gene expression by genetic imprinting (GO:0006349)	2022-10-03	9.19685e-05	0.00169097	0	0	46.132	428.754	KDM1B;PCGF5;PCGF3	TPRX2	2.77187	GO:0006349
internal peptidyl-lysine acetylation (GO:0018393)	4/26	9.41816e-05	0.00169318	0	0	19.6632	182.283	CREBBP;KAT5;KANSL3;EP300	TPRX2	2.7713	GO:0018393
DNA damage response, signal transduction by p53 class mediator (GO:0030330)	6/82	0.000119777	0.00210651	0	0	8.60875	77.736	TFDP1;PAXIP1;TFAP4;KAT5;EP300;ARID3A	TPRX2	2.67644	GO:0030330
camera-type eye morphogenesis (GO:0048593)	2022-11-03	0.000125587	0.0021617	0	0	40.3635	362.565	SKI;KDM2B;TBX2	TPRX2	2.6652	GO:0048593
DNA replication-independent nucleosome organization (GO:0034724)	3/13	0.000214702	0.00361862	0	0	32.2875	272.709	HIRA;UBN1;CABIN1	TPRX2	2.44146	GO:0034724
positive regulation of Notch signaling pathway (GO:0045747)	4/33	0.00024495	0.00404417	0	0	14.9116	123.982	CREBBP;MAML1;ZMIZ1;EP300	TPRX2	2.39317	GO:0045747
regulation of primary metabolic process (GO:0080090)	7/139	0.000337363	0.00545853	0	0	5.79827	46.3534	NCOA1;NCOR2;NCOA2;CREBBP;NCOR1;SMARCD3;CHD9	TPRX2	2.26292	GO:0080090
double-strand break repair (GO:0006302)	7/141	0.00036788	0.00583558	0	0	5.71115	45.1624	PIAS4;MDC1;NIPBL;PAXIP1;KAT5;ACTR5;INO80	TPRX2	2.23392	GO:0006302
embryonic digit morphogenesis (GO:0042733)	3/16	0.000411794	0.00628568	0	0	24.8328	193.571	CREBBP;SALL1;TBX2	TPRX2	2.20165	GO:0042733
histone H2A acetylation (GO:0043968)	3/16	0.000411794	0.00628568	0	0	24.8328	193.571	EP400;EPC1;BRD8	TPRX2	2.20165	GO:0043968
protein sumoylation (GO:0016925)	5/68	0.000438279	0.00656607	0	0	8.61242	66.5969	PIAS4;L3MBTL2;BCL11A;PIAS2;PIAS1	TPRX2	2.18269	GO:0016925
positive regulation of neurogenesis (GO:0050769)	5/69	0.000468978	0.00680868	0	0	8.47742	64.9791	SPEN;NIPBL;ZNF609;ZEB1;SMARCD3	TPRX2	2.16694	GO:0050769
DNA replication-independent nucleosome assembly (GO:0006336)	4/39	0.000471306	0.00680868	0	0	12.3516	94.6133	HIRA;UBN1;SMARCA5;CABIN1	TPRX2	2.16694	GO:0006336
histone H2A ubiquitination (GO:0033522)	3/17	0.000496604	0.00692677	0	0	23.0578	175.418	RYBP;KDM2B;PCGF1	TPRX2	2.15947	GO:0033522
positive regulation of transcription of Notch receptor target (GO:0007221)	3/17	0.000496604	0.00692677	0	0	23.0578	175.418	CREBBP;MAML1;EP300	TPRX2	2.15947	GO:0007221
regulation of gene expression, epigenetic (GO:0040029)	5/74	0.000647409	0.00887719	0	0	7.86112	57.7206	KDM1B;SMARCA5;EP300;EPC1;BMI1	TPRX2	2.05172	GO:0040029
histone methylation (GO:0016571)	3/19	0.000697989	0.00941122	0	0	20.1736	146.608	NSD3;EHMT2;EHMT1	TPRX2	2.02635	GO:0016571
nucleic acid-templated transcription (GO:0097659)	5/76	0.000731428	0.00970041	0	0	7.63891	55.1568	NCOA1;SMARCD3;LDB1;EPC1;BPTF	TPRX2	2.01321	GO:0097659
peptidyl-lysine modification (GO:0018205)	6/115	0.000746647	0.00974253	0	0	5.9924	43.1448	PIAS4;L3MBTL2;BCL11A;EP300;PIAS2;PIAS1	TPRX2	2.01133	GO:0018205
cellular response to estradiol stimulus (GO:0071392)	3/20	0.000815537	0.0104725	0	0	18.9859	135.022	KAT5;NCOA3;ZNF703	TPRX2	1.97995	GO:0071392
positive regulation of gene expression, epigenetic (GO:0045815)	4/47	0.000964305	0.0120103	0	0	10.0496	69.7852	SMARCA5;EP300;ARID1A;ARID1B	TPRX2	1.92045	GO:0045815
regulation of cell cycle (GO:0051726)	8/215	0.000964977	0.0120103	0	0	4.23307	29.3919	LIN54;MECOM;ZNF703;EP300;MYBL2;LIN9;BAP1;LIN52	TPRX2	1.92045	GO:0051726
non-recombinational repair (GO:0000726)	4/49	0.00112897	0.0137262	0	0	9.60194	65.1631	PIAS4;MDC1;PAXIP1;KAT5	TPRX2	1.86245	GO:0000726
double-strand break repair via nonhomologous end joining (GO:0006303)	4/50	0.00121827	0.0137262	0	0	9.39273	63.0283	PIAS4;MDC1;PAXIP1;KAT5	TPRX2	1.86245	GO:0006303
regulation of androgen receptor signaling pathway (GO:0060765)	3/23	0.0012411	0.0137262	0	0	16.1356	107.976	EP300;PIAS2;FOXP1	TPRX2	1.86245	GO:0060765
embryonic camera-type eye morphogenesis (GO:0048596)	2022-06-02	0.00127252	0.0137262	0	0	53.5378	356.924	KDM2B;TBX2	TPRX2	1.86245	GO:0048596
corticosteroid receptor signaling pathway (GO:0031958)	2022-06-02	0.00127252	0.0137262	0	0	53.5378	356.924	RBM14;ARID1A	TPRX2	1.86245	GO:0031958
embryonic camera-type eye development (GO:0031076)	2022-06-02	0.00127252	0.0137262	0	0	53.5378	356.924	KDM2B;TBX2	TPRX2	1.86245	GO:0031076
dosage compensation by inactivation of X chromosome (GO:0009048)	2022-06-02	0.00127252	0.0137262	0	0	53.5378	356.924	PCGF5;PCGF3	TPRX2	1.86245	GO:0009048
regulation of nuclear cell cycle DNA replication (GO:0033262)	2022-06-02	0.00127252	0.0137262	0	0	53.5378	356.924	WIZ;INO80	TPRX2	1.86245	GO:0033262
positive regulation of intracellular estrogen receptor signaling pathway (GO:0033148)	2022-06-02	0.00127252	0.0137262	0	0	53.5378	356.924	PAGR1;KMT2D	TPRX2	1.86245	GO:0033148
glucocorticoid receptor signaling pathway (GO:0042921)	2022-06-02	0.00127252	0.0137262	0	0	53.5378	356.924	RBM14;ARID1A	TPRX2	1.86245	GO:0042921
histone monoubiquitination (GO:0010390)	3/24	0.0014087	0.0148004	0	0	15.3665	100.882	RYBP;KDM2B;PCGF1	TPRX2	1.82973	GO:0010390
ear morphogenesis (GO:0042471)	3/24	0.0014087	0.0148004	0	0	15.3665	100.882	NIPBL;SALL1;CHD7	TPRX2	1.82973	GO:0042471
negative regulation of production of miRNAs involved in gene silencing by miRNA (GO:1903799)	2022-07-02	0.00177057	0.0178273	0	0	42.8281	271.378	NCOR2;NCOR1	TPRX2	1.74891	GO:1903799
sensory organ morphogenesis (GO:0090596)	2022-07-02	0.00177057	0.0178273	0	0	42.8281	271.378	SKI;NIPBL	TPRX2	1.74891	GO:0090596
chromatin-mediated maintenance of transcription (GO:0048096)	2022-07-02	0.00177057	0.0178273	0	0	42.8281	271.378	ARID1A;ARID1B	TPRX2	1.74891	GO:0048096
regulation of histone acetylation (GO:0035065)	3/26	0.00178493	0.0178273	0	0	14.0288	88.7797	PAXIP1;KMT2A;BRD7	TPRX2	1.74891	GO:0035065
DNA-templated transcription, initiation (GO:0006352)	7/186	0.00186926	0.0184418	0	0	4.26561	26.7975	CREBBP;MAML1;SMARCA5;NR2C2;MED15;NR2C1;TAF2	TPRX2	1.7342	GO:0006352
regulation of signal transduction by p53 class mediator (GO:1901796)	6/138	0.00191161	0.0186325	0	0	4.94249	30.939	KAT5;EHMT2;EHMT1;EP300;BRD7;TAF2	TPRX2	1.72973	GO:1901796
negative regulation of cell proliferation (GO:0008285)	10/363	0.00227053	0.0218674	0	0	3.11455	18.9606	SKI;PBRM1;TFDP1;TFAP4;KDM2B;ZNF503;ARID2;BRD7;SMARCA2;BAP1	TPRX2	1.6602	GO:0008285
regulation of DNA methylation (GO:0044030)	2022-08-02	0.00234626	0.0220712	0	0	35.6883	216.09	KMT2A;KDM1B	TPRX2	1.65617	GO:0044030
peptidyl-lysine acetylation (GO:0018394)	2022-08-02	0.00234626	0.0220712	0	0	35.6883	216.09	CREBBP;EP300	TPRX2	1.65617	GO:0018394
nucleosome assembly (GO:0006334)	4/60	0.0023993	0.0223107	0	0	7.71155	46.5206	HIRA;UBN1;SMARCA5;CABIN1	TPRX2	1.65149	GO:0006334
positive regulation of histone modification (GO:0031058)	3/29	0.00245747	0.022592	0	0	12.4082	74.5564	NIPBL;PAXIP1;BRD7	TPRX2	1.64605	GO:0031058
response to estradiol (GO:0032355)	3/30	0.0027119	0.0246508	0	0	11.9481	70.6144	KAT5;NCOA3;ZNF703	TPRX2	1.60817	GO:0032355
positive regulation of protein sumoylation (GO:0033235)	2022-09-02	0.0029981	0.0269496	0	0	30.5884	177.712	PIAS4;PIAS1	TPRX2	1.56945	GO:0033235
positive regulation of signal transduction (GO:0009967)	7/206	0.00330865	0.0294143	0	0	3.833	21.8911	SKI;CREBBP;SALL1;MAML1;ZMIZ1;ASXL2;EP300	TPRX2	1.53144	GO:0009967
cellular response to UV (GO:0034644)	4/67	0.00358529	0.0307473	0	0	6.85229	38.5846	CREBBP;ACTR5;EP300;INO80	TPRX2	1.51219	GO:0034644
regulation of Wnt signaling pathway (GO:0030111)	5/109	0.0036129	0.0307473	0	0	5.20631	29.2763	SKI;SALL1;TLE1;HMGXB4;ZNF703	TPRX2	1.51219	GO:0030111
regulation of chromatin organization (GO:1902275)	2022-10-02	0.00372464	0.0307473	0	0	26.7635	149.683	HIRA;SETD1A	TPRX2	1.51219	GO:1902275
regulation of mammary gland epithelial cell proliferation (GO:0033599)	2022-10-02	0.00372464	0.0307473	0	0	26.7635	149.683	ZNF703;RREB1	TPRX2	1.51219	GO:0033599
positive regulation of intracellular steroid hormone receptor signaling pathway (GO:0033145)	2022-10-02	0.00372464	0.0307473	0	0	26.7635	149.683	PAGR1;KMT2D	TPRX2	1.51219	GO:0033145
peptidyl-lysine dimethylation (GO:0018027)	2022-10-02	0.00372464	0.0307473	0	0	26.7635	149.683	EHMT2;EHMT1	TPRX2	1.51219	GO:0018027
negative regulation of gene silencing by miRNA (GO:0060965)	2022-10-02	0.00372464	0.0307473	0	0	26.7635	149.683	NCOR2;NCOR1	TPRX2	1.51219	GO:0060965
transcription initiation from RNA polymerase II promoter (GO:0006367)	6/160	0.00398626	0.0325746	0	0	4.23169	23.3797	CREBBP;MAML1;NR2C2;MED15;NR2C1;TAF2	TPRX2	1.48712	GO:0006367
regulation of Notch signaling pathway (GO:0008593)	4/70	0.00419704	0.0339541	0	0	6.53982	35.7949	CREBBP;MAML1;ZMIZ1;EP300	TPRX2	1.46911	GO:0008593
embryonic eye morphogenesis (GO:0048048)	2022-11-02	0.00452443	0.035885	0	0	23.7886	128.417	KDM2B;TBX2	TPRX2	1.44509	GO:0048048
UV-damage excision repair (GO:0070914)	2022-11-02	0.00452443	0.035885	0	0	23.7886	128.417	ACTR5;INO80	TPRX2	1.44509	GO:0070914
positive regulation of DNA-dependent DNA replication (GO:2000105)	2022-12-02	0.00539606	0.0415754	0	0	21.4086	111.798	WIZ;INO80	TPRX2	1.38116	GO:2000105
negative regulation of androgen receptor signaling pathway (GO:0060766)	2022-12-02	0.00539606	0.0415754	0	0	21.4086	111.798	PIAS2;FOXP1	TPRX2	1.38116	GO:0060766
positive regulation of neuron migration (GO:2001224)	2022-12-02	0.00539606	0.0415754	0	0	21.4086	111.798	NIPBL;ZNF609	TPRX2	1.38116	GO:2001224
sensory organ development (GO:0007423)	3/40	0.00616376	0.0466141	0	0	8.71445	44.3485	SMCHD1;SIX4;CHD7	TPRX2	1.33148	GO:0007423
positive regulation of histone H3-K4 methylation (GO:0051571)	2/13	0.00633813	0.0466141	0	0	19.4614	98.4976	PAXIP1;KMT2A	TPRX2	1.33148	GO:0051571
cranial nerve development (GO:0021545)	2/13	0.00633813	0.0466141	0	0	19.4614	98.4976	SALL1;CHD7	TPRX2	1.33148	GO:0021545
DNA damage response, signal transduction by p53 class mediator resulting in transcription of p21 class mediator (GO:0006978)	2/13	0.00633813	0.0466141	0	0	19.4614	98.4976	TFAP4;KAT5	TPRX2	1.33148	GO:0006978
regulation of production of miRNAs involved in gene silencing by miRNA (GO:1903798)	2/13	0.00633813	0.0466141	0	0	19.4614	98.4976	NCOR2;NCOR1	TPRX2	1.33148	GO:1903798
regulation of transforming growth factor beta receptor signaling pathway (GO:0017015)	4/79	0.00644603	0.0469806	0	0	5.75242	29.0169	SKI;ZNF703;TRIM33;BCL9L	TPRX2	1.32808	GO:0017015
mitotic sister chromatid segregation (GO:0000070)	4/82	0.00734375	0.052154	0	0	5.53033	27.1755	HIRA;NIPBL;POGZ;INO80	TPRX2	1.28271	GO:0000070
DNA damage response, signal transduction resulting in transcription (GO:0042772)	2/14	0.00734926	0.052154	0	0	17.8387	87.6445	TFAP4;KAT5	TPRX2	1.28271	GO:0042772
histone H4-K16 acetylation (GO:0043984)	2/14	0.00734926	0.052154	0	0	17.8387	87.6445	KMT2A;KANSL3	TPRX2	1.28271	GO:0043984
digestive tract development (GO:0048565)	3/43	0.00754341	0.0530662	0	0	8.05965	39.3881	NIPBL;SALL1;GATA4	TPRX2	1.27518	GO:0048565
positive regulation of peptidyl-lysine acetylation (GO:2000758)	2/15	0.00842809	0.0568194	0	0	16.4657	78.6432	PAXIP1;BRD7	TPRX2	1.2455	GO:2000758
myotube differentiation (GO:0014902)	2/15	0.00842809	0.0568194	0	0	16.4657	78.6432	SKI;SIX4	TPRX2	1.2455	GO:0014902
N-terminal protein amino acid acetylation (GO:0006474)	2/15	0.00842809	0.0568194	0	0	16.4657	78.6432	CREBBP;EP300	TPRX2	1.2455	GO:0006474
mitotic sister chromatid cohesion (GO:0007064)	2/15	0.00842809	0.0568194	0	0	16.4657	78.6432	NIPBL;POGZ	TPRX2	1.2455	GO:0007064
negative regulation of RNA metabolic process (GO:0051253)	2/15	0.00842809	0.0568194	0	0	16.4657	78.6432	NCOR2;NCOR1	TPRX2	1.2455	GO:0051253
protein methylation (GO:0006479)	3/46	0.00909139	0.0607846	0	0	7.49621	35.2354	NSD3;EHMT2;EHMT1	TPRX2	1.21621	GO:0006479
DNA alkylation (GO:0006305)	2/16	0.00957328	0.0614665	0	0	15.2888	71.0743	EHMT2;EHMT1	TPRX2	1.21136	GO:0006305
cardiac ventricle development (GO:0003231)	2/16	0.00957328	0.0614665	0	0	15.2888	71.0743	SALL1;GATA4	TPRX2	1.21136	GO:0003231
regulation of histone H3-K4 methylation (GO:0051569)	2/16	0.00957328	0.0614665	0	0	15.2888	71.0743	PAXIP1;KMT2A	TPRX2	1.21136	GO:0051569
DNA methylation or demethylation (GO:0044728)	2/16	0.00957328	0.0614665	0	0	15.2888	71.0743	EHMT2;EHMT1	TPRX2	1.21136	GO:0044728
peptidyl-lysine methylation (GO:0018022)	2/16	0.00957328	0.0614665	0	0	15.2888	71.0743	EHMT2;EHMT1	TPRX2	1.21136	GO:0018022
regulation of cell proliferation (GO:0042127)	14/740	0.00990054	0.0630672	0	0	2.12757	9.81907	KMT2D;PBRM1;SMARCA2;PIAS1;TBX2;SKI;ZNF609;TFAP4;SIX4;ZNF703;ZNF503;ARID2;BRD7;BAP1	TPRX2	1.2002	GO:0042127
regulation of protein sumoylation (GO:0033233)	2/17	0.0107835	0.0667687	0	0	14.2688	64.634	PIAS4;PIAS1	TPRX2	1.17543	GO:0033233
DNA packaging (GO:0006323)	2/17	0.0107835	0.0667687	0	0	14.2688	64.634	NIPBL;GATAD1	TPRX2	1.17543	GO:0006323
positive regulation by host of viral transcription (GO:0043923)	2/17	0.0107835	0.0667687	0	0	14.2688	64.634	TFAP4;EP300	TPRX2	1.17543	GO:0043923
gonad development (GO:0008406)	3/49	0.0108117	0.0667687	0	0	7.00626	31.7182	SALL1;SIX4;GATA4	TPRX2	1.17543	GO:0008406
heart morphogenesis (GO:0003007)	3/50	0.0114241	0.0694894	0	0	6.85685	30.664	NIPBL;CHD7;TBX2	TPRX2	1.15808	GO:0003007
neurogenesis (GO:0022008)	3/50	0.0114241	0.0694894	0	0	6.85685	30.664	SALL1;SIX4;BCL11A	TPRX2	1.15808	GO:0022008
regulation of cellular response to transforming growth factor beta stimulus (GO:1903844)	2/18	0.0120575	0.0717242	0	0	13.3764	59.0977	ZNF703;TRIM33	TPRX2	1.14433	GO:1903844
DNA methylation (GO:0006306)	2/18	0.0120575	0.0717242	0	0	13.3764	59.0977	EHMT2;EHMT1	TPRX2	1.14433	GO:0006306
positive regulation of morphogenesis of an epithelium (GO:1905332)	2/18	0.0120575	0.0717242	0	0	13.3764	59.0977	SIX4;RREB1	TPRX2	1.14433	GO:1905332
heart development (GO:0007507)	5/149	0.0131411	0.0768486	0	0	3.75248	16.2558	NIPBL;SALL1;CHD7;GATA4;TBX2	TPRX2	1.11436	GO:0007507
embryonic organ development (GO:0048568)	3/53	0.0133793	0.0768486	0	0	6.44446	27.8017	SALL1;KMT2A;TBX2	TPRX2	1.11436	GO:0048568
regulation of neuron migration (GO:2001222)	2/19	0.0133939	0.0768486	0	0	12.5889	54.2953	NIPBL;ZNF609	TPRX2	1.11436	GO:2001222
endocardial cushion development (GO:0003197)	2/19	0.0133939	0.0768486	0	0	12.5889	54.2953	GATA4;TBX2	TPRX2	1.11436	GO:0003197
intracellular estrogen receptor signaling pathway (GO:0030520)	2/19	0.0133939	0.0768486	0	0	12.5889	54.2953	RBM14;ARID1A	TPRX2	1.11436	GO:0030520
Notch signaling pathway (GO:0007219)	3/55	0.0147821	0.0830994	0	0	6.19597	26.1119	CREBBP;MAML1;EP300	TPRX2	1.0804	GO:0007219
embryonic digestive tract development (GO:0048566)	2/20	0.0147915	0.0830994	0	0	11.8889	50.0963	NIPBL;SALL1	TPRX2	1.0804	GO:0048566
eye morphogenesis (GO:0048592)	2/20	0.0147915	0.0830994	0	0	11.8889	50.0963	SKI;NIPBL	TPRX2	1.0804	GO:0048592
positive regulation of transcription from RNA polymerase II promoter involved in cellular response to chemical stimulus (GO:1901522)	2/21	0.016249	0.0894249	0	0	11.2626	46.3987	CHD6;EP300	TPRX2	1.04854	GO:1901522
limb morphogenesis (GO:0035108)	2/21	0.016249	0.0894249	0	0	11.2626	46.3987	SKI;NIPBL	TPRX2	1.04854	GO:0035108
positive regulation of histone acetylation (GO:0035066)	2/21	0.016249	0.0894249	0	0	11.2626	46.3987	PAXIP1;BRD7	TPRX2	1.04854	GO:0035066
positive regulation of cell morphogenesis involved in differentiation (GO:0010770)	3/58	0.0170368	0.0931266	0	0	5.85711	23.8524	NCOA3;SS18L1;RREB1	TPRX2	1.03093	GO:0010770
NLS-bearing protein import into nucleus (GO:0006607)	2/22	0.0177653	0.095814	0	0	10.6989	43.1221	RERE;TRPS1	TPRX2	1.01857	GO:0006607
digestive system development (GO:0055123)	2/22	0.0177653	0.095814	0	0	10.6989	43.1221	NIPBL;GATA4	TPRX2	1.01857	GO:0055123
metanephros development (GO:0001656)	2/23	0.019339	0.103611	0	0	10.1889	40.2018	NIPBL;SIX4	TPRX2	0.984595	GO:0001656
DNA damage response, signal transduction by p53 class mediator resulting in cell cycle arrest (GO:0006977)	3/62	0.0203256	0.10818	0	0	5.45892	21.2673	TFDP1;EP300;ARID3A	TPRX2	0.965852	GO:0006977
positive regulation of histone methylation (GO:0031062)	2/24	0.020969	0.109233	0	0	9.72531	37.5855	PAXIP1;KMT2A	TPRX2	0.961647	GO:0031062
limb development (GO:0060173)	2/24	0.020969	0.109233	0	0	9.72531	37.5855	SALL1;CHD7	TPRX2	0.961647	GO:0060173
regulation of cell cycle G1/S phase transition (GO:1902806)	2/24	0.020969	0.109233	0	0	9.72531	37.5855	PAGR1;INO80	TPRX2	0.961647	GO:1902806
kidney development (GO:0001822)	3/63	0.0211985	0.109233	0	0	5.36766	20.686	PYGO2;NIPBL;SALL1	TPRX2	0.961647	GO:0001822
signal transduction involved in mitotic G1 DNA damage checkpoint (GO:0072431)	3/63	0.0211985	0.109233	0	0	5.36766	20.686	TFDP1;EP300;ARID3A	TPRX2	0.961647	GO:0072431
positive regulation of developmental process (GO:0051094)	4/113	0.0216611	0.11091	0	0	3.95127	15.1422	PAXIP1;NCOA3;ZNF703;RREB1	TPRX2	0.955029	GO:0051094
negative regulation of gene expression, epigenetic (GO:0045814)	2/25	0.0226542	0.115266	0	0	9.302	35.2305	EPC1;BMI1	TPRX2	0.9383	GO:0045814
chromatin assembly (GO:0031497)	3/65	0.0230051	0.115597	0	0	5.19399	19.5919	GATAD1;SMARCA5;TNRC18	TPRX2	0.937052	GO:0031497
positive regulation of protein modification by small protein conjugation or removal (GO:1903322)	3/65	0.0230051	0.115597	0	0	5.19399	19.5919	PIAS4;PAXIP1;PIAS1	TPRX2	0.937052	GO:1903322
cellular response to light stimulus (GO:0071482)	3/66	0.0239389	0.119547	0	0	5.11128	19.0766	CREBBP;EP300;INO80	TPRX2	0.922462	GO:0071482
modulation by host of viral transcription (GO:0043921)	2/27	0.0261852	0.12917	0	0	8.55697	31.1693	TFAP4;EP300	TPRX2	0.888839	GO:0043921
positive regulation of substrate adhesion-dependent cell spreading (GO:1900026)	2/27	0.0261852	0.12917	0	0	8.55697	31.1693	NCOA3;RREB1	TPRX2	0.888839	GO:1900026
regulation of cell differentiation (GO:0045595)	4/121	0.0270016	0.13239	0	0	3.6796	13.2902	SKI;CREBBP;TRPS1;TAF8	TPRX2	0.878145	GO:0045595
negative regulation of intracellular steroid hormone receptor signaling pathway (GO:0033144)	2/28	0.0280288	0.133384	0	0	8.22744	29.4092	PIAS2;FOXP1	TPRX2	0.874896	GO:0033144
negative regulation of JNK cascade (GO:0046329)	2/28	0.0280288	0.133384	0	0	8.22744	29.4092	NCOR1;MECOM	TPRX2	0.874896	GO:0046329
ventricular septum development (GO:0003281)	2/28	0.0280288	0.133384	0	0	8.22744	29.4092	SALL1;GATA4	TPRX2	0.874896	GO:0003281
regulation of cell morphogenesis (GO:0022604)	2/28	0.0280288	0.133384	0	0	8.22744	29.4092	ZMYM4;BCL9L	TPRX2	0.874896	GO:0022604
regulation of transmembrane receptor protein serine/threonine kinase signaling pathway (GO:0090092)	2/28	0.0280288	0.133384	0	0	8.22744	29.4092	ZNF703;TRIM33	TPRX2	0.874896	GO:0090092
respiratory system development (GO:0060541)	2/29	0.029923	0.139929	0	0	7.92232	27.8004	SMCHD1;CHD7	TPRX2	0.854093	GO:0060541
regulation of cellular biosynthetic process (GO:0031326)	2/29	0.029923	0.139929	0	0	7.92232	27.8004	NCOA3;TRERF1	TPRX2	0.854093	GO:0031326
striated muscle tissue development (GO:0014706)	2/29	0.029923	0.139929	0	0	7.92232	27.8004	SIX4;TBX2	TPRX2	0.854093	GO:0014706
regulation of intracellular estrogen receptor signaling pathway (GO:0033146)	2/30	0.0318666	0.14565	0	0	7.639	26.3255	PAGR1;KMT2D	TPRX2	0.836689	GO:0033146
regulation of developmental growth (GO:0048638)	2/30	0.0318666	0.14565	0	0	7.639	26.3255	NIPBL;SIX4	TPRX2	0.836689	GO:0048638
negative regulation of stress-activated MAPK cascade (GO:0032873)	2/30	0.0318666	0.14565	0	0	7.639	26.3255	NCOR1;MECOM	TPRX2	0.836689	GO:0032873
bile acid and bile salt transport (GO:0015721)	2/30	0.0318666	0.14565	0	0	7.639	26.3255	NCOA1;NCOA2	TPRX2	0.836689	GO:0015721
mitotic nuclear division (GO:0140014)	3/74	0.0321379	0.146065	0	0	4.53353	15.585	HIRA;MYBL2;INO80	TPRX2	0.835454	GO:0140014
protein destabilization (GO:0031648)	2/31	0.0338587	0.153026	0	0	7.37521	24.9692	CREBBP;EP300	TPRX2	0.815234	GO:0031648
regulation of hematopoietic stem cell differentiation (GO:1902036)	3/76	0.0343888	0.154559	0	0	4.40887	14.858	LDB1;KMT2A;SETD1A	TPRX2	0.810907	GO:1902036
negative regulation of transmembrane receptor protein serine/threonine kinase signaling pathway (GO:0090101)	3/77	0.0355441	0.155302	0	0	4.34907	14.5128	SKI;TRIM33;BCL9L	TPRX2	0.808822	GO:0090101
response to ionizing radiation (GO:0010212)	3/77	0.0355441	0.155302	0	0	4.34907	14.5128	PAXIP1;KAT5;INO80	TPRX2	0.808822	GO:0010212
regulation of hematopoietic progenitor cell differentiation (GO:1901532)	3/77	0.0355441	0.155302	0	0	4.34907	14.5128	LDB1;KMT2A;SETD1A	TPRX2	0.808822	GO:1901532
protein deacetylation (GO:0006476)	2/32	0.0358981	0.155302	0	0	7.12901	23.7187	RBM14;BRMS1L	TPRX2	0.808822	GO:0006476
sister chromatid segregation (GO:0000819)	2/32	0.0358981	0.155302	0	0	7.12901	23.7187	HIRA;INO80	TPRX2	0.808822	GO:0000819
protein trimerization (GO:0070206)	2/32	0.0358981	0.155302	0	0	7.12901	23.7187	SKI;WIZ	TPRX2	0.808822	GO:0070206
negative regulation of BMP signaling pathway (GO:0030514)	2/32	0.0358981	0.155302	0	0	7.12901	23.7187	SKI;TRIM33	TPRX2	0.808822	GO:0030514
protein acetylation (GO:0006473)	2/33	0.0379837	0.162586	0	0	6.89869	22.5628	CREBBP;EP300	TPRX2	0.788916	GO:0006473
neural tube closure (GO:0001843)	2/33	0.0379837	0.162586	0	0	6.89869	22.5628	SKI;KDM2B	TPRX2	0.788916	GO:0001843
spindle assembly (GO:0051225)	3/80	0.0391291	0.165735	0	0	4.17899	13.5437	NCOR1;MYBL2;INO80	TPRX2	0.780585	GO:0051225
cellular response to hormone stimulus (GO:0032870)	3/80	0.0391291	0.165735	0	0	4.17899	13.5437	NCOA1;NCOA2;NCOA3	TPRX2	0.780585	GO:0032870
anterior/posterior pattern specification (GO:0009952)	2/34	0.0401146	0.168149	0	0	6.68277	21.4919	SKI;GATA4	TPRX2	0.774306	GO:0009952
positive regulation of DNA binding (GO:0043388)	2/34	0.0401146	0.168149	0	0	6.68277	21.4919	SKI;NIPBL	TPRX2	0.774306	GO:0043388
positive regulation of multicellular organismal process (GO:0051240)	5/202	0.041522	0.172659	0	0	2.73554	8.7032	PAXIP1;NCOA3;ZNF703;RREB1;BCL9L	TPRX2	0.762812	GO:0051240
positive regulation of cell cycle arrest (GO:0071158)	3/82	0.0416174	0.172659	0	0	4.07278	12.9484	TFDP1;EP300;ARID3A	TPRX2	0.762812	GO:0071158
protein acylation (GO:0043543)	2/36	0.0445082	0.178253	0	0	6.28903	19.572	CREBBP;EP300	TPRX2	0.748963	GO:0043543
centromere complex assembly (GO:0034508)	2/36	0.0445082	0.178253	0	0	6.28903	19.572	POGZ;SMARCA5	TPRX2	0.748963	GO:0034508
histone exchange (GO:0043486)	2/36	0.0445082	0.178253	0	0	6.28903	19.572	VPS72;SMARCA5	TPRX2	0.748963	GO:0043486
organic hydroxy compound transport (GO:0015850)	2/36	0.0445082	0.178253	0	0	6.28903	19.572	NCOA1;NCOA2	TPRX2	0.748963	GO:0015850
heart looping (GO:0001947)	2/36	0.0445082	0.178253	0	0	6.28903	19.572	GATA4;TBX2	TPRX2	0.748963	GO:0001947
histone deacetylation (GO:0016575)	2/36	0.0445082	0.178253	0	0	6.28903	19.572	RBM14;BRMS1L	TPRX2	0.748963	GO:0016575
cardiac muscle tissue development (GO:0048738)	2/36	0.0445082	0.178253	0	0	6.28903	19.572	MAML1;TBX2	TPRX2	0.748963	GO:0048738
regulation of stem cell differentiation (GO:2000736)	3/88	0.0495466	0.197454	0	0	3.78414	11.3707	LDB1;KMT2A;SETD1A	TPRX2	0.704533	GO:2000736
skeletal muscle tissue development (GO:0007519)	2/39	0.0514128	0.19974	0	0	5.77823	17.149	SKI;SIX4	TPRX2	0.699534	GO:0007519
central nervous system development (GO:0007417)	5/217	0.0534489	0.19974	0	0	2.54004	7.43986	NIPBL;ATXN1;CHD7;ATN1;BPTF	TPRX2	0.699534	GO:0007417
embryonic heart tube morphogenesis (GO:0003143)	2/40	0.0537943	0.19974	0	0	5.62589	16.4422	GATA4;TBX2	TPRX2	0.699534	GO:0003143
positive regulation of epithelial to mesenchymal transition (GO:0010718)	2/40	0.0537943	0.19974	0	0	5.62589	16.4422	ZNF703;BCL9L	TPRX2	0.699534	GO:0010718
cognition (GO:0050890)	2/40	0.0537943	0.19974	0	0	5.62589	16.4422	NIPBL;CHD7	TPRX2	0.699534	GO:0050890
determination of heart left/right asymmetry (GO:0061371)	2/40	0.0537943	0.19974	0	0	5.62589	16.4422	GATA4;TBX2	TPRX2	0.699534	GO:0061371
macrophage derived foam cell differentiation (GO:0010742)	2022-06-01	0.0548113	0.19974	0	0	21.2989	61.8491	EP300	TPRX2	0.699534	GO:0010742
regulation of fat cell proliferation (GO:0070344)	2022-06-01	0.0548113	0.19974	0	0	21.2989	61.8491	TFDP1	TPRX2	0.699534	GO:0070344
regulation of keratinocyte apoptotic process (GO:1902172)	2022-06-01	0.0548113	0.19974	0	0	21.2989	61.8491	PIAS4	TPRX2	0.699534	GO:1902172
negative regulation of erythrocyte differentiation (GO:0045647)	2022-06-01	0.0548113	0.19974	0	0	21.2989	61.8491	LDB1	TPRX2	0.699534	GO:0045647
mesenchymal to epithelial transition involved in metanephros morphogenesis (GO:0003337)	2022-06-01	0.0548113	0.19974	0	0	21.2989	61.8491	SALL1	TPRX2	0.699534	GO:0003337
positive regulation of protein acetylation (GO:1901985)	2022-06-01	0.0548113	0.19974	0	0	21.2989	61.8491	KAT5	TPRX2	0.699534	GO:1901985
ear development (GO:0043583)	2022-06-01	0.0548113	0.19974	0	0	21.2989	61.8491	NIPBL	TPRX2	0.699534	GO:0043583
negative regulation of neural precursor cell proliferation (GO:2000178)	2022-06-01	0.0548113	0.19974	0	0	21.2989	61.8491	KDM2B	TPRX2	0.699534	GO:2000178
monoubiquitinated protein deubiquitination (GO:0035520)	2022-06-01	0.0548113	0.19974	0	0	21.2989	61.8491	BAP1	TPRX2	0.699534	GO:0035520
regulation of wound healing, spreading of epidermal cells (GO:1903689)	2022-06-01	0.0548113	0.19974	0	0	21.2989	61.8491	RREB1	TPRX2	0.699534	GO:1903689
negative regulation of glial cell proliferation (GO:0060253)	2022-06-01	0.0548113	0.19974	0	0	21.2989	61.8491	SKI	TPRX2	0.699534	GO:0060253
regulation of interleukin-12 secretion (GO:2001182)	2022-06-01	0.0548113	0.19974	0	0	21.2989	61.8491	FOXP1	TPRX2	0.699534	GO:2001182
foam cell differentiation (GO:0090077)	2022-06-01	0.0548113	0.19974	0	0	21.2989	61.8491	EP300	TPRX2	0.699534	GO:0090077
positive regulation of viral transcription (GO:0050434)	2/41	0.0562143	0.203024	0	0	5.48136	15.7786	TFAP4;EP300	TPRX2	0.692453	GO:0050434
regulation of substrate adhesion-dependent cell spreading (GO:1900024)	2/41	0.0562143	0.203024	0	0	5.48136	15.7786	NCOA3;RREB1	TPRX2	0.692453	GO:1900024
cellular macromolecule biosynthetic process (GO:0034645)	7/367	0.0575133	0.205976	0	0	2.1014	6.00106	NCOA1;RBM14;SMARCD3;KAT5;LDB1;EPC1;BPTF	TPRX2	0.686183	GO:0034645
male gonad development (GO:0008584)	2/43	0.0611658	0.205976	0	0	5.21345	14.5672	SIX4;GATA4	TPRX2	0.686183	GO:0008584
eye development (GO:0001654)	2/43	0.0611658	0.205976	0	0	5.21345	14.5672	SKI;NIPBL	TPRX2	0.686183	GO:0001654
development of primary male sexual characteristics (GO:0046546)	2/43	0.0611658	0.205976	0	0	5.21345	14.5672	SIX4;GATA4	TPRX2	0.686183	GO:0046546
regulation of multicellular organismal development (GO:2000026)	2/43	0.0611658	0.205976	0	0	5.21345	14.5672	NIPBL;FOXP1	TPRX2	0.686183	GO:2000026
adherens junction assembly (GO:0034333)	2022-07-01	0.0636515	0.205976	0	0	17.7482	48.8845	ZNF703	TPRX2	0.686183	GO:0034333
histone H3-K4 demethylation (GO:0034720)	2022-07-01	0.0636515	0.205976	0	0	17.7482	48.8845	KDM1B	TPRX2	0.686183	GO:0034720
regulation of transcription from RNA polymerase II promoter involved in heart development (GO:1901213)	2022-07-01	0.0636515	0.205976	0	0	17.7482	48.8845	TBX2	TPRX2	0.686183	GO:1901213
regulation of hormone biosynthetic process (GO:0046885)	2022-07-01	0.0636515	0.205976	0	0	17.7482	48.8845	TRERF1	TPRX2	0.686183	GO:0046885
positive regulation of lamellipodium morphogenesis (GO:2000394)	2022-07-01	0.0636515	0.205976	0	0	17.7482	48.8845	RREB1	TPRX2	0.686183	GO:2000394
regulation of RNA biosynthetic process (GO:2001141)	2022-07-01	0.0636515	0.205976	0	0	17.7482	48.8845	NCOA3	TPRX2	0.686183	GO:2001141
hemostasis (GO:0007599)	2022-07-01	0.0636515	0.205976	0	0	17.7482	48.8845	FLI1	TPRX2	0.686183	GO:0007599
positive regulation of neuroblast proliferation (GO:0002052)	2022-07-01	0.0636515	0.205976	0	0	17.7482	48.8845	SMARCD3	TPRX2	0.686183	GO:0002052
bone cell development (GO:0098751)	2022-07-01	0.0636515	0.205976	0	0	17.7482	48.8845	FOXP1	TPRX2	0.686183	GO:0098751
negative regulation of B cell apoptotic process (GO:0002903)	2022-07-01	0.0636515	0.205976	0	0	17.7482	48.8845	FOXP1	TPRX2	0.686183	GO:0002903
regulation of growth hormone secretion (GO:0060123)	2022-07-01	0.0636515	0.205976	0	0	17.7482	48.8845	CHD7	TPRX2	0.686183	GO:0060123
transcription-dependent tethering of RNA polymerase II gene DNA at nuclear periphery (GO:0000972)	2022-07-01	0.0636515	0.205976	0	0	17.7482	48.8845	LDB1	TPRX2	0.686183	GO:0000972
regulation of anion transport (GO:0044070)	2022-07-01	0.0636515	0.205976	0	0	17.7482	48.8845	NCOR1	TPRX2	0.686183	GO:0044070
epithelial cell differentiation involved in kidney development (GO:0035850)	2022-07-01	0.0636515	0.205976	0	0	17.7482	48.8845	SALL1	TPRX2	0.686183	GO:0035850
forebrain neuron differentiation (GO:0021879)	2022-07-01	0.0636515	0.205976	0	0	17.7482	48.8845	SALL1	TPRX2	0.686183	GO:0021879
regulation of transcription from RNA polymerase II promoter involved in myocardial precursor cell differentiation (GO:0003256)	2022-07-01	0.0636515	0.205976	0	0	17.7482	48.8845	TBX2	TPRX2	0.686183	GO:0003256
regulation of isotype switching (GO:0045191)	2022-07-01	0.0636515	0.205976	0	0	17.7482	48.8845	PAXIP1	TPRX2	0.686183	GO:0045191
regulation of response to biotic stimulus (GO:0002831)	2022-07-01	0.0636515	0.205976	0	0	17.7482	48.8845	FOXP1	TPRX2	0.686183	GO:0002831
kidney epithelium development (GO:0072073)	2022-07-01	0.0636515	0.205976	0	0	17.7482	48.8845	SALL1	TPRX2	0.686183	GO:0072073
pituitary gland development (GO:0021983)	2022-07-01	0.0636515	0.205976	0	0	17.7482	48.8845	SALL1	TPRX2	0.686183	GO:0021983
regulation of histone H3-K9 acetylation (GO:2000615)	2022-07-01	0.0636515	0.205976	0	0	17.7482	48.8845	KMT2A	TPRX2	0.686183	GO:2000615
negative regulation of cellular process (GO:0048523)	9/534	0.0640835	0.206299	0	0	1.85759	5.10386	SKI;PBRM1;TFAP4;ADNP2;ZNF503;ARID2;BRD7;SMARCA2;BAP1	TPRX2	0.685504	GO:0048523
response to UV (GO:0009411)	3/98	0.0642611	0.206299	0	0	3.3841	9.28867	CREBBP;EP300;INO80	TPRX2	0.685504	GO:0009411
nervous system development (GO:0007399)	8/455	0.0645798	0.206502	0	0	1.93629	5.30514	ZEB2;SALL1;BCL11A;DPF1;CHD7;ATN1;EP300;NR2C2	TPRX2	0.685076	GO:0007399
cellular response to ionizing radiation (GO:0071479)	2/46	0.0688588	0.212243	0	0	4.85725	12.9965	NIPBL;INO80	TPRX2	0.673166	GO:0071479
regulation of G1/S transition of mitotic cell cycle (GO:2000045)	2/46	0.0688588	0.212243	0	0	4.85725	12.9965	INO80;BRD7	TPRX2	0.673166	GO:2000045
regulation of fibroblast proliferation (GO:0048145)	2/46	0.0688588	0.212243	0	0	4.85725	12.9965	SKI;BMI1	TPRX2	0.673166	GO:0048145
regulation of DNA metabolic process (GO:0051052)	2/46	0.0688588	0.212243	0	0	4.85725	12.9965	KDM1B;EHMT2	TPRX2	0.673166	GO:0051052
establishment of protein localization to chromatin (GO:0071169)	2022-08-01	0.0724094	0.212243	0	0	15.212	39.9378	NIPBL	TPRX2	0.673166	GO:0071169
positive regulation of isotype switching (GO:0045830)	2022-08-01	0.0724094	0.212243	0	0	15.212	39.9378	PAXIP1	TPRX2	0.673166	GO:0045830
regulation of lipid transport (GO:0032368)	2022-08-01	0.0724094	0.212243	0	0	15.212	39.9378	NCOR1	TPRX2	0.673166	GO:0032368
aorta development (GO:0035904)	2022-08-01	0.0724094	0.212243	0	0	15.212	39.9378	TBX2	TPRX2	0.673166	GO:0035904
peripheral nervous system axon ensheathment (GO:0032292)	2022-08-01	0.0724094	0.212243	0	0	15.212	39.9378	SKI	TPRX2	0.673166	GO:0032292
positive regulation of DNA recombination (GO:0045911)	2022-08-01	0.0724094	0.212243	0	0	15.212	39.9378	PAXIP1	TPRX2	0.673166	GO:0045911
monocyte activation (GO:0042117)	2022-08-01	0.0724094	0.212243	0	0	15.212	39.9378	FOXP1	TPRX2	0.673166	GO:0042117
regulation of protein deacetylation (GO:0090311)	2022-08-01	0.0724094	0.212243	0	0	15.212	39.9378	EP300	TPRX2	0.673166	GO:0090311
Schwann cell development (GO:0014044)	2022-08-01	0.0724094	0.212243	0	0	15.212	39.9378	SKI	TPRX2	0.673166	GO:0014044
regulation of transcription from RNA polymerase II promoter in response to oxidative stress (GO:0043619)	2022-08-01	0.0724094	0.212243	0	0	15.212	39.9378	CHD6	TPRX2	0.673166	GO:0043619
mammary gland epithelial cell differentiation (GO:0060644)	2022-08-01	0.0724094	0.212243	0	0	15.212	39.9378	ZNF703	TPRX2	0.673166	GO:0060644
peptidyl-lysine monomethylation (GO:0018026)	2022-08-01	0.0724094	0.212243	0	0	15.212	39.9378	EHMT1	TPRX2	0.673166	GO:0018026
regulation of peroxisome proliferator activated receptor signaling pathway (GO:0035358)	2022-08-01	0.0724094	0.212243	0	0	15.212	39.9378	ASXL2	TPRX2	0.673166	GO:0035358
genetic imprinting (GO:0071514)	2022-08-01	0.0724094	0.212243	0	0	15.212	39.9378	KDM1B	TPRX2	0.673166	GO:0071514
kinetochore assembly (GO:0051382)	2022-08-01	0.0724094	0.212243	0	0	15.212	39.9378	POGZ	TPRX2	0.673166	GO:0051382
negative regulation of centriole replication (GO:0046600)	2022-08-01	0.0724094	0.212243	0	0	15.212	39.9378	RBM14	TPRX2	0.673166	GO:0046600
kidney mesenchyme development (GO:0072074)	2022-08-01	0.0724094	0.212243	0	0	15.212	39.9378	SIX4	TPRX2	0.673166	GO:0072074
heterochromatin assembly (GO:0031507)	2022-08-01	0.0724094	0.212243	0	0	15.212	39.9378	TNRC18	TPRX2	0.673166	GO:0031507
positive regulation of immunoglobulin mediated immune response (GO:0002891)	2022-08-01	0.0724094	0.212243	0	0	15.212	39.9378	PAXIP1	TPRX2	0.673166	GO:0002891
protein heterooligomerization (GO:0051291)	2/49	0.07685	0.22087	0	0	4.54652	11.6659	TRPS1;WIZ	TPRX2	0.655863	GO:0051291
protein modification by small protein conjugation (GO:0032446)	7/398	0.0806963	0.22087	0	0	1.93171	4.86224	PIAS4;L3MBTL2;BCL11A;TRIM24;PIAS2;TRIM33;PIAS1	TPRX2	0.655863	GO:0032446
negative regulation of activin receptor signaling pathway (GO:0032926)	2022-09-01	0.0810858	0.22087	0	0	13.3098	33.4375	SKI	TPRX2	0.655863	GO:0032926
oogenesis (GO:0048477)	2022-09-01	0.0810858	0.22087	0	0	13.3098	33.4375	KMT2D	TPRX2	0.655863	GO:0048477
regulation of protein acetylation (GO:1901983)	2022-09-01	0.0810858	0.22087	0	0	13.3098	33.4375	KAT5	TPRX2	0.655863	GO:1901983
engulfment of apoptotic cell (GO:0043652)	2022-09-01	0.0810858	0.22087	0	0	13.3098	33.4375	NCOA3	TPRX2	0.655863	GO:0043652
negative regulation of pri-miRNA transcription from RNA polymerase II promoter (GO:1902894)	2022-09-01	0.0810858	0.22087	0	0	13.3098	33.4375	NFIB	TPRX2	0.655863	GO:1902894
negative regulation of lymphocyte apoptotic process (GO:0070229)	2022-09-01	0.0810858	0.22087	0	0	13.3098	33.4375	FOXP1	TPRX2	0.655863	GO:0070229
regulation of interleukin-1 secretion (GO:0050704)	2022-09-01	0.0810858	0.22087	0	0	13.3098	33.4375	FOXP1	TPRX2	0.655863	GO:0050704
sterol catabolic process (GO:0016127)	2022-09-01	0.0810858	0.22087	0	0	13.3098	33.4375	TRERF1	TPRX2	0.655863	GO:0016127
regulation of endothelial cell differentiation (GO:0045601)	2022-09-01	0.0810858	0.22087	0	0	13.3098	33.4375	ZEB1	TPRX2	0.655863	GO:0045601
embryonic digestive tract morphogenesis (GO:0048557)	2022-09-01	0.0810858	0.22087	0	0	13.3098	33.4375	NIPBL	TPRX2	0.655863	GO:0048557
embryonic forelimb morphogenesis (GO:0035115)	2022-09-01	0.0810858	0.22087	0	0	13.3098	33.4375	NIPBL	TPRX2	0.655863	GO:0035115
regulation of morphogenesis of an epithelium (GO:1905330)	2022-09-01	0.0810858	0.22087	0	0	13.3098	33.4375	FOXP1	TPRX2	0.655863	GO:1905330
cholesterol catabolic process (GO:0006707)	2022-09-01	0.0810858	0.22087	0	0	13.3098	33.4375	TRERF1	TPRX2	0.655863	GO:0006707
regulation of hair cycle (GO:0042634)	2022-09-01	0.0810858	0.22087	0	0	13.3098	33.4375	NIPBL	TPRX2	0.655863	GO:0042634
regulation of homotypic cell-cell adhesion (GO:0034110)	2022-09-01	0.0810858	0.22087	0	0	13.3098	33.4375	ZNF703	TPRX2	0.655863	GO:0034110
muscle cell fate commitment (GO:0042693)	2022-09-01	0.0810858	0.22087	0	0	13.3098	33.4375	TBX2	TPRX2	0.655863	GO:0042693
heterochromatin organization (GO:0070828)	2022-09-01	0.0810858	0.22087	0	0	13.3098	33.4375	TNRC18	TPRX2	0.655863	GO:0070828
columnar/cuboidal epithelial cell differentiation (GO:0002065)	2022-09-01	0.0810858	0.22087	0	0	13.3098	33.4375	GATA4	TPRX2	0.655863	GO:0002065
histone H3-K4 trimethylation (GO:0080182)	2022-09-01	0.0810858	0.22087	0	0	13.3098	33.4375	KMT2A	TPRX2	0.655863	GO:0080182
circulatory system development (GO:0072359)	3/109	0.0824839	0.223924	0	0	3.03122	7.56336	NIPBL;SALL1;GATA4	TPRX2	0.649898	GO:0072359
positive regulation of cell-substrate adhesion (GO:0010811)	2/52	0.0851169	0.229532	0	0	4.27308	10.5277	NCOA3;RREB1	TPRX2	0.639157	GO:0010811
regulation of DNA binding (GO:0051101)	2/52	0.0851169	0.229532	0	0	4.27308	10.5277	SKI;TFAP4	TPRX2	0.639157	GO:0051101
cellular response to lipid (GO:0071396)	4/178	0.0861343	0.231058	0	0	2.46706	6.04885	KAT5;NCOA3;ZNF703;ADNP2	TPRX2	0.636278	GO:0071396
negative regulation of cellular response to transforming growth factor beta stimulus (GO:1903845)	2/53	0.0879302	0.231058	0	0	4.18908	10.1846	SKI;BCL9L	TPRX2	0.636278	GO:1903845
monocarboxylic acid transport (GO:0015718)	2/53	0.0879302	0.231058	0	0	4.18908	10.1846	NCOA1;NCOA2	TPRX2	0.636278	GO:0015718
regulation of B cell apoptotic process (GO:0002902)	2022-10-01	0.0896815	0.231058	0	0	11.8303	28.5288	FOXP1	TPRX2	0.636278	GO:0002902
adrenal gland development (GO:0030325)	2022-10-01	0.0896815	0.231058	0	0	11.8303	28.5288	SALL1	TPRX2	0.636278	GO:0030325
regulation of myeloid leukocyte differentiation (GO:0002761)	2022-10-01	0.0896815	0.231058	0	0	11.8303	28.5288	FOXP1	TPRX2	0.636278	GO:0002761
negative regulation of centrosome duplication (GO:0010826)	2022-10-01	0.0896815	0.231058	0	0	11.8303	28.5288	RBM14	TPRX2	0.636278	GO:0010826
negative regulation of embryonic development (GO:0045992)	2022-10-01	0.0896815	0.231058	0	0	11.8303	28.5288	TBX2	TPRX2	0.636278	GO:0045992
mesenchymal to epithelial transition (GO:0060231)	2022-10-01	0.0896815	0.231058	0	0	11.8303	28.5288	SALL1	TPRX2	0.636278	GO:0060231
cell differentiation involved in metanephros development (GO:0072202)	2022-10-01	0.0896815	0.231058	0	0	11.8303	28.5288	SALL1	TPRX2	0.636278	GO:0072202
negative regulation of homotypic cell-cell adhesion (GO:0034111)	2022-10-01	0.0896815	0.231058	0	0	11.8303	28.5288	ZNF703	TPRX2	0.636278	GO:0034111
regulation of neuroblast proliferation (GO:1902692)	2022-10-01	0.0896815	0.231058	0	0	11.8303	28.5288	SMARCD3	TPRX2	0.636278	GO:1902692
forelimb morphogenesis (GO:0035136)	2022-10-01	0.0896815	0.231058	0	0	11.8303	28.5288	NIPBL	TPRX2	0.636278	GO:0035136
central nervous system projection neuron axonogenesis (GO:0021952)	2022-10-01	0.0896815	0.231058	0	0	11.8303	28.5288	NFIB	TPRX2	0.636278	GO:0021952
negative regulation of transforming growth factor beta receptor signaling pathway (GO:0030512)	2/55	0.0936384	0.236433	0	0	4.0306	9.54572	SKI;BCL9L	TPRX2	0.626291	GO:0030512
negative regulation of cellular response to growth factor stimulus (GO:0090288)	2/55	0.0936384	0.236433	0	0	4.0306	9.54572	SKI;TRIM33	TPRX2	0.626291	GO:0090288
DNA recombination (GO:0006310)	2/55	0.0936384	0.236433	0	0	4.0306	9.54572	RBM14;KAT5	TPRX2	0.626291	GO:0006310
chordate embryonic development (GO:0043009)	2/56	0.0965319	0.236433	0	0	3.95576	9.24809	SIX4;CHD7	TPRX2	0.626291	GO:0043009
regulation of BMP signaling pathway (GO:0030510)	2/56	0.0965319	0.236433	0	0	3.95576	9.24809	SKI;TRIM33	TPRX2	0.626291	GO:0030510
negative regulation of morphogenesis of an epithelium (GO:1905331)	2022-11-01	0.0981972	0.236433	0	0	10.6468	24.7088	TBX2	TPRX2	0.626291	GO:1905331
regulation of stem cell population maintenance (GO:2000036)	2022-11-01	0.0981972	0.236433	0	0	10.6468	24.7088	NCOA3	TPRX2	0.626291	GO:2000036
atrial septum morphogenesis (GO:0060413)	2022-11-01	0.0981972	0.236433	0	0	10.6468	24.7088	GATA4	TPRX2	0.626291	GO:0060413
positive regulation of cell cycle phase transition (GO:1901989)	2022-11-01	0.0981972	0.236433	0	0	10.6468	24.7088	PAGR1	TPRX2	0.626291	GO:1901989
regulation of histone deacetylation (GO:0031063)	2022-11-01	0.0981972	0.236433	0	0	10.6468	24.7088	NIPBL	TPRX2	0.626291	GO:0031063
regulation of lamellipodium morphogenesis (GO:2000392)	2022-11-01	0.0981972	0.236433	0	0	10.6468	24.7088	RREB1	TPRX2	0.626291	GO:2000392
metanephric mesenchyme development (GO:0072075)	2022-11-01	0.0981972	0.236433	0	0	10.6468	24.7088	SIX4	TPRX2	0.626291	GO:0072075
T-helper cell differentiation (GO:0042093)	2022-11-01	0.0981972	0.236433	0	0	10.6468	24.7088	FOXP1	TPRX2	0.626291	GO:0042093
chromatin silencing at rDNA (GO:0000183)	2022-11-01	0.0981972	0.236433	0	0	10.6468	24.7088	MBD2	TPRX2	0.626291	GO:0000183
positive regulation of protein deacetylation (GO:0090312)	2022-11-01	0.0981972	0.236433	0	0	10.6468	24.7088	NIPBL	TPRX2	0.626291	GO:0090312
methylation-dependent chromatin silencing (GO:0006346)	2022-11-01	0.0981972	0.236433	0	0	10.6468	24.7088	MBD2	TPRX2	0.626291	GO:0006346
positive regulation of histone deacetylation (GO:0031065)	2022-11-01	0.0981972	0.236433	0	0	10.6468	24.7088	NIPBL	TPRX2	0.626291	GO:0031065
internal protein amino acid acetylation (GO:0006475)	2022-11-01	0.0981972	0.236433	0	0	10.6468	24.7088	EP300	TPRX2	0.626291	GO:0006475
regulation of hemopoiesis (GO:1903706)	2022-11-01	0.0981972	0.236433	0	0	10.6468	24.7088	CREBBP	TPRX2	0.626291	GO:1903706
embryonic hemopoiesis (GO:0035162)	2022-11-01	0.0981972	0.236433	0	0	10.6468	24.7088	KMT2A	TPRX2	0.626291	GO:0035162
regulation of chromatin silencing (GO:0031935)	2022-11-01	0.0981972	0.236433	0	0	10.6468	24.7088	HIRA	TPRX2	0.626291	GO:0031935
alcohol catabolic process (GO:0046164)	2022-11-01	0.0981972	0.236433	0	0	10.6468	24.7088	TRERF1	TPRX2	0.626291	GO:0046164
brain development (GO:0007420)	3/119	0.100748	0.241854	0	0	2.76851	6.3541	NIPBL;ATXN1;BPTF	TPRX2	0.616447	GO:0007420
regulation of intracellular signal transduction (GO:1902531)	7/422	0.101883	0.243856	0	0	1.81775	4.15162	KAT5;EHMT2;NCOA3;EHMT1;EP300;BRD7;TAF2	TPRX2	0.612866	GO:1902531
macromolecular complex assembly (GO:0065003)	3/120	0.102657	0.244983	0	0	2.7447	6.24795	CREBBP;TFAP4;KMT2A	TPRX2	0.610864	GO:0065003
renal system development (GO:0072001)	2/59	0.105361	0.245774	0	0	3.74699	8.43207	PYGO2;SALL1	TPRX2	0.609464	GO:0072001
cardiac right ventricle morphogenesis (GO:0003215)	2022-12-01	0.106634	0.245774	0	0	9.6784	21.6637	GATA4	TPRX2	0.609464	GO:0003215
kinetochore organization (GO:0051383)	2022-12-01	0.106634	0.245774	0	0	9.6784	21.6637	POGZ	TPRX2	0.609464	GO:0051383
negative regulation of protein oligomerization (GO:0032460)	2022-12-01	0.106634	0.245774	0	0	9.6784	21.6637	EP300	TPRX2	0.609464	GO:0032460
negative regulation of epithelial cell differentiation (GO:0030857)	2022-12-01	0.106634	0.245774	0	0	9.6784	21.6637	ZEB1	TPRX2	0.609464	GO:0030857
skeletal muscle fiber development (GO:0048741)	2022-12-01	0.106634	0.245774	0	0	9.6784	21.6637	SKI	TPRX2	0.609464	GO:0048741
positive regulation of keratinocyte differentiation (GO:0045618)	2022-12-01	0.106634	0.245774	0	0	9.6784	21.6637	NCOA3	TPRX2	0.609464	GO:0045618
skeletal muscle cell differentiation (GO:0035914)	2022-12-01	0.106634	0.245774	0	0	9.6784	21.6637	SIX4	TPRX2	0.609464	GO:0035914
positive regulation of stem cell differentiation (GO:2000738)	2022-12-01	0.106634	0.245774	0	0	9.6784	21.6637	GATA4	TPRX2	0.609464	GO:2000738
positive regulation of cardiocyte differentiation (GO:1905209)	2022-12-01	0.106634	0.245774	0	0	9.6784	21.6637	GATA4	TPRX2	0.609464	GO:1905209
positive regulation of branching involved in ureteric bud morphogenesis (GO:0090190)	2022-12-01	0.106634	0.245774	0	0	9.6784	21.6637	SIX4	TPRX2	0.609464	GO:0090190
negative regulation by host of viral transcription (GO:0043922)	2022-12-01	0.106634	0.245774	0	0	9.6784	21.6637	TFAP4	TPRX2	0.609464	GO:0043922
negative regulation of macromolecule metabolic process (GO:0010605)	3/124	0.110435	0.253812	0	0	2.65343	5.84638	ZNF281;ZNF503;ZNF148	TPRX2	0.595487	GO:0010605
positive regulation of type I interferon production (GO:0032481)	2/62	0.114399	0.256984	0	0	3.5591	7.71635	CREBBP;EP300	TPRX2	0.590094	GO:0032481
regulation of interleukin-1 beta production (GO:0032651)	1/13	0.114992	0.256984	0	0	8.87142	19.1879	FOXP1	TPRX2	0.590094	GO:0032651
positive regulation of cardiac muscle cell proliferation (GO:0060045)	1/13	0.114992	0.256984	0	0	8.87142	19.1879	TBX2	TPRX2	0.590094	GO:0060045
embryonic appendage morphogenesis (GO:0035113)	1/13	0.114992	0.256984	0	0	8.87142	19.1879	SKI	TPRX2	0.590094	GO:0035113
mammary gland epithelium development (GO:0061180)	1/13	0.114992	0.256984	0	0	8.87142	19.1879	ZNF703	TPRX2	0.590094	GO:0061180
chromatin assembly or disassembly (GO:0006333)	1/13	0.114992	0.256984	0	0	8.87142	19.1879	GATAD1	TPRX2	0.590094	GO:0006333
regulation of macromolecule biosynthetic process (GO:0010556)	1/13	0.114992	0.256984	0	0	8.87142	19.1879	NCOA3	TPRX2	0.590094	GO:0010556
myelination in peripheral nervous system (GO:0022011)	1/13	0.114992	0.256984	0	0	8.87142	19.1879	SKI	TPRX2	0.590094	GO:0022011
regulation of transcription initiation from RNA polymerase II promoter (GO:0060260)	1/13	0.114992	0.256984	0	0	8.87142	19.1879	PAXIP1	TPRX2	0.590094	GO:0060260
atrial septum development (GO:0003283)	1/13	0.114992	0.256984	0	0	8.87142	19.1879	GATA4	TPRX2	0.590094	GO:0003283
negative regulation of neuron apoptotic process (GO:0043524)	2/63	0.117455	0.261766	0	0	3.50058	7.49719	SIX4;KDM2B	TPRX2	0.582087	GO:0043524
regulation of cell growth (GO:0001558)	4/201	0.119929	0.265231	0	0	2.17647	4.61598	ADNP2;INO80;SMARCA2;BAP1	TPRX2	0.576375	GO:0001558
generation of neurons (GO:0048699)	3/130	0.122511	0.265231	0	0	2.5273	5.3062	LDB1;SIX4;ADNP2	TPRX2	0.576375	GO:0048699
positive regulation of neural precursor cell proliferation (GO:2000179)	1/14	0.123272	0.265231	0	0	8.18859	17.1417	SMARCD3	TPRX2	0.576375	GO:2000179
positive regulation of cell adhesion mediated by integrin (GO:0033630)	1/14	0.123272	0.265231	0	0	8.18859	17.1417	NCOA3	TPRX2	0.576375	GO:0033630
regulation of transferase activity (GO:0051338)	1/14	0.123272	0.265231	0	0	8.18859	17.1417	LDB1	TPRX2	0.576375	GO:0051338
gliogenesis (GO:0042063)	1/14	0.123272	0.265231	0	0	8.18859	17.1417	NFIB	TPRX2	0.576375	GO:0042063
regulation of activin receptor signaling pathway (GO:0032925)	1/14	0.123272	0.265231	0	0	8.18859	17.1417	SKI	TPRX2	0.576375	GO:0032925
myotube cell development (GO:0014904)	1/14	0.123272	0.265231	0	0	8.18859	17.1417	SKI	TPRX2	0.576375	GO:0014904
regulation of monocyte differentiation (GO:0045655)	1/14	0.123272	0.265231	0	0	8.18859	17.1417	FOXP1	TPRX2	0.576375	GO:0045655
positive regulation of transporter activity (GO:0032411)	1/14	0.123272	0.265231	0	0	8.18859	17.1417	KMT2A	TPRX2	0.576375	GO:0032411
regulation of response to interferon-gamma (GO:0060330)	1/14	0.123272	0.265231	0	0	8.18859	17.1417	PIAS1	TPRX2	0.576375	GO:0060330
regulation of neural precursor cell proliferation (GO:2000177)	1/14	0.123272	0.265231	0	0	8.18859	17.1417	KDM2B	TPRX2	0.576375	GO:2000177
establishment of protein localization to chromosome (GO:0070199)	1/14	0.123272	0.265231	0	0	8.18859	17.1417	NIPBL	TPRX2	0.576375	GO:0070199
cellular response to organic substance (GO:0071310)	3/133	0.128723	0.267244	0	0	2.4686	5.06086	NCOA1;NCOA2;NCOA3	TPRX2	0.573091	GO:0071310
myeloid cell development (GO:0061515)	1/15	0.131475	0.267244	0	0	7.6033	15.4266	FOXP1	TPRX2	0.573091	GO:0061515
regulation of branching involved in ureteric bud morphogenesis (GO:0090189)	1/15	0.131475	0.267244	0	0	7.6033	15.4266	SIX4	TPRX2	0.573091	GO:0090189
apoptotic DNA fragmentation (GO:0006309)	1/15	0.131475	0.267244	0	0	7.6033	15.4266	CECR2	TPRX2	0.573091	GO:0006309
vitamin D metabolic process (GO:0042359)	1/15	0.131475	0.267244	0	0	7.6033	15.4266	PIAS4	TPRX2	0.573091	GO:0042359
maintenance of protein location in nucleus (GO:0051457)	1/15	0.131475	0.267244	0	0	7.6033	15.4266	TAF8	TPRX2	0.573091	GO:0051457
digestive tract morphogenesis (GO:0048546)	1/15	0.131475	0.267244	0	0	7.6033	15.4266	NIPBL	TPRX2	0.573091	GO:0048546
histone H4-K8 acetylation (GO:0043982)	1/15	0.131475	0.267244	0	0	7.6033	15.4266	KANSL3	TPRX2	0.573091	GO:0043982
endocardial cushion morphogenesis (GO:0003203)	1/15	0.131475	0.267244	0	0	7.6033	15.4266	TBX2	TPRX2	0.573091	GO:0003203
positive regulation of mesonephros development (GO:0061213)	1/15	0.131475	0.267244	0	0	7.6033	15.4266	SIX4	TPRX2	0.573091	GO:0061213
response to X-ray (GO:0010165)	1/15	0.131475	0.267244	0	0	7.6033	15.4266	NIPBL	TPRX2	0.573091	GO:0010165
regulation of centriole replication (GO:0046599)	1/15	0.131475	0.267244	0	0	7.6033	15.4266	RBM14	TPRX2	0.573091	GO:0046599
embryonic cranial skeleton morphogenesis (GO:0048701)	1/15	0.131475	0.267244	0	0	7.6033	15.4266	NIPBL	TPRX2	0.573091	GO:0048701
negative regulation of interleukin-2 production (GO:0032703)	1/15	0.131475	0.267244	0	0	7.6033	15.4266	KAT5	TPRX2	0.573091	GO:0032703
mesenchyme morphogenesis (GO:0072132)	1/15	0.131475	0.267244	0	0	7.6033	15.4266	TBX2	TPRX2	0.573091	GO:0072132
negative regulation of anoikis (GO:2000811)	1/15	0.131475	0.267244	0	0	7.6033	15.4266	TLE1	TPRX2	0.573091	GO:2000811
regulation of cell-substrate junction assembly (GO:0090109)	1/15	0.131475	0.267244	0	0	7.6033	15.4266	LDB1	TPRX2	0.573091	GO:0090109
endoderm development (GO:0007492)	1/15	0.131475	0.267244	0	0	7.6033	15.4266	GATA4	TPRX2	0.573091	GO:0007492
mitotic chromosome condensation (GO:0007076)	1/15	0.131475	0.267244	0	0	7.6033	15.4266	NIPBL	TPRX2	0.573091	GO:0007076
intra-S DNA damage checkpoint (GO:0031573)	1/15	0.131475	0.267244	0	0	7.6033	15.4266	MDC1	TPRX2	0.573091	GO:0031573
histone H4-K5 acetylation (GO:0043981)	1/15	0.131475	0.267244	0	0	7.6033	15.4266	KANSL3	TPRX2	0.573091	GO:0043981
regulation of cartilage development (GO:0061035)	1/15	0.131475	0.267244	0	0	7.6033	15.4266	TRPS1	TPRX2	0.573091	GO:0061035
cellular response to organic cyclic compound (GO:0071407)	3/135	0.132926	0.269049	0	0	2.43095	4.90557	KAT5;NCOA3;ZNF703	TPRX2	0.570168	GO:0071407
regulation of epithelial to mesenchymal transition (GO:0010717)	2/68	0.133028	0.269049	0	0	3.23456	6.52474	ZNF703;BCL9L	TPRX2	0.570168	GO:0010717
DNA repair (GO:0006281)	5/288	0.133687	0.269708	0	0	1.8959	3.81502	NIPBL;RBM14;KAT5;ACTR5;INO80	TPRX2	0.569106	GO:0006281
snRNA transcription (GO:0009301)	2/70	0.139383	0.270186	0	0	3.13911	6.18571	POU2F1;TAF8	TPRX2	0.568337	GO:0009301
snRNA transcription from RNA polymerase II promoter (GO:0042795)	2/70	0.139383	0.270186	0	0	3.13911	6.18571	POU2F1;TAF8	TPRX2	0.568337	GO:0042795
negative regulation of developmental process (GO:0051093)	2/70	0.139383	0.270186	0	0	3.13911	6.18571	SKI;NFIB	TPRX2	0.568337	GO:0051093
positive regulation of epithelial cell apoptotic process (GO:1904037)	1/16	0.139602	0.270186	0	0	7.09606	13.9719	PIAS4	TPRX2	0.568337	GO:1904037
bone morphogenesis (GO:0060349)	1/16	0.139602	0.270186	0	0	7.09606	13.9719	SKI	TPRX2	0.568337	GO:0060349
positive regulation of cardiac muscle tissue growth (GO:0055023)	1/16	0.139602	0.270186	0	0	7.09606	13.9719	TBX2	TPRX2	0.568337	GO:0055023
genitalia development (GO:0048806)	1/16	0.139602	0.270186	0	0	7.09606	13.9719	CHD7	TPRX2	0.568337	GO:0048806
positive regulation of dendrite morphogenesis (GO:0050775)	1/16	0.139602	0.270186	0	0	7.09606	13.9719	SS18L1	TPRX2	0.568337	GO:0050775
regulation of cell cycle phase transition (GO:1901987)	1/16	0.139602	0.270186	0	0	7.09606	13.9719	TFAP4	TPRX2	0.568337	GO:1901987
positive regulation of lymphocyte differentiation (GO:0045621)	1/16	0.139602	0.270186	0	0	7.09606	13.9719	ZMIZ1	TPRX2	0.568337	GO:0045621
aorta morphogenesis (GO:0035909)	1/16	0.139602	0.270186	0	0	7.09606	13.9719	TBX2	TPRX2	0.568337	GO:0035909
protein localization to chromatin (GO:0071168)	1/16	0.139602	0.270186	0	0	7.09606	13.9719	NIPBL	TPRX2	0.568337	GO:0071168
embryonic heart tube development (GO:0035050)	1/16	0.139602	0.270186	0	0	7.09606	13.9719	TBX2	TPRX2	0.568337	GO:0035050
neuron apoptotic process (GO:0051402)	1/16	0.139602	0.270186	0	0	7.09606	13.9719	ATN1	TPRX2	0.568337	GO:0051402
positive regulation of myotube differentiation (GO:0010831)	1/16	0.139602	0.270186	0	0	7.09606	13.9719	MAML1	TPRX2	0.568337	GO:0010831
mesenchyme development (GO:0060485)	1/16	0.139602	0.270186	0	0	7.09606	13.9719	GATA4	TPRX2	0.568337	GO:0060485
positive regulation of DNA-templated transcription, initiation (GO:2000144)	1/16	0.139602	0.270186	0	0	7.09606	13.9719	PAXIP1	TPRX2	0.568337	GO:2000144
neuron differentiation (GO:0030182)	3/139	0.141473	0.273154	0	0	2.35898	4.61333	SKI;LDB1;ADNP2	TPRX2	0.563593	GO:0030182
positive regulation of growth (GO:0045927)	2/71	0.142585	0.274646	0	0	3.09346	6.02549	ADNP2;INO80	TPRX2	0.561226	GO:0045927
regulation of cellular component organization (GO:0051128)	3/140	0.143638	0.276017	0	0	2.34164	4.54386	ZMYM4;BAP1;BCL9L	TPRX2	0.559065	GO:0051128
regulation of fat cell differentiation (GO:0045598)	2/72	0.145803	0.276508	0	0	3.04911	5.87106	ASXL2;TAF8	TPRX2	0.558293	GO:0045598
peptidyl-lysine trimethylation (GO:0018023)	1/17	0.147653	0.276508	0	0	6.65222	12.725	KMT2A	TPRX2	0.558293	GO:0018023
pharyngeal system development (GO:0060037)	1/17	0.147653	0.276508	0	0	6.65222	12.725	SIX4	TPRX2	0.558293	GO:0060037
positive regulation of transcription initiation from RNA polymerase II promoter (GO:0060261)	1/17	0.147653	0.276508	0	0	6.65222	12.725	PAXIP1	TPRX2	0.558293	GO:0060261
positive regulation of epidermal cell differentiation (GO:0045606)	1/17	0.147653	0.276508	0	0	6.65222	12.725	NCOA3	TPRX2	0.558293	GO:0045606
ureteric bud development (GO:0001657)	1/17	0.147653	0.276508	0	0	6.65222	12.725	SALL1	TPRX2	0.558293	GO:0001657
macrophage activation (GO:0042116)	1/17	0.147653	0.276508	0	0	6.65222	12.725	FOXP1	TPRX2	0.558293	GO:0042116
positive regulation of striated muscle cell differentiation (GO:0051155)	1/17	0.147653	0.276508	0	0	6.65222	12.725	MAML1	TPRX2	0.558293	GO:0051155
cardiac atrium morphogenesis (GO:0003209)	1/17	0.147653	0.276508	0	0	6.65222	12.725	GATA4	TPRX2	0.558293	GO:0003209
mesonephric tubule development (GO:0072164)	1/17	0.147653	0.276508	0	0	6.65222	12.725	SALL1	TPRX2	0.558293	GO:0072164
positive regulation of stem cell proliferation (GO:2000648)	1/17	0.147653	0.276508	0	0	6.65222	12.725	SMARCD3	TPRX2	0.558293	GO:2000648
positive regulation of epithelial cell migration (GO:0010634)	2/74	0.152283	0.284519	0	0	2.96411	5.57851	RREB1;FOXP1	TPRX2	0.545889	GO:0010634
positive regulation of cell migration (GO:0030335)	4/221	0.153242	0.285651	0	0	1.97386	3.70245	ZNF609;NIPBL;ZNF703;RREB1	TPRX2	0.544164	GO:0030335
regulation of cardiac muscle cell proliferation (GO:0060043)	1/18	0.155629	0.286797	0	0	6.26059	11.6465	TBX2	TPRX2	0.542425	GO:0060043
regulation of adherens junction organization (GO:1903391)	1/18	0.155629	0.286797	0	0	6.26059	11.6465	LDB1	TPRX2	0.542425	GO:1903391
maintenance of protein localization in organelle (GO:0072595)	1/18	0.155629	0.286797	0	0	6.26059	11.6465	TAF8	TPRX2	0.542425	GO:0072595
anterior/posterior axis specification (GO:0009948)	1/18	0.155629	0.286797	0	0	6.26059	11.6465	SKI	TPRX2	0.542425	GO:0009948
negative regulation of fibroblast proliferation (GO:0048147)	1/18	0.155629	0.286797	0	0	6.26059	11.6465	SKI	TPRX2	0.542425	GO:0048147
double-strand break repair via homologous recombination (GO:0000724)	2/76	0.158818	0.291347	0	0	2.88371	5.30601	NIPBL;INO80	TPRX2	0.53559	GO:0000724
hemopoiesis (GO:0030097)	2/76	0.158818	0.291347	0	0	2.88371	5.30601	KMT2A;BMI1	TPRX2	0.53559	GO:0030097
striated muscle cell differentiation (GO:0051146)	1/19	0.163531	0.295305	0	0	5.91249	10.706	SKI	TPRX2	0.529729	GO:0051146
positive regulation of immunoglobulin production (GO:0002639)	1/19	0.163531	0.295305	0	0	5.91249	10.706	PAXIP1	TPRX2	0.529729	GO:0002639
DNA double-strand break processing (GO:0000729)	1/19	0.163531	0.295305	0	0	5.91249	10.706	KAT5	TPRX2	0.529729	GO:0000729
regulation of myotube differentiation (GO:0010830)	1/19	0.163531	0.295305	0	0	5.91249	10.706	MAML1	TPRX2	0.529729	GO:0010830
morphogenesis of an epithelium (GO:0002009)	1/19	0.163531	0.295305	0	0	5.91249	10.706	KDM2B	TPRX2	0.529729	GO:0002009
Rac protein signal transduction (GO:0016601)	1/19	0.163531	0.295305	0	0	5.91249	10.706	NCOA3	TPRX2	0.529729	GO:0016601
osteoclast differentiation (GO:0030316)	1/19	0.163531	0.295305	0	0	5.91249	10.706	FOXP1	TPRX2	0.529729	GO:0030316
regulation of transcription from RNA polymerase II promoter in response to hypoxia (GO:0061418)	2/78	0.165405	0.296702	0	0	2.80754	5.05177	CREBBP;EP300	TPRX2	0.527679	GO:0061418
visual perception (GO:0007601)	2/78	0.165405	0.296702	0	0	2.80754	5.05177	EYA4;NUDT19	TPRX2	0.527679	GO:0007601
regulation of cellular response to heat (GO:1900034)	2/78	0.165405	0.296702	0	0	2.80754	5.05177	CREBBP;EP300	TPRX2	0.527679	GO:1900034
apoptotic process (GO:0006915)	4/231	0.171081	0.302026	0	0	1.88594	3.32986	DPF1;ATN1;DPF2;EP300	TPRX2	0.519956	GO:0006915
cell projection assembly (GO:0030031)	1/20	0.17136	0.302026	0	0	5.60102	9.88015	NCOA3	TPRX2	0.519956	GO:0030031
covalent chromatin modification (GO:0016569)	1/20	0.17136	0.302026	0	0	5.60102	9.88015	MBD2	TPRX2	0.519956	GO:0016569
ureteric bud morphogenesis (GO:0060675)	1/20	0.17136	0.302026	0	0	5.60102	9.88015	SALL1	TPRX2	0.519956	GO:0060675
regulation of DNA-templated transcription, elongation (GO:0032784)	1/20	0.17136	0.302026	0	0	5.60102	9.88015	LDB1	TPRX2	0.519956	GO:0032784
intrinsic apoptotic signaling pathway in response to DNA damage by p53 class mediator (GO:0042771)	1/20	0.17136	0.302026	0	0	5.60102	9.88015	EP300	TPRX2	0.519956	GO:0042771
regulation of anoikis (GO:2000209)	1/20	0.17136	0.302026	0	0	5.60102	9.88015	TLE1	TPRX2	0.519956	GO:2000209
branching involved in ureteric bud morphogenesis (GO:0001658)	1/20	0.17136	0.302026	0	0	5.60102	9.88015	SALL1	TPRX2	0.519956	GO:0001658
sensory perception of light stimulus (GO:0050953)	2/81	0.175373	0.307759	0	0	2.70051	4.70116	EYA4;NUDT19	TPRX2	0.51179	GO:0050953
negative regulation of cell death (GO:0060548)	2/81	0.175373	0.307759	0	0	2.70051	4.70116	MECOM;ADNP2	TPRX2	0.51179	GO:0060548
regulation of anatomical structure morphogenesis (GO:0022603)	2/82	0.178717	0.308964	0	0	2.66662	4.5918	ZMYM4;BCL9L	TPRX2	0.510092	GO:0022603
regulation of interleukin-2 production (GO:0032663)	1/21	0.179115	0.308964	0	0	5.3207	9.15015	KAT5	TPRX2	0.510092	GO:0032663
histone lysine demethylation (GO:0070076)	1/21	0.179115	0.308964	0	0	5.3207	9.15015	KDM1B	TPRX2	0.510092	GO:0070076
histone ubiquitination (GO:0016574)	1/21	0.179115	0.308964	0	0	5.3207	9.15015	PHC1	TPRX2	0.510092	GO:0016574
negative regulation of cyclin-dependent protein kinase activity (GO:1904030)	1/21	0.179115	0.308964	0	0	5.3207	9.15015	TFAP4	TPRX2	0.510092	GO:1904030
positive regulation of lamellipodium organization (GO:1902745)	1/21	0.179115	0.308964	0	0	5.3207	9.15015	RREB1	TPRX2	0.510092	GO:1902745
negative regulation of cell cycle arrest (GO:0071157)	1/21	0.179115	0.308964	0	0	5.3207	9.15015	TFAP4	TPRX2	0.510092	GO:0071157
hepaticobiliary system development (GO:0061008)	1/21	0.179115	0.308964	0	0	5.3207	9.15015	NIPBL	TPRX2	0.510092	GO:0061008
negative regulation of neuron death (GO:1901215)	2/83	0.182071	0.312728	0	0	2.63357	4.48591	SIX4;KDM2B	TPRX2	0.504833	GO:1901215
positive regulation of protein ubiquitination (GO:0031398)	2/83	0.182071	0.312728	0	0	2.63357	4.48591	PAXIP1;BMI1	TPRX2	0.504833	GO:0031398
STAT cascade (GO:0097696)	1/22	0.186798	0.314833	0	0	5.06708	8.50116	PIAS1	TPRX2	0.501919	GO:0097696
regulation of interferon-gamma-mediated signaling pathway (GO:0060334)	1/22	0.186798	0.314833	0	0	5.06708	8.50116	PIAS1	TPRX2	0.501919	GO:0060334
protein homotrimerization (GO:0070207)	1/22	0.186798	0.314833	0	0	5.06708	8.50116	SKI	TPRX2	0.501919	GO:0070207
outflow tract septum morphogenesis (GO:0003148)	1/22	0.186798	0.314833	0	0	5.06708	8.50116	TBX2	TPRX2	0.501919	GO:0003148
viral genome replication (GO:0019079)	1/22	0.186798	0.314833	0	0	5.06708	8.50116	NFIA	TPRX2	0.501919	GO:0019079
inner ear morphogenesis (GO:0042472)	1/22	0.186798	0.314833	0	0	5.06708	8.50116	CHD7	TPRX2	0.501919	GO:0042472
negative regulation of cell cycle G1/S phase transition (GO:1902807)	1/22	0.186798	0.314833	0	0	5.06708	8.50116	BRD7	TPRX2	0.501919	GO:1902807
DNA catabolic process, endonucleolytic (GO:0000737)	1/22	0.186798	0.314833	0	0	5.06708	8.50116	CECR2	TPRX2	0.501919	GO:0000737
negative regulation of myeloid cell differentiation (GO:0045638)	1/22	0.186798	0.314833	0	0	5.06708	8.50116	LDB1	TPRX2	0.501919	GO:0045638
gene expression (GO:0010467)	6/411	0.188169	0.316484	0	0	1.58854	2.65352	NCOA1;ATXN1;SMARCD3;LDB1;EPC1;BPTF	TPRX2	0.499649	GO:0010467
regulation of type I interferon production (GO:0032479)	2/85	0.188806	0.316896	0	0	2.56985	4.28403	CREBBP;EP300	TPRX2	0.499083	GO:0032479
regulation of protein oligomerization (GO:0032459)	1/23	0.19441	0.31967	0	0	4.83651	7.92116	EP300	TPRX2	0.495297	GO:0032459
chromosome condensation (GO:0030261)	1/23	0.19441	0.31967	0	0	4.83651	7.92116	NIPBL	TPRX2	0.495297	GO:0030261
negative regulation of viral transcription (GO:0032897)	1/23	0.19441	0.31967	0	0	4.83651	7.92116	TFAP4	TPRX2	0.495297	GO:0032897
positive regulation of cell cycle G1/S phase transition (GO:1902808)	1/23	0.19441	0.31967	0	0	4.83651	7.92116	PAGR1	TPRX2	0.495297	GO:1902808
negative regulation of signal transduction in absence of ligand (GO:1901099)	1/23	0.19441	0.31967	0	0	4.83651	7.92116	EYA4	TPRX2	0.495297	GO:1901099
apoptotic nuclear changes (GO:0030262)	1/23	0.19441	0.31967	0	0	4.83651	7.92116	CECR2	TPRX2	0.495297	GO:0030262
negative regulation of extrinsic apoptotic signaling pathway in absence of ligand (GO:2001240)	1/23	0.19441	0.31967	0	0	4.83651	7.92116	EYA4	TPRX2	0.495297	GO:2001240
regulation of proteolysis involved in cellular protein catabolic process (GO:1903050)	1/23	0.19441	0.31967	0	0	4.83651	7.92116	UCHL5	TPRX2	0.495297	GO:1903050
protein K48-linked deubiquitination (GO:0071108)	1/23	0.19441	0.31967	0	0	4.83651	7.92116	BAP1	TPRX2	0.495297	GO:0071108
regulation of chondrocyte differentiation (GO:0032330)	1/23	0.19441	0.31967	0	0	4.83651	7.92116	TRPS1	TPRX2	0.495297	GO:0032330
regulation of proteasomal ubiquitin-dependent protein catabolic process (GO:0032434)	2/88	0.198971	0.326105	0	0	2.47982	4.00392	RYBP;PIAS1	TPRX2	0.486643	GO:0032434
cellular lipid catabolic process (GO:0044242)	1/24	0.201951	0.326105	0	0	4.62599	7.40034	NUDT19	TPRX2	0.486643	GO:0044242
regulation of chromosome organization (GO:0033044)	1/24	0.201951	0.326105	0	0	4.62599	7.40034	SETD1A	TPRX2	0.486643	GO:0033044
positive regulation of vascular endothelial growth factor production (GO:0010575)	1/24	0.201951	0.326105	0	0	4.62599	7.40034	GATA4	TPRX2	0.486643	GO:0010575
negative regulation of G1/S transition of mitotic cell cycle (GO:2000134)	1/24	0.201951	0.326105	0	0	4.62599	7.40034	BRD7	TPRX2	0.486643	GO:2000134
camera-type eye development (GO:0043010)	1/24	0.201951	0.326105	0	0	4.62599	7.40034	SKI	TPRX2	0.486643	GO:0043010
negative regulation of cyclin-dependent protein serine/threonine kinase activity (GO:0045736)	1/24	0.201951	0.326105	0	0	4.62599	7.40034	TFAP4	TPRX2	0.486643	GO:0045736
negative regulation of proteasomal ubiquitin-dependent protein catabolic process (GO:0032435)	1/24	0.201951	0.326105	0	0	4.62599	7.40034	RYBP	TPRX2	0.486643	GO:0032435
cellular senescence (GO:0090398)	1/24	0.201951	0.326105	0	0	4.62599	7.40034	TBX2	TPRX2	0.486643	GO:0090398
regulation of neuron apoptotic process (GO:0043523)	2/89	0.202374	0.326136	0	0	2.4512	3.91613	SIX4;KDM2B	TPRX2	0.486601	GO:0043523
regulation of JNK cascade (GO:0046328)	2/90	0.205784	0.330972	0	0	2.42322	3.83094	NCOR1;MECOM	TPRX2	0.480209	GO:0046328
lipid transport (GO:0006869)	2/91	0.2092	0.332201	0	0	2.39587	3.74826	NCOA1;NCOA2	TPRX2	0.4786	GO:0006869
female gamete generation (GO:0007292)	1/25	0.209422	0.332201	0	0	4.43302	6.9306	KMT2D	TPRX2	0.4786	GO:0007292
glial cell differentiation (GO:0010001)	1/25	0.209422	0.332201	0	0	4.43302	6.9306	NFIB	TPRX2	0.4786	GO:0010001
in utero embryonic development (GO:0001701)	1/25	0.209422	0.332201	0	0	4.43302	6.9306	CHD7	TPRX2	0.4786	GO:0001701
positive regulation of embryonic development (GO:0040019)	1/25	0.209422	0.332201	0	0	4.43302	6.9306	SIX4	TPRX2	0.4786	GO:0040019
monocarboxylic acid catabolic process (GO:0072329)	1/25	0.209422	0.332201	0	0	4.43302	6.9306	NUDT19	TPRX2	0.4786	GO:0072329
signal transduction in response to DNA damage (GO:0042770)	1/25	0.209422	0.332201	0	0	4.43302	6.9306	PAXIP1	TPRX2	0.4786	GO:0042770
regulation of transcription from RNA polymerase II promoter in response to stress (GO:0043618)	2/93	0.216049	0.337977	0	0	2.34298	3.59003	CREBBP;EP300	TPRX2	0.471113	GO:0043618
regulation of transcription involved in G1/S transition of mitotic cell cycle (GO:0000083)	1/26	0.216823	0.337977	0	0	4.25548	6.50525	TFDP1	TPRX2	0.471113	GO:0000083
apoptotic cell clearance (GO:0043277)	1/26	0.216823	0.337977	0	0	4.25548	6.50525	NCOA3	TPRX2	0.471113	GO:0043277
fat-soluble vitamin metabolic process (GO:0006775)	1/26	0.216823	0.337977	0	0	4.25548	6.50525	PIAS4	TPRX2	0.471113	GO:0006775
regulation of pri-miRNA transcription from RNA polymerase II promoter (GO:1902893)	1/26	0.216823	0.337977	0	0	4.25548	6.50525	NFIB	TPRX2	0.471113	GO:1902893
positive regulation of wound healing (GO:0090303)	1/26	0.216823	0.337977	0	0	4.25548	6.50525	RREB1	TPRX2	0.471113	GO:0090303
strand displacement (GO:0000732)	1/26	0.216823	0.337977	0	0	4.25548	6.50525	KAT5	TPRX2	0.471113	GO:0000732
endocrine system development (GO:0035270)	1/26	0.216823	0.337977	0	0	4.25548	6.50525	SALL1	TPRX2	0.471113	GO:0035270
RNA biosynthetic process (GO:0032774)	1/26	0.216823	0.337977	0	0	4.25548	6.50525	SMARCA5	TPRX2	0.471113	GO:0032774
transcription elongation from RNA polymerase II promoter (GO:0006368)	2/95	0.222919	0.344756	0	0	2.29236	3.44071	PBRM1;TAF2	TPRX2	0.462488	GO:0006368
negative regulation of osteoblast differentiation (GO:0045668)	1/27	0.224155	0.344756	0	0	4.0916	6.11865	SKI	TPRX2	0.462488	GO:0045668
regulation of intracellular steroid hormone receptor signaling pathway (GO:0033143)	1/27	0.224155	0.344756	0	0	4.0916	6.11865	EP300	TPRX2	0.462488	GO:0033143
regulation of extrinsic apoptotic signaling pathway in absence of ligand (GO:2001239)	1/27	0.224155	0.344756	0	0	4.0916	6.11865	EYA4	TPRX2	0.462488	GO:2001239
regulation of vascular endothelial growth factor production (GO:0010574)	1/27	0.224155	0.344756	0	0	4.0916	6.11865	GATA4	TPRX2	0.462488	GO:0010574
negative regulation of organelle assembly (GO:1902116)	1/27	0.224155	0.344756	0	0	4.0916	6.11865	RBM14	TPRX2	0.462488	GO:1902116
muscle fiber development (GO:0048747)	1/27	0.224155	0.344756	0	0	4.0916	6.11865	SKI	TPRX2	0.462488	GO:0048747
protein localization to nucleus (GO:0034504)	2/96	0.22636	0.347486	0	0	2.26786	3.36919	SIX4;TAF8	TPRX2	0.459063	GO:0034504
negative regulation of homeostatic process (GO:0032845)	1/28	0.231419	0.351914	0	0	3.93986	5.76609	LDB1	TPRX2	0.453564	GO:0032845
negative regulation of proteasomal protein catabolic process (GO:1901799)	1/28	0.231419	0.351914	0	0	3.93986	5.76609	RYBP	TPRX2	0.453564	GO:1901799
chondrocyte differentiation (GO:0002062)	1/28	0.231419	0.351914	0	0	3.93986	5.76609	NFIB	TPRX2	0.453564	GO:0002062
primary neural tube formation (GO:0014020)	1/28	0.231419	0.351914	0	0	3.93986	5.76609	SKI	TPRX2	0.453564	GO:0014020
positive regulation of fibroblast proliferation (GO:0048146)	1/28	0.231419	0.351914	0	0	3.93986	5.76609	BMI1	TPRX2	0.453564	GO:0048146
positive regulation of cell growth (GO:0030307)	2/98	0.233254	0.354039	0	0	2.22038	3.23205	ADNP2;INO80	TPRX2	0.450949	GO:0030307
steroid metabolic process (GO:0008202)	2/99	0.236706	0.358145	0	0	2.19738	3.16629	PIAS4;TRERF1	TPRX2	0.445942	GO:0008202
regulation of keratinocyte differentiation (GO:0045616)	1/29	0.238615	0.358145	0	0	3.79896	5.44354	NCOA3	TPRX2	0.445942	GO:0045616
tube closure (GO:0060606)	1/29	0.238615	0.358145	0	0	3.79896	5.44354	SKI	TPRX2	0.445942	GO:0060606
skeletal muscle organ development (GO:0060538)	1/29	0.238615	0.358145	0	0	3.79896	5.44354	SIX4	TPRX2	0.445942	GO:0060538
regulation of embryonic development (GO:0045995)	1/29	0.238615	0.358145	0	0	3.79896	5.44354	NIPBL	TPRX2	0.445942	GO:0045995
positive regulation of transcription from RNA polymerase II promoter in response to stress (GO:0036003)	1/29	0.238615	0.358145	0	0	3.79896	5.44354	CHD6	TPRX2	0.445942	GO:0036003
regulation of protein insertion into mitochondrial membrane involved in apoptotic signaling pathway (GO:1900739)	1/30	0.245745	0.364784	0	0	3.66778	5.14759	TFDP1	TPRX2	0.437964	GO:1900739
artery morphogenesis (GO:0048844)	1/30	0.245745	0.364784	0	0	3.66778	5.14759	TBX2	TPRX2	0.437964	GO:0048844
positive regulation of protein insertion into mitochondrial membrane involved in apoptotic signaling pathway (GO:1900740)	1/30	0.245745	0.364784	0	0	3.66778	5.14759	TFDP1	TPRX2	0.437964	GO:1900740
CENP-A containing nucleosome assembly (GO:0034080)	1/30	0.245745	0.364784	0	0	3.66778	5.14759	SMARCA5	TPRX2	0.437964	GO:0034080
CENP-A containing chromatin organization (GO:0061641)	1/30	0.245745	0.364784	0	0	3.66778	5.14759	SMARCA5	TPRX2	0.437964	GO:0061641
regulation of cell adhesion mediated by integrin (GO:0033628)	1/30	0.245745	0.364784	0	0	3.66778	5.14759	NCOA3	TPRX2	0.437964	GO:0033628
protein import into nucleus (GO:0006606)	2/103	0.250539	0.37051	0	0	2.10993	2.92044	RERE;TRPS1	TPRX2	0.4312	GO:0006606
negative regulation of cell-cell adhesion (GO:0022408)	1/31	0.252808	0.37051	0	0	3.54534	4.87529	ZNF703	TPRX2	0.4312	GO:0022408
positive regulation of ubiquitin-protein transferase activity (GO:0051443)	1/31	0.252808	0.37051	0	0	3.54534	4.87529	BMI1	TPRX2	0.4312	GO:0051443
regulation of ubiquitin-protein transferase activity (GO:0051438)	1/31	0.252808	0.37051	0	0	3.54534	4.87529	BMI1	TPRX2	0.4312	GO:0051438
skeletal system morphogenesis (GO:0048705)	1/31	0.252808	0.37051	0	0	3.54534	4.87529	SKI	TPRX2	0.4312	GO:0048705
regulation of cytokine secretion (GO:0050707)	1/31	0.252808	0.37051	0	0	3.54534	4.87529	FOXP1	TPRX2	0.4312	GO:0050707
sarcomere organization (GO:0045214)	1/31	0.252808	0.37051	0	0	3.54534	4.87529	SIX4	TPRX2	0.4312	GO:0045214
regulation of cellular response to stress (GO:0080135)	2/104	0.254001	0.371586	0	0	2.08914	2.86299	CREBBP;EP300	TPRX2	0.429941	GO:0080135
cellular response to oxygen-containing compound (GO:1901701)	4/274	0.254609	0.371803	0	0	1.58211	2.16436	KAT5;NCOA3;ZNF703;ADNP2	TPRX2	0.429687	GO:1901701
positive regulation of dendrite development (GO:1900006)	1/32	0.259805	0.37667	0	0	3.4308	4.62412	SS18L1	TPRX2	0.424039	GO:1900006
positive regulation of T cell differentiation (GO:0045582)	1/32	0.259805	0.37667	0	0	3.4308	4.62412	ZMIZ1	TPRX2	0.424039	GO:0045582
chromatin remodeling at centromere (GO:0031055)	1/32	0.259805	0.37667	0	0	3.4308	4.62412	SMARCA5	TPRX2	0.424039	GO:0031055
regulation of erythrocyte differentiation (GO:0045646)	1/32	0.259805	0.37667	0	0	3.4308	4.62412	LDB1	TPRX2	0.424039	GO:0045646
positive regulation of epithelial cell proliferation (GO:0050679)	2/107	0.264394	0.381955	0	0	2.02914	2.69939	ZNF703;RREB1	TPRX2	0.417987	GO:0050679
positive regulation of cell cycle process (GO:0090068)	2/107	0.264394	0.381955	0	0	2.02914	2.69939	WIZ;INO80	TPRX2	0.417987	GO:0090068
regulation of T cell differentiation (GO:0045580)	1/33	0.266737	0.382606	0	0	3.32342	4.39188	ZMIZ1	TPRX2	0.417248	GO:0045580
stem cell differentiation (GO:0048863)	1/33	0.266737	0.382606	0	0	3.32342	4.39188	ZNF281	TPRX2	0.417248	GO:0048863
embryonic organ morphogenesis (GO:0048562)	1/33	0.266737	0.382606	0	0	3.32342	4.39188	NIPBL	TPRX2	0.417248	GO:0048562
regulation of interleukin-12 production (GO:0032655)	1/33	0.266737	0.382606	0	0	3.32342	4.39188	FOXP1	TPRX2	0.417248	GO:0032655
DNA-templated transcription, elongation (GO:0006354)	2/108	0.267859	0.383537	0	0	2.00989	2.64762	PBRM1;TAF2	TPRX2	0.416193	GO:0006354
positive regulation of cell differentiation (GO:0045597)	3/194	0.272607	0.387646	0	0	1.67499	2.17703	ZNF703;ASXL2;BCL9L	TPRX2	0.411565	GO:0045597
bone development (GO:0060348)	1/34	0.273604	0.387646	0	0	3.22255	4.17666	SKI	TPRX2	0.411565	GO:0060348
negative regulation of DNA binding (GO:0043392)	1/34	0.273604	0.387646	0	0	3.22255	4.17666	TFAP4	TPRX2	0.411565	GO:0043392
positive regulation of cell development (GO:0010720)	1/34	0.273604	0.387646	0	0	3.22255	4.17666	SPEN	TPRX2	0.411565	GO:0010720
regulation of interleukin-1 beta secretion (GO:0050706)	1/34	0.273604	0.387646	0	0	3.22255	4.17666	FOXP1	TPRX2	0.411565	GO:0050706
macromolecule catabolic process (GO:0009057)	1/34	0.273604	0.387646	0	0	3.22255	4.17666	TRIM24	TPRX2	0.411565	GO:0009057
positive regulation of establishment of protein localization to mitochondrion (GO:1903749)	2/110	0.274789	0.388644	0	0	1.97247	2.54795	TFDP1;BAP1	TPRX2	0.410448	GO:1903749
negative regulation of protein complex assembly (GO:0031333)	1/35	0.280407	0.395898	0	0	3.12761	3.97679	EP300	TPRX2	0.402417	GO:0031333
epithelial cell migration (GO:0010631)	1/36	0.287147	0.403302	0	0	3.0381	3.79081	ZEB2	TPRX2	0.394369	GO:0010631
regulation of smoothened signaling pathway (GO:0008589)	1/36	0.287147	0.403302	0	0	3.0381	3.79081	CREBBP	TPRX2	0.394369	GO:0008589
regulation of blood circulation (GO:1903522)	1/36	0.287147	0.403302	0	0	3.0381	3.79081	TBX2	TPRX2	0.394369	GO:1903522
epithelium development (GO:0060429)	2/115	0.292095	0.407726	0	0	1.88472	2.31948	SALL1;TBX2	TPRX2	0.389632	GO:0060429
myelination (GO:0042552)	1/37	0.293824	0.407726	0	0	2.95355	3.61743	SKI	TPRX2	0.389632	GO:0042552
regulation of DNA repair (GO:0006282)	1/37	0.293824	0.407726	0	0	2.95355	3.61743	EYA4	TPRX2	0.389632	GO:0006282
positive regulation of mitochondrial outer membrane permeabilization involved in apoptotic signaling pathway (GO:1901030)	1/37	0.293824	0.407726	0	0	2.95355	3.61743	TFDP1	TPRX2	0.389632	GO:1901030
positive regulation of receptor activity (GO:2000273)	1/37	0.293824	0.407726	0	0	2.95355	3.61743	NCOA3	TPRX2	0.389632	GO:2000273
positive regulation of smooth muscle cell proliferation (GO:0048661)	1/37	0.293824	0.407726	0	0	2.95355	3.61743	FOXP1	TPRX2	0.389632	GO:0048661
organic cyclic compound biosynthetic process (GO:1901362)	1/37	0.293824	0.407726	0	0	2.95355	3.61743	TRERF1	TPRX2	0.389632	GO:1901362
T cell differentiation (GO:0030217)	1/38	0.300439	0.415479	0	0	2.87358	3.45551	CHD7	TPRX2	0.38145	GO:0030217
positive regulation of DNA repair (GO:0045739)	1/38	0.300439	0.415479	0	0	2.87358	3.45551	EYA4	TPRX2	0.38145	GO:0045739
signal transduction by p53 class mediator (GO:0072331)	1/39	0.306993	0.420232	0	0	2.79782	3.30403	PAXIP1	TPRX2	0.376511	GO:0072331
positive regulation of fat cell differentiation (GO:0045600)	1/39	0.306993	0.420232	0	0	2.79782	3.30403	ASXL2	TPRX2	0.376511	GO:0045600
regulation of proteasomal protein catabolic process (GO:0061136)	1/39	0.306993	0.420232	0	0	2.79782	3.30403	UCHL5	TPRX2	0.376511	GO:0061136
regulation of RNA metabolic process (GO:0051252)	1/39	0.306993	0.420232	0	0	2.79782	3.30403	NCOA3	TPRX2	0.376511	GO:0051252
mitotic DNA damage checkpoint (GO:0044773)	1/39	0.306993	0.420232	0	0	2.79782	3.30403	MDC1	TPRX2	0.376511	GO:0044773
DNA biosynthetic process (GO:0071897)	1/39	0.306993	0.420232	0	0	2.79782	3.30403	KAT5	TPRX2	0.376511	GO:0071897
DNA replication (GO:0006260)	2/120	0.309348	0.422741	0	0	1.8044	2.11708	RBM14;KAT5	TPRX2	0.373926	GO:0006260
stimulatory C-type lectin receptor signaling pathway (GO:0002223)	2/121	0.31279	0.426234	0	0	1.78914	2.07939	CREBBP;EP300	TPRX2	0.370352	GO:0002223
positive regulation of mitotic nuclear division (GO:0045840)	1/40	0.313485	0.426234	0	0	2.72594	3.16211	NIPBL	TPRX2	0.370352	GO:0045840
JAK-STAT cascade (GO:0007259)	1/40	0.313485	0.426234	0	0	2.72594	3.16211	PIAS1	TPRX2	0.370352	GO:0007259
innate immune response activating cell surface receptor signaling pathway (GO:0002220)	2/124	0.323091	0.438559	0	0	1.74488	1.9714	CREBBP;EP300	TPRX2	0.357972	GO:0002220
cellular response to radiation (GO:0071478)	1/42	0.326289	0.441417	0	0	2.59271	2.90376	INO80	TPRX2	0.355151	GO:0071478
cellular response to retinoic acid (GO:0071300)	1/42	0.326289	0.441417	0	0	2.59271	2.90376	ADNP2	TPRX2	0.355151	GO:0071300
cytoskeleton organization (GO:0007010)	2/126	0.329938	0.444751	0	0	1.71656	1.90341	CECR2;ZMYM4	TPRX2	0.351883	GO:0007010
cardiac ventricle morphogenesis (GO:0003208)	1/43	0.332601	0.444751	0	0	2.53085	2.78599	GATA4	TPRX2	0.351883	GO:0003208
substantia nigra development (GO:0021762)	1/43	0.332601	0.444751	0	0	2.53085	2.78599	ZNF148	TPRX2	0.351883	GO:0021762
histone H3 acetylation (GO:0043966)	1/43	0.332601	0.444751	0	0	2.53085	2.78599	LDB1	TPRX2	0.351883	GO:0043966
intrinsic apoptotic signaling pathway by p53 class mediator (GO:0072332)	1/43	0.332601	0.444751	0	0	2.53085	2.78599	EP300	TPRX2	0.351883	GO:0072332
negative regulation of DNA metabolic process (GO:0051053)	1/43	0.332601	0.444751	0	0	2.53085	2.78599	KMT2A	TPRX2	0.351883	GO:0051053
branching morphogenesis of an epithelial tube (GO:0048754)	1/43	0.332601	0.444751	0	0	2.53085	2.78599	SALL1	TPRX2	0.351883	GO:0048754
negative regulation of response to stimulus (GO:0048585)	2/127	0.333354	0.445023	0	0	1.70275	1.87055	NCOR2;NCOR1	TPRX2	0.351618	GO:0048585
positive regulation of transport (GO:0051050)	1/44	0.338855	0.447973	0	0	2.47187	2.67502	KMT2A	TPRX2	0.348748	GO:0051050
regulation of focal adhesion assembly (GO:0051893)	1/44	0.338855	0.447973	0	0	2.47187	2.67502	LDB1	TPRX2	0.348748	GO:0051893
adherens junction organization (GO:0034332)	1/44	0.338855	0.447973	0	0	2.47187	2.67502	ZNF703	TPRX2	0.348748	GO:0034332
regulation of dendrite morphogenesis (GO:0048814)	1/44	0.338855	0.447973	0	0	2.47187	2.67502	SS18L1	TPRX2	0.348748	GO:0048814
regulation of smooth muscle cell proliferation (GO:0048660)	1/44	0.338855	0.447973	0	0	2.47187	2.67502	FOXP1	TPRX2	0.348748	GO:0048660
positive regulation of cytokine production (GO:0001819)	3/220	0.338887	0.447973	0	0	1.47235	1.59322	CREBBP;EP300;GATA4	TPRX2	0.348748	GO:0001819
negative regulation of ossification (GO:0030279)	1/45	0.34505	0.455376	0	0	2.41557	2.57032	SKI	TPRX2	0.34163	GO:0030279
cellular response to hypoxia (GO:0071456)	2/132	0.350358	0.460471	0	0	1.63684	1.71672	CREBBP;EP300	TPRX2	0.336797	GO:0071456
nucleocytoplasmic transport (GO:0006913)	1/46	0.351188	0.460471	0	0	2.36177	2.47144	ATXN1	TPRX2	0.336797	GO:0006913
mitotic spindle assembly (GO:0090307)	1/46	0.351188	0.460471	0	0	2.36177	2.47144	MYBL2	TPRX2	0.336797	GO:0090307
cartilage development (GO:0051216)	1/46	0.351188	0.460471	0	0	2.36177	2.47144	NFIB	TPRX2	0.336797	GO:0051216
myofibril assembly (GO:0030239)	1/47	0.357268	0.466746	0	0	2.31031	2.37793	SIX4	TPRX2	0.330919	GO:0030239
negative regulation of I-kappaB kinase/NF-kappaB signaling (GO:0043124)	1/47	0.357268	0.466746	0	0	2.31031	2.37793	TLE1	TPRX2	0.330919	GO:0043124
positive regulation of cellular process (GO:0048522)	6/519	0.357704	0.466746	0	0	1.24713	1.28211	KMT2D;KMT2A;ZNF703;ADNP2;INO80;TBX2	TPRX2	0.330919	GO:0048522
endosome to lysosome transport (GO:0008333)	1/48	0.363292	0.470998	0	0	2.26104	2.28941	HMGXB4	TPRX2	0.326981	GO:0008333
intrinsic apoptotic signaling pathway in response to DNA damage (GO:0008630)	1/48	0.363292	0.470998	0	0	2.26104	2.28941	EP300	TPRX2	0.326981	GO:0008630
regulation of cell cycle arrest (GO:0071156)	1/48	0.363292	0.470998	0	0	2.26104	2.28941	TFAP4	TPRX2	0.326981	GO:0071156
regulation of epithelial cell migration (GO:0010632)	1/48	0.363292	0.470998	0	0	2.26104	2.28941	RREB1	TPRX2	0.326981	GO:0010632
positive regulation of cell proliferation (GO:0008284)	5/424	0.364071	0.471253	0	0	1.2716	1.28484	KMT2D;ZNF703;BMI1;FOXP1;TBX2	TPRX2	0.326746	GO:0008284
positive regulation of response to DNA damage stimulus (GO:2001022)	1/49	0.369259	0.477206	0	0	2.21382	2.20553	EYA4	TPRX2	0.321294	GO:2001022
myeloid leukocyte differentiation (GO:0002573)	1/50	0.375171	0.484072	0	0	2.16853	2.12597	FOXP1	TPRX2	0.31509	GO:0002573
positive regulation of Wnt signaling pathway (GO:0030177)	2/140	0.377247	0.485976	0	0	1.54132	1.50257	SKI;SALL1	TPRX2	0.313385	GO:0030177
positive regulation of actin filament polymerization (GO:0030838)	1/51	0.381028	0.490066	0	0	2.12505	2.05043	NCOA3	TPRX2	0.309745	GO:0030838
plasma membrane bounded cell projection morphogenesis (GO:0120039)	1/52	0.38683	0.495167	0	0	2.08328	1.97864	NCOA3	TPRX2	0.305248	GO:0120039
positive regulation of nervous system development (GO:0051962)	1/52	0.38683	0.495167	0	0	2.08328	1.97864	SPEN	TPRX2	0.305248	GO:0051962
regulation of cell-matrix adhesion (GO:0001952)	1/52	0.38683	0.495167	0	0	2.08328	1.97864	LDB1	TPRX2	0.305248	GO:0001952
skeletal system development (GO:0001501)	2/146	0.397112	0.507526	0	0	1.47665	1.36374	TRPS1;CHD7	TPRX2	0.294542	GO:0001501
cellular response to nutrient levels (GO:0031669)	1/54	0.398273	0.508206	0	0	2.00446	1.84535	EHMT2	TPRX2	0.29396	GO:0031669
regulation of cellular catabolic process (GO:0031329)	1/55	0.403914	0.513784	0	0	1.96724	1.78341	EP300	TPRX2	0.28922	GO:0031329
fat cell differentiation (GO:0045444)	1/55	0.403914	0.513784	0	0	1.96724	1.78341	EP300	TPRX2	0.28922	GO:0045444
chromosome organization (GO:0051276)	1/56	0.409503	0.518447	0	0	1.93138	1.72436	LDB1	TPRX2	0.285296	GO:0051276
cellular defense response (GO:0006968)	1/56	0.409503	0.518447	0	0	1.93138	1.72436	ZNF148	TPRX2	0.285296	GO:0006968
organonitrogen compound catabolic process (GO:1901565)	1/56	0.409503	0.518447	0	0	1.93138	1.72436	TRIM24	TPRX2	0.285296	GO:1901565
regulation of neurogenesis (GO:0050767)	1/57	0.415039	0.523817	0	0	1.89679	1.66801	SPEN	TPRX2	0.28082	GO:0050767
response to retinoic acid (GO:0032526)	1/57	0.415039	0.523817	0	0	1.89679	1.66801	ADNP2	TPRX2	0.28082	GO:0032526
protein stabilization (GO:0050821)	2/152	0.416683	0.525072	0	0	1.41715	1.24062	EP300;WIZ	TPRX2	0.279781	GO:0050821
post-Golgi vesicle-mediated transport (GO:0006892)	1/58	0.420524	0.529089	0	0	1.86342	1.61419	NUDT19	TPRX2	0.276471	GO:0006892
cell junction assembly (GO:0034329)	1/59	0.425958	0.534264	0	0	1.8312	1.56277	ZNF703	TPRX2	0.272244	GO:0034329
cell morphogenesis (GO:0000902)	1/59	0.425958	0.534264	0	0	1.8312	1.56277	NCOA3	TPRX2	0.272244	GO:0000902
actin cytoskeleton reorganization (GO:0031532)	1/61	0.436674	0.545169	0	0	1.76998	1.46655	NCOA3	TPRX2	0.263469	GO:0031532
regulation of DNA replication (GO:0006275)	1/61	0.436674	0.545169	0	0	1.76998	1.46655	EHMT2	TPRX2	0.263469	GO:0006275
regulation of tumor necrosis factor production (GO:0032680)	1/61	0.436674	0.545169	0	0	1.76998	1.46655	FOXP1	TPRX2	0.263469	GO:0032680
positive regulation of cellular biosynthetic process (GO:0031328)	2/159	0.439107	0.547362	0	0	1.35349	1.11393	ZEB2;LDB1	TPRX2	0.261725	GO:0031328
positive regulation of protein polymerization (GO:0032273)	1/64	0.452377	0.56217	0	0	1.68544	1.33696	NCOA3	TPRX2	0.250132	GO:0032273
positive regulation of cell adhesion (GO:0045785)	1/64	0.452377	0.56217	0	0	1.68544	1.33696	NCOA3	TPRX2	0.250132	GO:0045785
DNA synthesis involved in DNA repair (GO:0000731)	1/65	0.457513	0.565945	0	0	1.65902	1.29727	KAT5	TPRX2	0.247226	GO:0000731
regulation of cell division (GO:0051302)	1/65	0.457513	0.565945	0	0	1.65902	1.29727	NCOA3	TPRX2	0.247226	GO:0051302
fatty acid catabolic process (GO:0009062)	1/65	0.457513	0.565945	0	0	1.65902	1.29727	NUDT19	TPRX2	0.247226	GO:0009062
regulation of programmed cell death (GO:0043067)	3/268	0.459143	0.567094	0	0	1.20271	0.93618	CREBBP;MECOM;TRIM24	TPRX2	0.246345	GO:0043067
negative regulation of epithelial cell proliferation (GO:0050680)	1/66	0.462602	0.570495	0	0	1.63342	1.25918	NFIB	TPRX2	0.243748	GO:0050680
regulation of cyclin-dependent protein serine/threonine kinase activity (GO:0000079)	1/67	0.467643	0.574879	0	0	1.60859	1.2226	TFAP4	TPRX2	0.240424	GO:0000079
negative regulation of protein serine/threonine kinase activity (GO:0071901)	1/67	0.467643	0.574879	0	0	1.60859	1.2226	TFAP4	TPRX2	0.240424	GO:0071901
organelle assembly (GO:0070925)	4/376	0.468288	0.574879	0	0	1.14231	0.866639	RBM14;NCOR1;POGZ;INO80	TPRX2	0.240424	GO:0070925
positive regulation of T cell activation (GO:0050870)	1/68	0.472638	0.577589	0	0	1.5845	1.18746	ZMIZ1	TPRX2	0.238381	GO:0050870
regulation of actin filament polymerization (GO:0030833)	1/68	0.472638	0.577589	0	0	1.5845	1.18746	NCOA3	TPRX2	0.238381	GO:0030833
cholesterol metabolic process (GO:0008203)	1/68	0.472638	0.577589	0	0	1.5845	1.18746	TRERF1	TPRX2	0.238381	GO:0008203
regulation of endothelial cell migration (GO:0010594)	1/69	0.477585	0.581877	0	0	1.56112	1.15368	FOXP1	TPRX2	0.235169	GO:0010594
regulation of osteoblast differentiation (GO:0045667)	1/69	0.477585	0.581877	0	0	1.56112	1.15368	SKI	TPRX2	0.235169	GO:0045667
positive regulation of endothelial cell migration (GO:0010595)	1/70	0.482487	0.585205	0	0	1.53841	1.1212	FOXP1	TPRX2	0.232692	GO:0010595
positive regulation of proteasomal ubiquitin-dependent protein catabolic process (GO:0032436)	1/70	0.482487	0.585205	0	0	1.53841	1.1212	PIAS1	TPRX2	0.232692	GO:0032436
cytoskeleton-dependent cytokinesis (GO:0061640)	1/70	0.482487	0.585205	0	0	1.53841	1.1212	CECR2	TPRX2	0.232692	GO:0061640
negative regulation of Wnt signaling pathway (GO:0030178)	2/174	0.485522	0.588005	0	0	1.23451	0.891968	TLE1;HMGXB4	TPRX2	0.230619	GO:0030178
actomyosin structure organization (GO:0031032)	1/71	0.487342	0.588448	0	0	1.51636	1.08994	SIX4	TPRX2	0.230292	GO:0031032
recombinational repair (GO:0000725)	1/71	0.487342	0.588448	0	0	1.51636	1.08994	INO80	TPRX2	0.230292	GO:0000725
lipid biosynthetic process (GO:0008610)	1/72	0.492153	0.589854	0	0	1.49493	1.05985	TRERF1	TPRX2	0.229255	GO:0008610
Rho protein signal transduction (GO:0007266)	1/72	0.492153	0.589854	0	0	1.49493	1.05985	NCOA3	TPRX2	0.229255	GO:0007266
lysosomal transport (GO:0007041)	1/72	0.492153	0.589854	0	0	1.49493	1.05985	HMGXB4	TPRX2	0.229255	GO:0007041
regulation of epithelial cell proliferation (GO:0050678)	1/72	0.492153	0.589854	0	0	1.49493	1.05985	SIX4	TPRX2	0.229255	GO:0050678
negative regulation of cell cycle (GO:0045786)	1/72	0.492153	0.589854	0	0	1.49493	1.05985	TFAP4	TPRX2	0.229255	GO:0045786
transcription-coupled nucleotide-excision repair (GO:0006283)	1/73	0.496918	0.592057	0	0	1.47409	1.03087	EP300	TPRX2	0.227636	GO:0006283
lymphocyte differentiation (GO:0030098)	1/73	0.496918	0.592057	0	0	1.47409	1.03087	CHD7	TPRX2	0.227636	GO:0030098
regulation of peptide hormone secretion (GO:0090276)	1/73	0.496918	0.592057	0	0	1.47409	1.03087	CHD7	TPRX2	0.227636	GO:0090276
positive regulation of proteasomal protein catabolic process (GO:1901800)	1/73	0.496918	0.592057	0	0	1.47409	1.03087	PIAS1	TPRX2	0.227636	GO:1901800
mitotic spindle organization (GO:0007052)	1/74	0.501639	0.596803	0	0	1.45382	1.00295	MYBL2	TPRX2	0.224169	GO:0007052
gland development (GO:0048732)	1/75	0.506316	0.600601	0	0	1.4341	0.976042	SALL1	TPRX2	0.221414	GO:0048732
regulation of defense response (GO:0031347)	1/75	0.506316	0.600601	0	0	1.4341	0.976042	FOXP1	TPRX2	0.221414	GO:0031347
transforming growth factor beta receptor signaling pathway (GO:0007179)	1/76	0.51095	0.604325	0	0	1.41491	0.95009	SKI	TPRX2	0.218729	GO:0007179
negative regulation of extrinsic apoptotic signaling pathway (GO:2001237)	1/76	0.51095	0.604325	0	0	1.41491	0.95009	EYA4	TPRX2	0.218729	GO:2001237
regulation of mitotic cell cycle phase transition (GO:1901990)	2/184	0.515122	0.607976	0	0	1.16608	0.773524	TFAP4;INO80	TPRX2	0.216113	GO:1901990
positive regulation of cytoskeleton organization (GO:0051495)	1/77	0.51554	0.607976	0	0	1.39622	0.925055	NCOA3	TPRX2	0.216113	GO:0051495
sensory perception of mechanical stimulus (GO:0050954)	1/78	0.520087	0.612446	0	0	1.37802	0.900893	NIPBL	TPRX2	0.212932	GO:0050954
steroid biosynthetic process (GO:0006694)	1/79	0.524592	0.615957	0	0	1.36028	0.877567	TRERF1	TPRX2	0.210449	GO:0006694
negative regulation of mitotic cell cycle phase transition (GO:1901991)	1/79	0.524592	0.615957	0	0	1.36028	0.877567	BRD7	TPRX2	0.210449	GO:1901991
sensory perception of sound (GO:0007605)	1/81	0.533475	0.621875	0	0	1.32614	0.833272	NIPBL	TPRX2	0.206297	GO:0007605
positive regulation of binding (GO:0051099)	1/81	0.533475	0.621875	0	0	1.32614	0.833272	SKI	TPRX2	0.206297	GO:0051099
protein catabolic process (GO:0030163)	1/81	0.533475	0.621875	0	0	1.32614	0.833272	TRIM24	TPRX2	0.206297	GO:0030163
positive regulation of protein targeting to mitochondrion (GO:1903955)	1/81	0.533475	0.621875	0	0	1.32614	0.833272	BAP1	TPRX2	0.206297	GO:1903955
BMP signaling pathway (GO:0030509)	1/81	0.533475	0.621875	0	0	1.32614	0.833272	SKI	TPRX2	0.206297	GO:0030509
positive regulation of DNA metabolic process (GO:0051054)	1/82	0.537855	0.624282	0	0	1.3097	0.812234	EYA4	TPRX2	0.204619	GO:0051054
positive regulation of cell cycle (GO:0045787)	1/82	0.537855	0.624282	0	0	1.3097	0.812234	TFAP4	TPRX2	0.204619	GO:0045787
negative regulation of binding (GO:0051100)	1/82	0.537855	0.624282	0	0	1.3097	0.812234	TFAP4	TPRX2	0.204619	GO:0051100
regulation of neuron differentiation (GO:0045664)	1/84	0.546492	0.631589	0	0	1.27802	0.772222	ZEB1	TPRX2	0.199566	GO:0045664
positive regulation of supramolecular fiber organization (GO:1902905)	1/84	0.546492	0.631589	0	0	1.27802	0.772222	NCOA3	TPRX2	0.199566	GO:1902905
protein modification process (GO:0036211)	1/84	0.546492	0.631589	0	0	1.27802	0.772222	BAP1	TPRX2	0.199566	GO:0036211
cellular response to BMP stimulus (GO:0071773)	1/87	0.559148	0.645293	0	0	1.23325	0.716937	SKI	TPRX2	0.190243	GO:0071773
T cell activation (GO:0042110)	1/88	0.563288	0.648222	0	0	1.21901	0.699668	CHD7	TPRX2	0.188276	GO:0042110
regulation of protein targeting to mitochondrion (GO:1903214)	1/88	0.563288	0.648222	0	0	1.21901	0.699668	BAP1	TPRX2	0.188276	GO:1903214
DNA metabolic process (GO:0006259)	3/314	0.564987	0.649254	0	0	1.0224	0.583743	RBM14;KAT5;MBD2	TPRX2	0.187585	GO:0006259
regulation of cell migration (GO:0030334)	3/316	0.569301	0.653283	0	0	1.01577	0.572227	LDB1;ZNF703;ARID2	TPRX2	0.184899	GO:0030334
regulation of cytokine-mediated signaling pathway (GO:0001959)	1/90	0.571452	0.654823	0	0	1.19149	0.66673	PIAS1	TPRX2	0.183876	GO:0001959
protein-DNA complex assembly (GO:0065004)	1/91	0.575477	0.657572	0	0	1.1782	0.651019	SMARCA5	TPRX2	0.182057	GO:0065004
cellular response to acid chemical (GO:0071229)	1/91	0.575477	0.657572	0	0	1.1782	0.651019	ADNP2	TPRX2	0.182057	GO:0071229
nuclear export (GO:0051168)	1/92	0.579464	0.661194	0	0	1.16519	0.635787	ATXN1	TPRX2	0.179671	GO:0051168
positive regulation of protein localization to membrane (GO:1905477)	1/95	0.591205	0.672693	0	0	1.12783	0.59278	TFDP1	TPRX2	0.172183	GO:1905477
regulation of heart contraction (GO:0008016)	1/95	0.591205	0.672693	0	0	1.12783	0.59278	TBX2	TPRX2	0.172183	GO:0008016
regulation of cell death (GO:0010941)	1/96	0.595045	0.674218	0	0	1.1159	0.579285	ADNP2	TPRX2	0.1712	GO:0010941
positive regulation of protein metabolic process (GO:0051247)	1/96	0.595045	0.674218	0	0	1.1159	0.579285	LDB1	TPRX2	0.1712	GO:0051247
epithelial cell differentiation (GO:0030855)	1/96	0.595045	0.674218	0	0	1.1159	0.579285	ZNF703	TPRX2	0.1712	GO:0030855
cellular response to DNA damage stimulus (GO:0006974)	3/329	0.596696	0.675143	0	0	0.97461	0.503238	NIPBL;RBM14;RBBP5	TPRX2	0.170605	GO:0006974
negative regulation of cell motility (GO:2000146)	1/97	0.59885	0.675689	0	0	1.10422	0.566184	ARID2	TPRX2	0.170253	GO:2000146
protein localization to organelle (GO:0033365)	1/97	0.59885	0.675689	0	0	1.10422	0.566184	SIX4	TPRX2	0.170253	GO:0033365
response to molecule of bacterial origin (GO:0002237)	1/98	0.602619	0.678051	0	0	1.09278	0.553463	FOXP1	TPRX2	0.168738	GO:0002237
positive regulation of neuron differentiation (GO:0045666)	1/98	0.602619	0.678051	0	0	1.09278	0.553463	ZEB1	TPRX2	0.168738	GO:0045666
small GTPase mediated signal transduction (GO:0007264)	1/99	0.606352	0.681304	0	0	1.08158	0.541107	RREB1	TPRX2	0.166659	GO:0007264
cellular response to transforming growth factor beta stimulus (GO:0071560)	1/100	0.610051	0.68451	0	0	1.0706	0.529103	SKI	TPRX2	0.16462	GO:0071560
regulation of protein ubiquitination (GO:0031396)	1/101	0.613716	0.686716	0	0	1.05984	0.517438	PAXIP1	TPRX2	0.163223	GO:0031396
regulation of kinase activity (GO:0043549)	1/101	0.613716	0.686716	0	0	1.05984	0.517438	LDB1	TPRX2	0.163223	GO:0043549
Ras protein signal transduction (GO:0007265)	2/223	0.619415	0.692136	0	0	0.958395	0.459052	NCOA3;RREB1	TPRX2	0.159808	GO:0007265
positive regulation of angiogenesis (GO:0045766)	1/103	0.620942	0.692886	0	0	1.03895	0.495079	GATA4	TPRX2	0.159339	GO:0045766
positive regulation of vasculature development (GO:1904018)	1/104	0.624504	0.694944	0	0	1.02881	0.484362	GATA4	TPRX2	0.15805	GO:1904018
phagocytosis, engulfment (GO:0006911)	1/104	0.624504	0.694944	0	0	1.02881	0.484362	NCOA3	TPRX2	0.15805	GO:0006911
G1/S transition of mitotic cell cycle (GO:0000082)	1/105	0.628034	0.697911	0	0	1.01887	0.473939	TFDP1	TPRX2	0.1562	GO:0000082
fatty acid metabolic process (GO:0006631)	1/106	0.63153	0.700834	0	0	1.00911	0.463799	NUDT19	TPRX2	0.154385	GO:0006631
viral life cycle (GO:0019058)	1/107	0.634993	0.701789	0	0	0.999544	0.453933	NFIA	TPRX2	0.153793	GO:0019058
regulation of response to external stimulus (GO:0032101)	1/107	0.634993	0.701789	0	0	0.999544	0.453933	FOXP1	TPRX2	0.153793	GO:0032101
cellular response to starvation (GO:0009267)	1/107	0.634993	0.701789	0	0	0.999544	0.453933	EHMT2	TPRX2	0.153793	GO:0009267
nucleotide-excision repair (GO:0006289)	1/108	0.638425	0.703659	0	0	0.990152	0.444332	EP300	TPRX2	0.152638	GO:0006289
regulation of cytokine production (GO:0001817)	1/108	0.638425	0.703659	0	0	0.990152	0.444332	FOXP1	TPRX2	0.152638	GO:0001817
regulation of cell motility (GO:2000145)	1/109	0.641824	0.706443	0	0	0.980934	0.434987	LDB1	TPRX2	0.150923	GO:2000145
negative regulation of cytokine production (GO:0001818)	1/110	0.645191	0.709184	0	0	0.971885	0.425889	KAT5	TPRX2	0.149241	GO:0001818
RNA splicing, via transesterification reactions with bulged adenosine as nucleophile (GO:0000377)	2/236	0.650144	0.713658	0	0	0.904551	0.389465	SPEN;RAVER1	TPRX2	0.14651	GO:0000377
regulation of organelle organization (GO:0033043)	1/113	0.655105	0.71813	0	0	0.945709	0.399997	ZEB2	TPRX2	0.143797	GO:0033043
negative regulation of cell growth (GO:0030308)	1/115	0.661561	0.723247	0	0	0.929023	0.383829	SMARCA2	TPRX2	0.140713	GO:0030308
cellular response to oxidative stress (GO:0034599)	1/115	0.661561	0.723247	0	0	0.929023	0.383829	ADNP2	TPRX2	0.140713	GO:0034599
positive regulation of B cell activation (GO:0050871)	1/119	0.674114	0.734984	0	0	0.897348	0.353875	PAXIP1	TPRX2	0.133722	GO:0050871
regulation of phosphorylation (GO:0042325)	1/119	0.674114	0.734984	0	0	0.897348	0.353875	LDB1	TPRX2	0.133722	GO:0042325
actin filament organization (GO:0007015)	1/120	0.677179	0.736342	0	0	0.889762	0.346846	NCOA3	TPRX2	0.132921	GO:0007015
negative regulation of growth (GO:0045926)	1/120	0.677179	0.736342	0	0	0.889762	0.346846	SMARCA2	TPRX2	0.132921	GO:0045926
negative regulation of cell migration (GO:0030336)	1/121	0.680216	0.738651	0	0	0.882303	0.339991	ARID2	TPRX2	0.131561	GO:0030336
protein dephosphorylation (GO:0006470)	1/125	0.692081	0.749523	0	0	0.853668	0.314195	EYA4	TPRX2	0.125215	GO:0006470
negative regulation of multicellular organismal process (GO:0051241)	1/125	0.692081	0.749523	0	0	0.853668	0.314195	NFIB	TPRX2	0.125215	GO:0051241
G2/M transition of mitotic cell cycle (GO:0000086)	1/126	0.694978	0.751317	0	0	0.846796	0.308128	TAF2	TPRX2	0.124177	GO:0000086
positive regulation of programmed cell death (GO:0043068)	2/257	0.695595	0.751317	0	0	0.829168	0.300977	RYBP;TFAP4	TPRX2	0.124177	GO:0043068
cell cycle G2/M phase transition (GO:0044839)	1/127	0.697848	0.752745	0	0	0.840032	0.302205	TAF2	TPRX2	0.123352	GO:0044839
positive regulation of mitochondrion organization (GO:0010822)	1/128	0.700691	0.754806	0	0	0.833376	0.296422	BAP1	TPRX2	0.122165	GO:0010822
regulation of macromolecule metabolic process (GO:0060255)	1/129	0.703508	0.756014	0	0	0.826823	0.290774	BMI1	TPRX2	0.12147	GO:0060255
mRNA splicing, via spliceosome (GO:0000398)	2/261	0.703681	0.756014	0	0	0.816195	0.286835	SPEN;RAVER1	TPRX2	0.12147	GO:0000398
positive regulation of transferase activity (GO:0051347)	1/137	0.725111	0.778004	0	0	0.77787	0.250031	BMI1	TPRX2	0.109018	GO:0051347
positive regulation of macromolecule metabolic process (GO:0010604)	2/276	0.732432	0.78314	0	0	0.770921	0.240053	TLE1;NCOA3	TPRX2	0.10616	GO:0010604
response to lipid (GO:0033993)	1/140	0.732803	0.78314	0	0	0.760965	0.236568	FOXP1	TPRX2	0.10616	GO:0033993
regulation of small GTPase mediated signal transduction (GO:0051056)	1/140	0.732803	0.78314	0	0	0.760965	0.236568	NCOA3	TPRX2	0.10616	GO:0051056
positive regulation of macromolecule biosynthetic process (GO:0010557)	1/142	0.737811	0.787452	0	0	0.750095	0.22808	LDB1	TPRX2	0.103776	GO:0010557
vesicle-mediated transport (GO:0016192)	3/410	0.740846	0.788537	0	0	0.777401	0.233191	CECR2;HMGXB4;NCOA3	TPRX2	0.103178	GO:0016192
cellular protein complex assembly (GO:0043623)	1/144	0.742726	0.788537	0	0	0.739529	0.219957	POGZ	TPRX2	0.103178	GO:0043623
neuron development (GO:0048666)	1/144	0.742726	0.788537	0	0	0.739529	0.219957	SKI	TPRX2	0.103178	GO:0048666
transmembrane receptor protein serine/threonine kinase signaling pathway (GO:0007178)	1/144	0.742726	0.788537	0	0	0.739529	0.219957	SKI	TPRX2	0.103178	GO:0007178
mRNA processing (GO:0006397)	2/283	0.745023	0.788905	0	0	0.751448	0.221181	SPEN;RAVER1	TPRX2	0.102975	GO:0006397
negative regulation of signal transduction (GO:0009968)	2/283	0.745023	0.788905	0	0	0.751448	0.221181	TLE1;HMGXB4	TPRX2	0.102975	GO:0009968
negative regulation of cell differentiation (GO:0045596)	1/150	0.756927	0.800463	0	0	0.709533	0.197597	SKI	TPRX2	0.0966589	GO:0045596
positive regulation of intracellular protein transport (GO:0090316)	1/152	0.761485	0.804232	0	0	0.700064	0.190756	BAP1	TPRX2	0.0946187	GO:0090316
spermatogenesis (GO:0007283)	1/153	0.763733	0.805554	0	0	0.695423	0.187443	KDM2B	TPRX2	0.0939055	GO:0007283
male gamete generation (GO:0048232)	1/154	0.765959	0.80685	0	0	0.690843	0.184197	KDM2B	TPRX2	0.0932073	GO:0048232
response to lipopolysaccharide (GO:0032496)	1/155	0.768164	0.80812	0	0	0.686322	0.181019	FOXP1	TPRX2	0.0925239	GO:0032496
axon guidance (GO:0007411)	1/158	0.774656	0.813892	0	0	0.673105	0.171868	NFIB	TPRX2	0.0894331	GO:0007411
negative regulation of intracellular signal transduction (GO:1902532)	1/161	0.780968	0.819459	0	0	0.660383	0.163261	TLE1	TPRX2	0.0864726	GO:1902532
positive regulation of apoptotic process (GO:0043065)	2/307	0.784416	0.820579	0	0	0.691467	0.167899	RYBP;TFAP4	TPRX2	0.0858797	GO:0043065
neuron projection morphogenesis (GO:0048812)	1/163	0.785078	0.820579	0	0	0.652164	0.157806	NCOA3	TPRX2	0.0858797	GO:0048812
positive regulation of protein modification process (GO:0031401)	1/163	0.785078	0.820579	0	0	0.652164	0.157806	KAT5	TPRX2	0.0858797	GO:0031401
regulation of mitotic cell cycle (GO:0007346)	1/165	0.789111	0.82373	0	0	0.644145	0.152565	TFAP4	TPRX2	0.0842151	GO:0007346
regulation of inflammatory response (GO:0050727)	1/166	0.791099	0.824741	0	0	0.640209	0.150021	FOXP1	TPRX2	0.0836823	GO:0050727
neuron projection development (GO:0031175)	1/167	0.793069	0.82573	0	0	0.636319	0.147528	NCOA3	TPRX2	0.0831617	GO:0031175
regulation of angiogenesis (GO:0045765)	1/177	0.811776	0.844122	0	0	0.599859	0.125089	GATA4	TPRX2	0.0735948	GO:0045765
positive regulation of cell motility (GO:2000147)	1/179	0.815311	0.846709	0	0	0.593059	0.121094	ZNF703	TPRX2	0.0722658	GO:2000147
protein homooligomerization (GO:0051260)	1/190	0.833603	0.864009	0	0	0.55823	0.101597	SKI	TPRX2	0.0634815	GO:0051260
negative regulation of apoptotic process (GO:0043066)	3/485	0.835009	0.864009	0	0	0.653899	0.117906	TLE1;KDM2B;SIX4	TPRX2	0.0634815	GO:0043066
RNA metabolic process (GO:0016070)	1/191	0.835173	0.864009	0	0	0.555263	0.100012	ATXN1	TPRX2	0.0634815	GO:0016070
RNA processing (GO:0006396)	1/193	0.838271	0.866106	0	0	0.549423	0.096926	ATXN1	TPRX2	0.0624289	GO:0006396
regulation of autophagy (GO:0010506)	1/203	0.85291	0.880108	0	0	0.521958	0.083044	EP300	TPRX2	0.0554642	GO:0010506
regulation of I-kappaB kinase/NF-kappaB signaling (GO:0043122)	1/204	0.8543	0.880418	0	0	0.51936	0.0817854	TLE1	TPRX2	0.0553109	GO:0043122
protein ubiquitination (GO:0016567)	3/506	0.855479	0.880512	0	0	0.625918	0.097702	PHC1;TRIM24;TRIM33	TPRX2	0.0552647	GO:0016567
regulation of canonical Wnt signaling pathway (GO:0060828)	1/213	0.866231	0.890446	0	0	0.497084	0.0713831	ZNF703	TPRX2	0.0503925	GO:0060828
positive regulation of sequence-specific DNA binding transcription factor activity (GO:0051091)	1/215	0.868747	0.891899	0	0	0.492388	0.0692803	EP300	TPRX2	0.0496842	GO:0051091
protein oligomerization (GO:0051259)	1/217	0.871217	0.893301	0	0	0.487779	0.0672473	TRPS1	TPRX2	0.0490022	GO:0051259
viral process (GO:0016032)	1/220	0.874835	0.895875	0	0	0.481023	0.0643227	NFIA	TPRX2	0.0477526	GO:0016032
mitotic cell cycle phase transition (GO:0044772)	1/221	0.876018	0.895953	0	0	0.478812	0.0633798	TAF2	TPRX2	0.047715	GO:0044772
regulation of apoptotic process (GO:0042981)	5/815	0.882746	0.901694	0	0	0.644519	0.0803829	CREBBP;RYBP;TFAP4;SIX4;TRIM24	TPRX2	0.0449408	GO:0042981
endosomal transport (GO:0016197)	1/229	0.885092	0.90295	0	0	0.461823	0.0563717	HMGXB4	TPRX2	0.0443361	GO:0016197
regulation of signal transduction (GO:0009966)	1/233	0.889379	0.90618	0	0	0.453768	0.0531963	CREBBP	TPRX2	0.0427853	GO:0009966
proteasomal protein catabolic process (GO:0010498)	1/237	0.893506	0.90924	0	0	0.445986	0.0502191	KAT5	TPRX2	0.0413213	GO:0010498
negative regulation of programmed cell death (GO:0043069)	2/408	0.897388	0.912043	0	0	0.516762	0.0559485	MECOM;SIX4	TPRX2	0.0399845	GO:0043069
inflammatory response (GO:0006954)	1/252	0.907664	0.92133	0	0	0.419012	0.0405944	NFRKB	TPRX2	0.0355847	GO:0006954
endocytosis (GO:0006897)	1/263	0.916841	0.929479	0	0	0.401194	0.0348321	NCOA3	TPRX2	0.0317603	GO:0006897
Golgi vesicle transport (GO:0048193)	1/271	0.92294	0.934491	0	0	0.389148	0.0312061	NUDT19	TPRX2	0.0294247	GO:0048193
cellular response to cytokine stimulus (GO:0071345)	2/456	0.929067	0.939519	0	0	0.460983	0.0339165	POU2F1;ZEB1	TPRX2	0.0270944	GO:0071345
proteasome-mediated ubiquitin-dependent protein catabolic process (GO:0043161)	1/291	0.93631	0.945662	0	0	0.361939	0.0238186	KAT5	TPRX2	0.0242642	GO:0043161
cellular protein localization (GO:0034613)	1/327	0.954826	0.96316	0	0	0.321377	0.0148561	NIPBL	TPRX2	0.0163018	GO:0034613
ubiquitin-dependent protein catabolic process (GO:0006511)	1/341	0.960481	0.967658	0	0	0.307922	0.0124157	KAT5	TPRX2	0.0142782	GO:0006511
post-translational protein modification (GO:0043687)	1/357	0.966087	0.972095	0	0	0.293841	0.010138	RBBP5	TPRX2	0.0122914	GO:0043687
phosphorylation (GO:0016310)	1/386	0.974307	0.979148	0	0	0.271303	0.00706178	MAML1	TPRX2	0.00915166	GO:0016310
cytokine-mediated signaling pathway (GO:0019221)	2/633	0.982967	0.986626	0	0	0.328642	0.00564595	POU2F1;ZEB1	TPRX2	0.00584755	GO:0019221
protein phosphorylation (GO:0006468)	1/470	0.988528	0.990978	0	0	0.221748	0.00255867	MAML1	TPRX2	0.00393617	GO:0006468
cellular protein metabolic process (GO:0044267)	1/484	0.989974	0.991199	0	0	0.215165	0.00216823	BAP1	TPRX2	0.00383924	GO:0044267
cellular protein modification process (GO:0006464)	3/1001	0.996114	0.996114	0	0	0.307381	0.00119675	MAML1;RBBP5;BAP1	TPRX2	0.00169087	GO:0006464
positive regulation of transcription from RNA polymerase II promoter (GO:0045944)	7/848	2.34293e-05	0.00333603	0	0	10.619	113.215	DDX17;PAXIP1;SALL1;ZMIZ1;NCOA3;ZMIZ2;EP300	TPRX1	2.47677	GO:0045944
regulation of RNA biosynthetic process (GO:2001141)	2022-07-02	2.41742e-05	0.00333603	0	0	399.46	4246.35	NCOA3;ACTN4	TPRX1	2.47677	GO:2001141
alternative mRNA splicing, via spliceosome (GO:0000380)	2022-12-02	7.57239e-05	0.00574795	0	0	199.68	1894.65	DDX17;HNRNPM	TPRX1	2.24049	GO:0000380
fibroblast growth factor receptor signaling pathway (GO:0008543)	3/78	8.33036e-05	0.00574795	0	0	41.9011	393.577	HNRNPM;PTBP1;ESRP2	TPRX1	2.24049	GO:0008543
cellular response to fibroblast growth factor stimulus (GO:0044344)	3/94	0.000145116	0.00792464	0	0	34.5061	304.964	HNRNPM;PTBP1;ESRP2	TPRX1	2.10102	GO:0044344
mRNA splicing, via spliceosome (GO:0000398)	4/261	0.000172275	0.00792464	0	0	17.0523	147.783	DDX17;HNRNPM;PTBP1;RAVER1	TPRX1	2.10102	GO:0000398
positive regulation of histone modification (GO:0031058)	2/29	0.000460576	0.0181599	0	0	73.8926	567.719	PAXIP1;AKAP8	TPRX1	1.74089	GO:0031058
positive regulation of Notch signaling pathway (GO:0045747)	2/33	0.000597383	0.0195923	0	0	64.3452	477.631	ZMIZ1;EP300	TPRX1	1.70791	GO:0045747
regulation of transcription from RNA polymerase II promoter (GO:0006357)	7/1478	0.000752633	0.0195923	0	0	5.87124	42.2256	DDX17;SALL1;ZMIZ1;NCOA3;ZMIZ2;ATN1;EP300	TPRX1	1.70791	GO:0006357
regulation of RNA metabolic process (GO:0051252)	2/39	0.000835032	0.0195923	0	0	53.8946	382.007	ESRP2;NCOA3	TPRX1	1.70791	GO:0051252
regulation of alternative mRNA splicing, via spliceosome (GO:0000381)	2/39	0.000835032	0.0195923	0	0	53.8946	382.007	DDX17;PTBP1	TPRX1	1.70791	GO:0000381
androgen receptor signaling pathway (GO:0030521)	2/40	0.000878396	0.0195923	0	0	52.4737	369.279	DDX17;NCOA3	TPRX1	1.70791	GO:0030521
regulation of substrate adhesion-dependent cell spreading (GO:1900024)	2/41	0.000922828	0.0195923	0	0	51.1256	357.269	NCOA3;ACTN4	TPRX1	1.70791	GO:1900024
positive regulation of transcription, DNA-templated (GO:0045893)	6/1120	0.00104504	0.0206023	0	0	6.35009	43.5851	DDX17;SALL1;ZMIZ1;NCOA3;ZMIZ2;EP300	TPRX1	1.68608	GO:0045893
RNA metabolic process (GO:0016070)	3/191	0.00115499	0.0212518	0	0	16.6209	112.418	DDX17;HNRNPM;PTBP1	TPRX1	1.67261	GO:0016070
positive regulation of signal transduction (GO:0009967)	3/206	0.00143531	0.024759	0	0	15.3811	100.691	SALL1;ZMIZ1;EP300	TPRX1	1.60627	GO:0009967
regulation of RNA splicing (GO:0043484)	2/55	0.00165572	0.0268812	0	0	37.5943	240.736	PTBP1;ESRP2	TPRX1	1.57055	GO:0043484
regulation of mRNA splicing, via spliceosome (GO:0048024)	2/60	0.00196694	0.0290921	0	0	34.3448	214.012	DDX17;PTBP1	TPRX1	1.53623	GO:0048024
positive regulation of nucleic acid-templated transcription (GO:1903508)	4/502	0.00200272	0.0290921	0	0	8.69255	54.009	DDX17;SALL1;NCOA3;EP300	TPRX1	1.53623	GO:1903508
RNA splicing, via transesterification reactions with bulged adenosine as nucleophile (GO:0000377)	3/236	0.00211651	0.0292078	0	0	13.3804	82.3963	HNRNPM;PTBP1;RAVER1	TPRX1	1.5345	GO:0000377
intracellular steroid hormone receptor signaling pathway (GO:0030518)	2/66	0.00237417	0.0312034	0	0	31.1156	188.035	DDX17;NCOA3	TPRX1	1.5058	GO:0030518
regulation of Notch signaling pathway (GO:0008593)	2/70	0.00266592	0.0334452	0	0	29.2794	173.545	ZMIZ1;EP300	TPRX1	1.47567	GO:0008593
nucleic acid metabolic process (GO:0090304)	2/80	0.00346522	0.0401518	0	0	25.5128	144.53	HNRNPM;PTBP1	TPRX1	1.3963	GO:0090304
mRNA processing (GO:0006397)	3/283	0.00353714	0.0401518	0	0	11.1079	62.6978	HNRNPM;PTBP1;RAVER1	TPRX1	1.3963	GO:0006397
DNA damage response, signal transduction by p53 class mediator (GO:0030330)	2/82	0.00363694	0.0401518	0	0	24.8725	139.699	PAXIP1;EP300	TPRX1	1.3963	GO:0030330
histone modification (GO:0016570)	2/98	0.00515015	0.0546708	0	0	20.7104	109.118	EYA4;EP300	TPRX1	1.26224	GO:0016570
macrophage derived foam cell differentiation (GO:0010742)	2022-06-01	0.00658262	0.0557498	0	0	190.219	955.532	EP300	TPRX1	1.25376	GO:0010742
foam cell differentiation (GO:0090077)	2022-06-01	0.00658262	0.0557498	0	0	190.219	955.532	EP300	TPRX1	1.25376	GO:0090077
mesenchymal to epithelial transition involved in metanephros morphogenesis (GO:0003337)	2022-06-01	0.00658262	0.0557498	0	0	190.219	955.532	SALL1	TPRX1	1.25376	GO:0003337
positive regulation of developmental process (GO:0051094)	2/113	0.00678884	0.0557498	0	0	17.8982	89.3563	PAXIP1;NCOA3	TPRX1	1.25376	GO:0051094
forebrain neuron differentiation (GO:0021879)	2022-07-01	0.0076757	0.0557498	0	0	158.508	771.886	SALL1	TPRX1	1.25376	GO:0021879
peroxisome proliferator activated receptor signaling pathway (GO:0035357)	2022-07-01	0.0076757	0.0557498	0	0	158.508	771.886	ACTN4	TPRX1	1.25376	GO:0035357
vesicle transport along actin filament (GO:0030050)	2022-07-01	0.0076757	0.0557498	0	0	158.508	771.886	ACTN4	TPRX1	1.25376	GO:0030050
regulation of isotype switching (GO:0045191)	2022-07-01	0.0076757	0.0557498	0	0	158.508	771.886	PAXIP1	TPRX1	1.25376	GO:0045191
retinoic acid receptor signaling pathway (GO:0048384)	2022-07-01	0.0076757	0.0557498	0	0	158.508	771.886	ACTN4	TPRX1	1.25376	GO:0048384
pituitary gland development (GO:0021983)	2022-07-01	0.0076757	0.0557498	0	0	158.508	771.886	SALL1	TPRX1	1.25376	GO:0021983
kidney epithelium development (GO:0072073)	2022-07-01	0.0076757	0.0557498	0	0	158.508	771.886	SALL1	TPRX1	1.25376	GO:0072073
epithelial cell differentiation involved in kidney development (GO:0035850)	2022-07-01	0.0076757	0.0557498	0	0	158.508	771.886	SALL1	TPRX1	1.25376	GO:0035850
positive regulation of DNA recombination (GO:0045911)	2022-08-01	0.00876763	0.0560284	0	0	135.857	643.513	PAXIP1	TPRX1	1.25159	GO:0045911
regulation of protein deacetylation (GO:0090311)	2022-08-01	0.00876763	0.0560284	0	0	135.857	643.513	EP300	TPRX1	1.25159	GO:0090311
peptidyl-lysine acetylation (GO:0018394)	2022-08-01	0.00876763	0.0560284	0	0	135.857	643.513	EP300	TPRX1	1.25159	GO:0018394
positive regulation of isotype switching (GO:0045830)	2022-08-01	0.00876763	0.0560284	0	0	135.857	643.513	PAXIP1	TPRX1	1.25159	GO:0045830
positive regulation of immunoglobulin mediated immune response (GO:0002891)	2022-08-01	0.00876763	0.0560284	0	0	135.857	643.513	PAXIP1	TPRX1	1.25159	GO:0002891
transmembrane receptor protein tyrosine kinase signaling pathway (GO:0007169)	3/396	0.00897084	0.0560284	0	0	7.86862	37.0909	HNRNPM;PTBP1;ESRP2	TPRX1	1.25159	GO:0007169
positive regulation of gene expression (GO:0010628)	4/771	0.00920878	0.0560284	0	0	5.56599	26.0911	DDX17;SALL1;NCOA3;EP300	TPRX1	1.25159	GO:0010628
regulation of skeletal muscle cell differentiation (GO:2001014)	2022-09-01	0.00985841	0.0560284	0	0	118.869	549.107	DDX17	TPRX1	1.25159	GO:2001014
engulfment of apoptotic cell (GO:0043652)	2022-09-01	0.00985841	0.0560284	0	0	118.869	549.107	NCOA3	TPRX1	1.25159	GO:0043652
regulation of histone phosphorylation (GO:0033127)	2022-10-01	0.0109481	0.0560284	0	0	105.656	476.994	AKAP8	TPRX1	1.25159	GO:0033127
IRES-dependent viral translational initiation (GO:0075522)	2022-10-01	0.0109481	0.0560284	0	0	105.656	476.994	PTBP1	TPRX1	1.25159	GO:0075522
adrenal gland development (GO:0030325)	2022-10-01	0.0109481	0.0560284	0	0	105.656	476.994	SALL1	TPRX1	1.25159	GO:0030325
cell differentiation involved in metanephros development (GO:0072202)	2022-10-01	0.0109481	0.0560284	0	0	105.656	476.994	SALL1	TPRX1	1.25159	GO:0072202
mesenchymal to epithelial transition (GO:0060231)	2022-10-01	0.0109481	0.0560284	0	0	105.656	476.994	SALL1	TPRX1	1.25159	GO:0060231
actin filament-based transport (GO:0099515)	2022-10-01	0.0109481	0.0560284	0	0	105.656	476.994	ACTN4	TPRX1	1.25159	GO:0099515
regulation of stem cell population maintenance (GO:2000036)	2022-11-01	0.0120365	0.0560284	0	0	95.0857	420.261	NCOA3	TPRX1	1.25159	GO:2000036
regulation of histone deacetylation (GO:0031063)	2022-11-01	0.0120365	0.0560284	0	0	95.0857	420.261	AKAP8	TPRX1	1.25159	GO:0031063
positive regulation of protein deacetylation (GO:0090312)	2022-11-01	0.0120365	0.0560284	0	0	95.0857	420.261	AKAP8	TPRX1	1.25159	GO:0090312
positive regulation of histone deacetylation (GO:0031065)	2022-11-01	0.0120365	0.0560284	0	0	95.0857	420.261	AKAP8	TPRX1	1.25159	GO:0031065
positive regulation of sodium ion transmembrane transporter activity (GO:2000651)	2022-11-01	0.0120365	0.0560284	0	0	95.0857	420.261	ACTN4	TPRX1	1.25159	GO:2000651
internal protein amino acid acetylation (GO:0006475)	2022-11-01	0.0120365	0.0560284	0	0	95.0857	420.261	EP300	TPRX1	1.25159	GO:0006475
nervous system development (GO:0007399)	3/455	0.0130625	0.0560284	0	0	6.82091	29.5892	SALL1;ATN1;EP300	TPRX1	1.25159	GO:0007399
positive regulation of keratinocyte differentiation (GO:0045618)	2022-12-01	0.0131239	0.0560284	0	0	86.4372	374.56	NCOA3	TPRX1	1.25159	GO:0045618
regulation of skeletal muscle tissue development (GO:0048641)	2022-12-01	0.0131239	0.0560284	0	0	86.4372	374.56	DDX17	TPRX1	1.25159	GO:0048641
negative regulation of protein oligomerization (GO:0032460)	2022-12-01	0.0131239	0.0560284	0	0	86.4372	374.56	EP300	TPRX1	1.25159	GO:0032460
negative regulation of substrate adhesion-dependent cell spreading (GO:1900025)	2022-12-01	0.0131239	0.0560284	0	0	86.4372	374.56	ACTN4	TPRX1	1.25159	GO:1900025
negative regulation of mRNA splicing, via spliceosome (GO:0048025)	1/13	0.0142101	0.0560284	0	0	79.2302	337.029	PTBP1	TPRX1	1.25159	GO:0048025
positive regulation of histone H3-K4 methylation (GO:0051571)	1/13	0.0142101	0.0560284	0	0	79.2302	337.029	PAXIP1	TPRX1	1.25159	GO:0051571
viral translation (GO:0019081)	1/13	0.0142101	0.0560284	0	0	79.2302	337.029	PTBP1	TPRX1	1.25159	GO:0019081
regulation of macromolecule biosynthetic process (GO:0010556)	1/13	0.0142101	0.0560284	0	0	79.2302	337.029	NCOA3	TPRX1	1.25159	GO:0010556
cranial nerve development (GO:0021545)	1/13	0.0142101	0.0560284	0	0	79.2302	337.029	SALL1	TPRX1	1.25159	GO:0021545
regulation of transcription initiation from RNA polymerase II promoter (GO:0060260)	1/13	0.0142101	0.0560284	0	0	79.2302	337.029	PAXIP1	TPRX1	1.25159	GO:0060260
positive regulation of cell adhesion mediated by integrin (GO:0033630)	1/14	0.0152952	0.056242	0	0	73.1319	305.707	NCOA3	TPRX1	1.24994	GO:0033630
regulation of histone modification (GO:0031056)	1/14	0.0152952	0.056242	0	0	73.1319	305.707	AKAP8	TPRX1	1.24994	GO:0031056
positive regulation of peptidyl-lysine acetylation (GO:2000758)	1/15	0.0163791	0.056242	0	0	67.9048	279.207	PAXIP1	TPRX1	1.24994	GO:2000758
N-terminal protein amino acid acetylation (GO:0006474)	1/15	0.0163791	0.056242	0	0	67.9048	279.207	EP300	TPRX1	1.24994	GO:0006474
negative regulation of mRNA processing (GO:0050686)	1/15	0.0163791	0.056242	0	0	67.9048	279.207	PTBP1	TPRX1	1.24994	GO:0050686
negative regulation of muscle cell differentiation (GO:0051148)	1/15	0.0163791	0.056242	0	0	67.9048	279.207	PTBP1	TPRX1	1.24994	GO:0051148
negative regulation of RNA metabolic process (GO:0051253)	1/15	0.0163791	0.056242	0	0	67.9048	279.207	PTBP1	TPRX1	1.24994	GO:0051253
miRNA metabolic process (GO:0010586)	1/16	0.0174619	0.056242	0	0	63.3746	256.524	DDX17	TPRX1	1.24994	GO:0010586
neuron apoptotic process (GO:0051402)	1/16	0.0174619	0.056242	0	0	63.3746	256.524	ATN1	TPRX1	1.24994	GO:0051402
cardiac ventricle development (GO:0003231)	1/16	0.0174619	0.056242	0	0	63.3746	256.524	SALL1	TPRX1	1.24994	GO:0003231
positive regulation of DNA-templated transcription, initiation (GO:2000144)	1/16	0.0174619	0.056242	0	0	63.3746	256.524	PAXIP1	TPRX1	1.24994	GO:2000144
regulation of histone H3-K4 methylation (GO:0051569)	1/16	0.0174619	0.056242	0	0	63.3746	256.524	PAXIP1	TPRX1	1.24994	GO:0051569
embryonic digit morphogenesis (GO:0042733)	1/16	0.0174619	0.056242	0	0	63.3746	256.524	SALL1	TPRX1	1.24994	GO:0042733
positive regulation of lymphocyte differentiation (GO:0045621)	1/16	0.0174619	0.056242	0	0	63.3746	256.524	ZMIZ1	TPRX1	1.24994	GO:0045621
myoblast differentiation (GO:0045445)	1/16	0.0174619	0.056242	0	0	63.3746	256.524	DDX17	TPRX1	1.24994	GO:0045445
positive regulation of transcription of Notch receptor target (GO:0007221)	1/17	0.0185435	0.056242	0	0	59.4107	236.908	EP300	TPRX1	1.24994	GO:0007221
positive regulation by host of viral transcription (GO:0043923)	1/17	0.0185435	0.056242	0	0	59.4107	236.908	EP300	TPRX1	1.24994	GO:0043923
positive regulation of epidermal cell differentiation (GO:0045606)	1/17	0.0185435	0.056242	0	0	59.4107	236.908	NCOA3	TPRX1	1.24994	GO:0045606
positive regulation of transcription initiation from RNA polymerase II promoter (GO:0060261)	1/17	0.0185435	0.056242	0	0	59.4107	236.908	PAXIP1	TPRX1	1.24994	GO:0060261
ureteric bud development (GO:0001657)	1/17	0.0185435	0.056242	0	0	59.4107	236.908	SALL1	TPRX1	1.24994	GO:0001657
mesonephric tubule development (GO:0072164)	1/17	0.0185435	0.056242	0	0	59.4107	236.908	SALL1	TPRX1	1.24994	GO:0072164
RNA processing (GO:0006396)	2/193	0.0188518	0.0565555	0	0	10.3597	41.1398	DDX17;PTBP1	TPRX1	1.24753	GO:0006396
negative regulation of RNA splicing (GO:0033119)	1/18	0.0196241	0.0578053	0	0	55.9132	219.795	PTBP1	TPRX1	1.23803	GO:0033119
positive regulation of multicellular organismal process (GO:0051240)	2/202	0.0205334	0.0578053	0	0	9.889	38.4257	PAXIP1;NCOA3	TPRX1	1.23803	GO:0051240
intracellular estrogen receptor signaling pathway (GO:0030520)	1/19	0.0207034	0.0578053	0	0	52.8042	204.746	DDX17	TPRX1	1.23803	GO:0030520
positive regulation of immunoglobulin production (GO:0002639)	1/19	0.0207034	0.0578053	0	0	52.8042	204.746	PAXIP1	TPRX1	1.23803	GO:0002639
Rac protein signal transduction (GO:0016601)	1/19	0.0207034	0.0578053	0	0	52.8042	204.746	NCOA3	TPRX1	1.23803	GO:0016601
cell projection assembly (GO:0030031)	1/20	0.0217817	0.0578053	0	0	50.0226	191.421	NCOA3	TPRX1	1.23803	GO:0030031
embryonic digestive tract development (GO:0048566)	1/20	0.0217817	0.0578053	0	0	50.0226	191.421	SALL1	TPRX1	1.23803	GO:0048566
branching involved in ureteric bud morphogenesis (GO:0001658)	1/20	0.0217817	0.0578053	0	0	50.0226	191.421	SALL1	TPRX1	1.23803	GO:0001658
cellular response to estradiol stimulus (GO:0071392)	1/20	0.0217817	0.0578053	0	0	50.0226	191.421	NCOA3	TPRX1	1.23803	GO:0071392
ureteric bud morphogenesis (GO:0060675)	1/20	0.0217817	0.0578053	0	0	50.0226	191.421	SALL1	TPRX1	1.23803	GO:0060675
vesicle cytoskeletal trafficking (GO:0099518)	1/20	0.0217817	0.0578053	0	0	50.0226	191.421	ACTN4	TPRX1	1.23803	GO:0099518
intrinsic apoptotic signaling pathway in response to DNA damage by p53 class mediator (GO:0042771)	1/20	0.0217817	0.0578053	0	0	50.0226	191.421	EP300	TPRX1	1.23803	GO:0042771
positive regulation of transcription from RNA polymerase II promoter involved in cellular response to chemical stimulus (GO:1901522)	1/21	0.0228588	0.0589629	0	0	47.519	179.547	EP300	TPRX1	1.22942	GO:1901522
positive regulation of cellular component movement (GO:0051272)	1/21	0.0228588	0.0589629	0	0	47.519	179.547	ACTN4	TPRX1	1.22942	GO:0051272
positive regulation of histone acetylation (GO:0035066)	1/21	0.0228588	0.0589629	0	0	47.519	179.547	PAXIP1	TPRX1	1.22942	GO:0035066
negative regulation of transcription from RNA polymerase II promoter (GO:0000122)	3/565	0.0231652	0.0591999	0	0	5.45495	20.5385	SALL1;ATN1;EP300	TPRX1	1.22768	GO:0000122
histone lysine methylation (GO:0034968)	1/22	0.0239348	0.0600231	0	0	45.254	168.907	PAXIP1	TPRX1	1.22168	GO:0034968
regulation of gene expression (GO:0010468)	4/1037	0.0248979	0.0600231	0	0	4.07551	15.0507	SALL1;ESRP2;NCOA3;EP300	TPRX1	1.22168	GO:0010468
regulation of androgen receptor signaling pathway (GO:0060765)	1/23	0.0250096	0.0600231	0	0	43.1948	159.324	EP300	TPRX1	1.22168	GO:0060765
regulation of protein oligomerization (GO:0032459)	1/23	0.0250096	0.0600231	0	0	43.1948	159.324	EP300	TPRX1	1.22168	GO:0032459
negative regulation of extrinsic apoptotic signaling pathway in absence of ligand (GO:2001240)	1/23	0.0250096	0.0600231	0	0	43.1948	159.324	EYA4	TPRX1	1.22168	GO:2001240
negative regulation of signal transduction in absence of ligand (GO:1901099)	1/23	0.0250096	0.0600231	0	0	43.1948	159.324	EYA4	TPRX1	1.22168	GO:1901099
histone H3-K4 methylation (GO:0051568)	1/23	0.0250096	0.0600231	0	0	43.1948	159.324	PAXIP1	TPRX1	1.22168	GO:0051568
positive regulation of histone methylation (GO:0031062)	1/24	0.0260834	0.0610085	0	0	41.3147	150.652	PAXIP1	TPRX1	1.21461	GO:0031062
limb development (GO:0060173)	1/24	0.0260834	0.0610085	0	0	41.3147	150.652	SALL1	TPRX1	1.21461	GO:0060173
ear morphogenesis (GO:0042471)	1/24	0.0260834	0.0610085	0	0	41.3147	150.652	SALL1	TPRX1	1.21461	GO:0042471
apoptotic process (GO:0006915)	2/231	0.0263597	0.0611367	0	0	8.62402	31.3562	ATN1;EP300	TPRX1	1.2137	GO:0006915
signal transduction in response to DNA damage (GO:0042770)	1/25	0.0271559	0.0623261	0	0	39.5913	142.772	PAXIP1	TPRX1	1.20533	GO:0042770
regulation of nucleic acid-templated transcription (GO:1903506)	3/607	0.0278935	0.0623261	0	0	5.06466	18.1282	SALL1;EP300;ACTN4	TPRX1	1.20533	GO:1903506
internal peptidyl-lysine acetylation (GO:0018393)	1/26	0.0282274	0.0623261	0	0	38.0057	135.584	EP300	TPRX1	1.20533	GO:0018393
endocrine system development (GO:0035270)	1/26	0.0282274	0.0623261	0	0	38.0057	135.584	SALL1	TPRX1	1.20533	GO:0035270
regulation of histone acetylation (GO:0035065)	1/26	0.0282274	0.0623261	0	0	38.0057	135.584	PAXIP1	TPRX1	1.20533	GO:0035065
apoptotic cell clearance (GO:0043277)	1/26	0.0282274	0.0623261	0	0	38.0057	135.584	NCOA3	TPRX1	1.20533	GO:0043277
regulation of extrinsic apoptotic signaling pathway in absence of ligand (GO:2001239)	1/27	0.0292977	0.0626836	0	0	36.5421	129.003	EYA4	TPRX1	1.20285	GO:2001239
modulation by host of viral transcription (GO:0043921)	1/27	0.0292977	0.0626836	0	0	36.5421	129.003	EP300	TPRX1	1.20285	GO:0043921
positive regulation of substrate adhesion-dependent cell spreading (GO:1900026)	1/27	0.0292977	0.0626836	0	0	36.5421	129.003	NCOA3	TPRX1	1.20285	GO:1900026
regulation of intracellular steroid hormone receptor signaling pathway (GO:0033143)	1/27	0.0292977	0.0626836	0	0	36.5421	129.003	EP300	TPRX1	1.20285	GO:0033143
ventricular septum development (GO:0003281)	1/28	0.030367	0.0639792	0	0	35.1869	122.957	SALL1	TPRX1	1.19396	GO:0003281
regulation of NIK/NF-kappaB signaling (GO:1901222)	1/28	0.030367	0.0639792	0	0	35.1869	122.957	ACTN4	TPRX1	1.19396	GO:1901222
regulation of cellular biosynthetic process (GO:0031326)	1/29	0.0314351	0.0652336	0	0	33.9286	117.387	NCOA3	TPRX1	1.18553	GO:0031326
regulation of keratinocyte differentiation (GO:0045616)	1/29	0.0314351	0.0652336	0	0	33.9286	117.387	NCOA3	TPRX1	1.18553	GO:0045616
beta-catenin-TCF complex assembly (GO:1904837)	1/30	0.032502	0.0654785	0	0	32.757	112.24	EP300	TPRX1	1.1839	GO:1904837
negative regulation of cell morphogenesis involved in differentiation (GO:0010771)	1/30	0.032502	0.0654785	0	0	32.757	112.24	ACTN4	TPRX1	1.1839	GO:0010771
regulation of cell adhesion mediated by integrin (GO:0033628)	1/30	0.032502	0.0654785	0	0	32.757	112.24	NCOA3	TPRX1	1.1839	GO:0033628
response to estradiol (GO:0032355)	1/30	0.032502	0.0654785	0	0	32.757	112.24	NCOA3	TPRX1	1.1839	GO:0032355
protein destabilization (GO:0031648)	1/31	0.0335679	0.0671357	0	0	31.6635	107.472	EP300	TPRX1	1.17305	GO:0031648
positive regulation of T cell differentiation (GO:0045582)	1/32	0.0346326	0.0687669	0	0	30.6406	103.043	ZMIZ1	TPRX1	1.16262	GO:0045582
regulation of T cell differentiation (GO:0045580)	1/33	0.0356962	0.0698734	0	0	29.6815	98.92	ZMIZ1	TPRX1	1.15569	GO:0045580
protein acetylation (GO:0006473)	1/33	0.0356962	0.0698734	0	0	29.6815	98.92	EP300	TPRX1	1.15569	GO:0006473
embryonic limb morphogenesis (GO:0030326)	1/34	0.0367587	0.0709468	0	0	28.7807	95.0735	SALL1	TPRX1	1.14907	GO:0030326
ncRNA metabolic process (GO:0034660)	1/34	0.0367587	0.0709468	0	0	28.7807	95.0735	DDX17	TPRX1	1.14907	GO:0034660
negative regulation of protein complex assembly (GO:0031333)	1/35	0.03782	0.0714954	0	0	27.9328	91.4775	EP300	TPRX1	1.14572	GO:0031333
positive regulation of NIK/NF-kappaB signaling (GO:1901224)	1/35	0.03782	0.0714954	0	0	27.9328	91.4775	ACTN4	TPRX1	1.14572	GO:1901224
negative regulation of cell-substrate adhesion (GO:0010812)	1/35	0.03782	0.0714954	0	0	27.9328	91.4775	ACTN4	TPRX1	1.14572	GO:0010812
protein acylation (GO:0043543)	1/36	0.0388803	0.0720199	0	0	27.1333	88.1092	EP300	TPRX1	1.14255	GO:0043543
muscle cell differentiation (GO:0042692)	1/36	0.0388803	0.0720199	0	0	27.1333	88.1092	DDX17	TPRX1	1.14255	GO:0042692
regulation of muscle cell differentiation (GO:0051147)	1/36	0.0388803	0.0720199	0	0	27.1333	88.1092	PTBP1	TPRX1	1.14255	GO:0051147
regulation of DNA repair (GO:0006282)	1/37	0.0399394	0.0725216	0	0	26.3783	84.9485	EYA4	TPRX1	1.13953	GO:0006282
epithelial to mesenchymal transition (GO:0001837)	1/37	0.0399394	0.0725216	0	0	26.3783	84.9485	DDX17	TPRX1	1.13953	GO:0001837
positive regulation of receptor activity (GO:2000273)	1/37	0.0399394	0.0725216	0	0	26.3783	84.9485	NCOA3	TPRX1	1.13953	GO:2000273
positive regulation of DNA repair (GO:0045739)	1/38	0.0409974	0.0739562	0	0	25.6641	81.9774	EYA4	TPRX1	1.13103	GO:0045739
signal transduction by p53 class mediator (GO:0072331)	1/39	0.0420543	0.0753701	0	0	24.9875	79.1801	PAXIP1	TPRX1	1.1228	GO:0072331
positive regulation of viral transcription (GO:0050434)	1/41	0.0441648	0.0781378	0	0	23.7357	74.0513	EP300	TPRX1	1.10714	GO:0050434
mesenchymal cell differentiation (GO:0048762)	1/41	0.0441648	0.0781378	0	0	23.7357	74.0513	DDX17	TPRX1	1.10714	GO:0048762
branching morphogenesis of an epithelial tube (GO:0048754)	1/43	0.0462709	0.0803193	0	0	22.6032	69.465	SALL1	TPRX1	1.09518	GO:0048754
digestive tract development (GO:0048565)	1/43	0.0462709	0.0803193	0	0	22.6032	69.465	SALL1	TPRX1	1.09518	GO:0048565
intrinsic apoptotic signaling pathway by p53 class mediator (GO:0072332)	1/43	0.0462709	0.0803193	0	0	22.6032	69.465	EP300	TPRX1	1.09518	GO:0072332
RNA secondary structure unwinding (GO:0010501)	1/46	0.0494216	0.0847228	0	0	21.0931	63.4348	DDX17	TPRX1	1.072	GO:0010501
regulation of cellular component movement (GO:0051270)	1/46	0.0494216	0.0847228	0	0	21.0931	63.4348	ACTN4	TPRX1	1.072	GO:0051270
positive regulation of gene expression, epigenetic (GO:0045815)	1/47	0.0504697	0.0854579	0	0	20.6335	61.6196	EP300	TPRX1	1.06825	GO:0045815
histone H4 acetylation (GO:0043967)	1/47	0.0504697	0.0854579	0	0	20.6335	61.6196	EP300	TPRX1	1.06825	GO:0043967
intrinsic apoptotic signaling pathway in response to DNA damage (GO:0008630)	1/48	0.0515166	0.0863526	0	0	20.1935	59.891	EP300	TPRX1	1.06372	GO:0008630
gonad development (GO:0008406)	1/49	0.0525625	0.0863526	0	0	19.7718	58.2429	SALL1	TPRX1	1.06372	GO:0008406
non-recombinational repair (GO:0000726)	1/49	0.0525625	0.0863526	0	0	19.7718	58.2429	PAXIP1	TPRX1	1.06372	GO:0000726
regulation of megakaryocyte differentiation (GO:0045652)	1/49	0.0525625	0.0863526	0	0	19.7718	58.2429	EP300	TPRX1	1.06372	GO:0045652
positive regulation of response to DNA damage stimulus (GO:2001022)	1/49	0.0525625	0.0863526	0	0	19.7718	58.2429	EYA4	TPRX1	1.06372	GO:2001022
double-strand break repair via nonhomologous end joining (GO:0006303)	1/50	0.0536072	0.0870329	0	0	19.3673	56.6702	PAXIP1	TPRX1	1.06032	GO:0006303
neurogenesis (GO:0022008)	1/50	0.0536072	0.0870329	0	0	19.3673	56.6702	SALL1	TPRX1	1.06032	GO:0022008
positive regulation of actin filament polymerization (GO:0030838)	1/51	0.0546508	0.0882084	0	0	18.979	55.1681	NCOA3	TPRX1	1.05449	GO:0030838
positive regulation of cell-substrate adhesion (GO:0010811)	1/52	0.0556934	0.0888519	0	0	18.606	53.7321	NCOA3	TPRX1	1.05133	GO:0010811
plasma membrane bounded cell projection morphogenesis (GO:0120039)	1/52	0.0556934	0.0888519	0	0	18.606	53.7321	NCOA3	TPRX1	1.05133	GO:0120039
embryonic organ development (GO:0048568)	1/53	0.0567348	0.0899932	0	0	18.2473	52.3581	SALL1	TPRX1	1.04579	GO:0048568
negative regulation of transcription, DNA-templated (GO:0045892)	3/813	0.0580168	0.0911954	0	0	3.73645	10.6378	SALL1;ATN1;EP300	TPRX1	1.04003	GO:0045892
Notch signaling pathway (GO:0007219)	1/55	0.0588144	0.0911954	0	0	17.5697	49.7813	EP300	TPRX1	1.04003	GO:0007219
regulation of cellular catabolic process (GO:0031329)	1/55	0.0588144	0.0911954	0	0	17.5697	49.7813	EP300	TPRX1	1.04003	GO:0031329
fat cell differentiation (GO:0045444)	1/55	0.0588144	0.0911954	0	0	17.5697	49.7813	EP300	TPRX1	1.04003	GO:0045444
positive regulation of cell morphogenesis involved in differentiation (GO:0010770)	1/58	0.0619256	0.0954831	0	0	16.6424	46.2963	NCOA3	TPRX1	1.02007	GO:0010770
cell morphogenesis (GO:0000902)	1/59	0.0629605	0.0960061	0	0	16.3547	45.2247	NCOA3	TPRX1	1.0177	GO:0000902
renal system development (GO:0072001)	1/59	0.0629605	0.0960061	0	0	16.3547	45.2247	SALL1	TPRX1	1.0177	GO:0072001
actin cytoskeleton reorganization (GO:0031532)	1/61	0.065027	0.0986123	0	0	15.8079	43.2023	NCOA3	TPRX1	1.00607	GO:0031532
positive regulation of type I interferon production (GO:0032481)	1/62	0.0660586	0.0990879	0	0	15.548	42.2473	EP300	TPRX1	1.00398	GO:0032481
DNA damage response, signal transduction by p53 class mediator resulting in cell cycle arrest (GO:0006977)	1/62	0.0660586	0.0990879	0	0	15.548	42.2473	EP300	TPRX1	1.00398	GO:0006977
signal transduction involved in mitotic G1 DNA damage checkpoint (GO:0072431)	1/63	0.0670891	0.0995516	0	0	15.2965	41.327	EP300	TPRX1	1.00195	GO:0072431
kidney development (GO:0001822)	1/63	0.0670891	0.0995516	0	0	15.2965	41.327	SALL1	TPRX1	1.00195	GO:0001822
positive regulation of protein polymerization (GO:0032273)	1/64	0.0681186	0.0999191	0	0	15.0529	40.4397	NCOA3	TPRX1	1.00035	GO:0032273
positive regulation of cell adhesion (GO:0045785)	1/64	0.0681186	0.0999191	0	0	15.0529	40.4397	NCOA3	TPRX1	1.00035	GO:0045785
regulation of cell division (GO:0051302)	1/65	0.0691469	0.0999191	0	0	14.817	39.5838	NCOA3	TPRX1	1.00035	GO:0051302
positive regulation of protein modification by small protein conjugation or removal (GO:1903322)	1/65	0.0691469	0.0999191	0	0	14.817	39.5838	PAXIP1	TPRX1	1.00035	GO:1903322
regulation of myeloid cell differentiation (GO:0045637)	1/65	0.0691469	0.0999191	0	0	14.817	39.5838	EP300	TPRX1	1.00035	GO:0045637
cellular response to light stimulus (GO:0071482)	1/66	0.0701742	0.100875	0	0	14.5883	38.7578	EP300	TPRX1	0.996215	GO:0071482
cellular response to UV (GO:0034644)	1/67	0.0712004	0.10182	0	0	14.3665	37.96	EP300	TPRX1	0.992166	GO:0034644
positive regulation of T cell activation (GO:0050870)	1/68	0.0722255	0.102227	0	0	14.1514	37.1893	ZMIZ1	TPRX1	0.990435	GO:0050870
regulation of actin filament polymerization (GO:0030833)	1/68	0.0722255	0.102227	0	0	14.1514	37.1893	NCOA3	TPRX1	0.990435	GO:0030833
histone acetylation (GO:0016573)	1/71	0.0752944	0.106027	0	0	13.5429	35.0266	EP300	TPRX1	0.974585	GO:0016573
Rho protein signal transduction (GO:0007266)	1/72	0.0763152	0.106919	0	0	13.3514	34.3517	NCOA3	TPRX1	0.970946	GO:0007266
transcription-coupled nucleotide-excision repair (GO:0006283)	1/73	0.0773349	0.1078	0	0	13.1653	33.6981	EP300	TPRX1	0.967381	GO:0006283
regulation of intracellular signal transduction (GO:1902531)	2/422	0.0777614	0.10785	0	0	4.65667	11.8936	NCOA3;EP300	TPRX1	0.96718	GO:1902531
regulation of gene expression, epigenetic (GO:0040029)	1/74	0.0783535	0.108128	0	0	12.9843	33.0649	EP300	TPRX1	0.966062	GO:0040029
gland development (GO:0048732)	1/75	0.0793711	0.108987	0	0	12.8082	32.4512	SALL1	TPRX1	0.962625	GO:0048732
negative regulation of extrinsic apoptotic signaling pathway (GO:2001237)	1/76	0.0803876	0.109837	0	0	12.6368	31.8561	EYA4	TPRX1	0.959253	GO:2001237
positive regulation of cytoskeleton organization (GO:0051495)	1/77	0.081403	0.10989	0	0	12.4699	31.2788	NCOA3	TPRX1	0.959042	GO:0051495
response to ionizing radiation (GO:0010212)	1/77	0.081403	0.10989	0	0	12.4699	31.2788	PAXIP1	TPRX1	0.959042	GO:0010212
visual perception (GO:0007601)	1/78	0.0824174	0.10989	0	0	12.3074	30.7187	EYA4	TPRX1	0.959042	GO:0007601
regulation of cellular response to heat (GO:1900034)	1/78	0.0824174	0.10989	0	0	12.3074	30.7187	EP300	TPRX1	0.959042	GO:1900034
regulation of transcription from RNA polymerase II promoter in response to hypoxia (GO:0061418)	1/78	0.0824174	0.10989	0	0	12.3074	30.7187	EP300	TPRX1	0.959042	GO:0061418
cellular response to hormone stimulus (GO:0032870)	1/80	0.0844429	0.112049	0	0	11.9946	29.6467	NCOA3	TPRX1	0.950591	GO:0032870
sensory perception of light stimulus (GO:0050953)	1/81	0.0854541	0.112848	0	0	11.844	29.1337	EYA4	TPRX1	0.947504	GO:0050953
positive regulation of DNA metabolic process (GO:0051054)	1/82	0.0864642	0.1131	0	0	11.6972	28.6351	EYA4	TPRX1	0.946537	GO:0051054
positive regulation of cell cycle arrest (GO:0071158)	1/82	0.0864642	0.1131	0	0	11.6972	28.6351	EP300	TPRX1	0.946537	GO:0071158
positive regulation of protein ubiquitination (GO:0031398)	1/83	0.0874732	0.11388	0	0	11.554	28.1504	PAXIP1	TPRX1	0.943552	GO:0031398
positive regulation of supramolecular fiber organization (GO:1902905)	1/84	0.0884811	0.114652	0	0	11.4142	27.6791	NCOA3	TPRX1	0.94062	GO:1902905
regulation of type I interferon production (GO:0032479)	1/85	0.089488	0.115414	0	0	11.2778	27.2206	EP300	TPRX1	0.93774	GO:0032479
regulation of transcription, DNA-templated (GO:0006355)	4/1598	0.0936307	0.120196	0	0	2.56294	6.07007	DDX17;SALL1;NCOA3;EP300	TPRX1	0.920111	GO:0006355
regulation of transcription from RNA polymerase II promoter in response to stress (GO:0043618)	1/93	0.0975051	0.12459	0	0	10.293	23.9605	EP300	TPRX1	0.904517	GO:0043618
mRNA metabolic process (GO:0016071)	1/97	0.101488	0.129082	0	0	9.8621	22.5626	PTBP1	TPRX1	0.889135	GO:0016071
response to UV (GO:0009411)	1/98	0.102481	0.129747	0	0	9.75994	22.2339	EP300	TPRX1	0.886902	GO:0009411
regulation of protein ubiquitination (GO:0031396)	1/101	0.105455	0.132902	0	0	9.46571	21.2929	PAXIP1	TPRX1	0.876469	GO:0031396
regulation of cellular response to stress (GO:0080135)	1/104	0.108419	0.135401	0	0	9.18863	20.4149	EP300	TPRX1	0.868379	GO:0080135
phagocytosis, engulfment (GO:0006911)	1/104	0.108419	0.135401	0	0	9.18863	20.4149	NCOA3	TPRX1	0.868379	GO:0006911
RNA splicing (GO:0008380)	1/106	0.110389	0.137241	0	0	9.0127	19.8617	PTBP1	TPRX1	0.862517	GO:0008380
nucleotide-excision repair (GO:0006289)	1/108	0.112356	0.139027	0	0	8.84335	19.3323	EP300	TPRX1	0.8569	GO:0006289
circulatory system development (GO:0072359)	1/109	0.113338	0.139027	0	0	8.76102	19.0761	SALL1	TPRX1	0.8569	GO:0072359
regulation of Wnt signaling pathway (GO:0030111)	1/109	0.113338	0.139027	0	0	8.76102	19.0761	SALL1	TPRX1	0.8569	GO:0030111
peptidyl-lysine modification (GO:0018205)	1/115	0.119206	0.144938	0	0	8.29741	17.6478	EP300	TPRX1	0.838819	GO:0018205
epithelium development (GO:0060429)	1/115	0.119206	0.144938	0	0	8.29741	17.6478	SALL1	TPRX1	0.838819	GO:0060429
positive regulation of B cell activation (GO:0050871)	1/119	0.123098	0.149013	0	0	8.01453	16.7886	PAXIP1	TPRX1	0.826776	GO:0050871
actin filament organization (GO:0007015)	1/120	0.124068	0.149395	0	0	7.94678	16.5843	NCOA3	TPRX1	0.825663	GO:0007015
regulation of cell differentiation (GO:0045595)	1/121	0.125037	0.149395	0	0	7.88016	16.384	DDX17	TPRX1	0.825663	GO:0045595
stimulatory C-type lectin receptor signaling pathway (GO:0002223)	1/121	0.125037	0.149395	0	0	7.88016	16.384	EP300	TPRX1	0.825663	GO:0002223
innate immune response activating cell surface receptor signaling pathway (GO:0002220)	1/124	0.127939	0.15155	0	0	7.6868	15.8056	EP300	TPRX1	0.819443	GO:0002220
platelet degranulation (GO:0002576)	1/124	0.127939	0.15155	0	0	7.6868	15.8056	ACTN4	TPRX1	0.819443	GO:0002576
protein dephosphorylation (GO:0006470)	1/125	0.128905	0.152041	0	0	7.62442	15.62	EYA4	TPRX1	0.818038	GO:0006470
cell cycle G2/M phase transition (GO:0044839)	1/127	0.130832	0.153658	0	0	7.50265	15.2592	AKAP8	TPRX1	0.813445	GO:0044839
cellular response to hypoxia (GO:0071456)	1/132	0.135633	0.158621	0	0	7.21447	14.4131	EP300	TPRX1	0.799638	GO:0071456
cellular response to organic substance (GO:0071310)	1/133	0.13659	0.159067	0	0	7.15945	14.2528	NCOA3	TPRX1	0.79842	GO:0071310
cellular response to organic cyclic compound (GO:0071407)	1/135	0.138501	0.160615	0	0	7.05188	13.9407	NCOA3	TPRX1	0.794214	GO:0071407
regulation of signal transduction by p53 class mediator (GO:1901796)	1/138	0.14136	0.163245	0	0	6.89642	13.4924	EP300	TPRX1	0.787161	GO:1901796
positive regulation of Wnt signaling pathway (GO:0030177)	1/140	0.143262	0.164067	0	0	6.79651	13.2062	SALL1	TPRX1	0.784978	GO:0030177
regulation of small GTPase mediated signal transduction (GO:0051056)	1/140	0.143262	0.164067	0	0	6.79651	13.2062	NCOA3	TPRX1	0.784978	GO:0051056
double-strand break repair (GO:0006302)	1/141	0.144211	0.164472	0	0	6.74762	13.0666	PAXIP1	TPRX1	0.783909	GO:0006302
negative regulation of gene expression (GO:0010629)	2/618	0.146961	0.166918	0	0	3.14318	6.02734	PTBP1;SALL1	TPRX1	0.777497	GO:0010629
regulated exocytosis (GO:0045055)	1/148	0.150826	0.170463	0	0	6.42404	12.1519	ACTN4	TPRX1	0.76837	GO:0045055
heart development (GO:0007507)	1/149	0.151767	0.170463	0	0	6.38031	12.0295	SALL1	TPRX1	0.76837	GO:0007507
regulation of cellular macromolecule biosynthetic process (GO:2000112)	2/631	0.151934	0.170463	0	0	3.07615	5.79641	SALL1;EP300	TPRX1	0.76837	GO:2000112
negative regulation of cell differentiation (GO:0045596)	1/150	0.152707	0.170636	0	0	6.33717	11.909	PTBP1	TPRX1	0.767929	GO:0045596
protein stabilization (GO:0050821)	1/152	0.154584	0.172037	0	0	6.2526	11.6737	EP300	TPRX1	0.764378	GO:0050821
neuron projection morphogenesis (GO:0048812)	1/163	0.164838	0.182712	0	0	5.82481	10.5009	NCOA3	TPRX1	0.738234	GO:0048812
neuron projection development (GO:0031175)	1/167	0.168537	0.186064	0	0	5.6833	10.1197	NCOA3	TPRX1	0.730336	GO:0031175
cellular response to lipid (GO:0071396)	1/178	0.178629	0.19642	0	0	5.32715	9.17573	NCOA3	TPRX1	0.706814	GO:0071396
positive regulation of cell motility (GO:2000147)	1/179	0.17954	0.196639	0	0	5.29695	9.09675	ACTN4	TPRX1	0.70633	GO:2000147
protein complex assembly (GO:0006461)	1/189	0.188603	0.205749	0	0	5.01266	8.36167	EP300	TPRX1	0.686662	GO:0006461
regulation of autophagy (GO:0010506)	1/203	0.201132	0.218552	0	0	4.66195	7.47682	EP300	TPRX1	0.660444	GO:0010506
positive regulation of sequence-specific DNA binding transcription factor activity (GO:0051091)	1/215	0.211723	0.228264	0	0	4.39786	6.82759	EP300	TPRX1	0.641563	GO:0051091
regulation of cell cycle (GO:0051726)	1/215	0.211723	0.228264	0	0	4.39786	6.82759	EP300	TPRX1	0.641563	GO:0051726
central nervous system development (GO:0007417)	1/217	0.213475	0.229257	0	0	4.3567	6.72778	ATN1	TPRX1	0.639677	GO:0007417
viral process (GO:0016032)	1/220	0.216096	0.23028	0	0	4.29637	6.58217	PTBP1	TPRX1	0.637744	GO:0016032
positive regulation of cytokine production (GO:0001819)	1/220	0.216096	0.23028	0	0	4.29637	6.58217	EP300	TPRX1	0.637744	GO:0001819
positive regulation of cell migration (GO:0030335)	1/221	0.216968	0.23032	0	0	4.27662	6.5347	ACTN4	TPRX1	0.637669	GO:0030335
Ras protein signal transduction (GO:0007265)	1/223	0.218709	0.231278	0	0	4.23767	6.44131	NCOA3	TPRX1	0.635865	GO:0007265
protein deubiquitination (GO:0016579)	1/257	0.247746	0.260985	0	0	3.66853	5.11888	EP300	TPRX1	0.583385	GO:0016579
regulation of protein phosphorylation (GO:0001932)	1/261	0.251094	0.262508	0	0	3.61136	4.99063	AKAP8	TPRX1	0.580858	GO:0001932
protein modification by small protein removal (GO:0070646)	1/261	0.251094	0.262508	0	0	3.61136	4.99063	EP300	TPRX1	0.580858	GO:0070646
endocytosis (GO:0006897)	1/263	0.252763	0.263255	0	0	3.58342	4.9283	NCOA3	TPRX1	0.579624	GO:0006897
regulation of programmed cell death (GO:0043067)	1/268	0.256918	0.266577	0	0	3.51543	4.77745	ACTN4	TPRX1	0.574177	GO:0043067
cellular response to oxygen-containing compound (GO:1901701)	1/274	0.261876	0.270703	0	0	3.43712	4.60534	NCOA3	TPRX1	0.567506	GO:1901701
positive regulation of macromolecule metabolic process (GO:0010604)	1/276	0.263522	0.271388	0	0	3.41177	4.55001	NCOA3	TPRX1	0.566409	GO:0010604
regulation of cell migration (GO:0030334)	1/316	0.295707	0.303401	0	0	2.97249	3.62164	ACTN4	TPRX1	0.517982	GO:0030334
vesicle-mediated transport (GO:0016192)	1/410	0.36614	0.373621	0	0	2.27838	2.28917	NCOA3	TPRX1	0.427569	GO:0016192
gene expression (GO:0010467)	1/411	0.366852	0.373621	0	0	2.27271	2.27906	DDX17	TPRX1	0.427569	GO:0010467
negative regulation of nucleic acid-templated transcription (GO:1903507)	1/444	0.389919	0.395654	0	0	2.09986	1.97768	SALL1	TPRX1	0.402685	GO:1903507
positive regulation of intracellular signal transduction (GO:1902533)	1/479	0.413507	0.418051	0	0	1.94262	1.71549	ACTN4	TPRX1	0.378771	GO:1902533
negative regulation of cellular macromolecule biosynthetic process (GO:2000113)	1/512	0.434948	0.438122	0	0	1.81409	1.51028	SALL1	TPRX1	0.358404	GO:2000113
positive regulation of cellular process (GO:0048522)	1/519	0.439398	0.440996	0	0	1.78893	1.47113	ACTN4	TPRX1	0.355565	GO:0048522
regulation of apoptotic process (GO:0042981)	1/815	0.599791	0.599791	0	0	1.1211	0.573076	ACTN4	TPRX1	0.222	GO:0042981
regulation of transcription from RNA polymerase II promoter (GO:0006357)	41/1478	4.05577e-26	2.37262e-23	0	0	14.2543	833.405	KMT2D;SMARCD3;LDB1;EHMT2;ATN1;ARID4B;IKZF3;ZNF609;SALL1;ZNF608;MECOM;TRPS1;HIVEP1;ZNF746;EP300;BRD7;RREB1;BCL9L;TCF7L2;ZNF462;CREBBP;ZFHX3;KDM2B;BCL11A;PCGF5;NCOA3;SS18L1;PBX2;ARID1A;FOXP4;FOXP2;FLI1;FOXP1;NCOR2;SKI;ZEB2;TFAP4;NFIA;ZNF217;ZNF536;TRIM33	OTX2	22.6248	GO:0006357
negative regulation of transcription, DNA-templated (GO:0045892)	31/813	3.76348e-23	1.10082e-20	0	0	16.1435	833.558	LDB1;EHMT2;ATN1;EHMT1;SALL1;ZNF608;ATXN1;BCL7A;MECOM;TRPS1;HIVEP1;ZNF746;EP300;BRD7;YAF2;RREB1;TCF7L2;CREBBP;ZFHX3;KDM2B;BCL11A;FOXP2;FOXP1;NCOR2;SKI;ZEB2;TFAP4;NFIA;ZNF217;ZNF536;TRIM33	OTX2	19.9583	GO:0045892
regulation of transcription, DNA-templated (GO:0006355)	36/1598	1.67679e-19	3.26973e-17	0	0	10.075	435.565	KMT2D;SMARCD3;LDB1;EHMT1;ARID4B;IKZF3;ZNF609;SALL1;ATXN1;BCL7A;MECOM;HIVEP1;ZNF746;EP300;HMG20B;BRD7;YAF2;RREB1;TCF7L2;CREBBP;ZFHX3;BCL11A;NCOA3;SS18L1;ARNT;ARID1A;FOXP4;FOXP2;FLI1;FOXP1;TFAP4;NFIA;ZNF516;ZNF217;ZNF536;TRIM33	OTX2	16.4855	GO:0006355
positive regulation of transcription, DNA-templated (GO:0045893)	30/1120	4.89903e-18	7.16482e-16	0	0	10.7982	430.388	KMT2D;SMARCD3;LDB1;IKZF3;ZNF609;SALL1;MECOM;ZNF746;EP300;BRD7;YAF2;RREB1;BCL9L;TCF7L2;ZNF462;CREBBP;ZFHX3;PCGF5;NCOA3;SS18L1;ARNT;PBX2;ARID1A;ARID1B;FLI1;SKI;ZEB2;TFAP4;NFIA;ZNF516	OTX2	15.1448	GO:0045893
negative regulation of transcription from RNA polymerase II promoter (GO:0000122)	22/565	1.81175e-16	2.11975e-14	0	0	14.0206	508.205	TCF7L2;CREBBP;ZFHX3;LDB1;KDM2B;BCL11A;EHMT2;ATN1;NCOR2;SKI;ZEB2;SALL1;ZNF608;NFIA;TRPS1;HIVEP1;ZNF746;EP300;ZNF217;ZNF536;RREB1;TRIM33	OTX2	13.6737	GO:0000122
beta-catenin-TCF complex assembly (GO:1904837)	9/30	1.7344e-15	1.69104e-13	0	0	123.609	4201.23	TLE4;PYGO1;KMT2D;TLE3;TCF7L2;BCL9;CREBBP;EP300;BCL9L	OTX2	12.7718	GO:1904837
positive regulation of transcription from RNA polymerase II promoter (GO:0045944)	21/848	6.48445e-12	5.41915e-10	0	0	8.50665	219.145	KMT2D;TCF7L2;ZNF462;CREBBP;PAXIP1;LDB1;PCGF5;NCOA3;SS18L1;PBX2;IKZF3;SKI;ZNF609;ZEB2;SALL1;MECOM;NFIA;ZNF746;EP300;RREB1;BCL9L	OTX2	9.26607	GO:0045944
positive regulation of nucleic acid-templated transcription (GO:1903508)	16/502	8.03765e-11	5.87753e-09	0	0	10.3205	239.892	CREBBP;ZFHX3;SMARCD3;NCOA3;SS18L1;ARNT;ARID1A;FLI1;SALL1;TFAP4;MECOM;ZNF516;EP300;BRD7;YAF2;RREB1	OTX2	8.2308	GO:1903508
negative regulation of nucleic acid-templated transcription (GO:1903507)	15/444	1.50772e-10	9.80016e-09	0	0	10.8186	244.666	TCF7L2;LDB1;EHMT1;FOXP2;FOXP1;SALL1;ATXN1;TFAP4;BCL7A;MECOM;ZNF746;ZNF217;BRD7;YAF2;TRIM33	OTX2	8.00877	GO:1903507
negative regulation of cellular macromolecule biosynthetic process (GO:2000113)	15/512	1.07585e-09	6.29371e-08	0	0	9.30584	192.167	TCF7L2;LDB1;EHMT1;FOXP2;FOXP1;SALL1;ATXN1;TFAP4;BCL7A;MECOM;ZNF746;ZNF217;BRD7;YAF2;TRIM33	OTX2	7.20109	GO:2000113
negative regulation of gene expression (GO:0010629)	16/618	1.65698e-09	8.8121e-08	0	0	8.28207	167.449	TCF7L2;LDB1;EHMT1;FOXP2;FOXP1;NCOR2;SALL1;ATXN1;TFAP4;BCL7A;MECOM;ZNF746;ZNF217;BRD7;YAF2;TRIM33	OTX2	7.05492	GO:0010629
regulation of cellular macromolecule biosynthetic process (GO:2000112)	16/631	2.23286e-09	1.08852e-07	0	0	8.10155	161.383	KMT2D;TCF7L2;CREBBP;ZFHX3;LDB1;BCL11A;EHMT2;SALL1;NFIA;ZNF516;HIVEP1;EP300;HMG20B;ZNF217;ZNF536;RREB1	OTX2	6.96316	GO:2000112
regulation of nucleic acid-templated transcription (GO:1903506)	15/607	1.07231e-08	4.82538e-07	0	0	7.77429	142.665	KMT2D;TCF7L2;CREBBP;ZFHX3;LDB1;BCL11A;SALL1;NFIA;ZNF516;HIVEP1;EP300;HMG20B;ZNF217;ZNF536;RREB1	OTX2	6.31647	GO:1903506
positive regulation of gene expression (GO:0010628)	16/771	3.75206e-08	1.56783e-06	0	0	6.55142	112.019	CREBBP;ZFHX3;SMARCD3;NCOA3;SS18L1;ARNT;ARID1A;FLI1;SALL1;TFAP4;MECOM;ZNF516;EP300;BRD7;YAF2;RREB1	OTX2	5.8047	GO:0010628
protein complex assembly (GO:0006461)	9/189	5.16491e-08	2.01431e-06	0	0	14.3058	240.034	TLE4;PYGO1;TLE3;KMT2D;TCF7L2;BCL9;CREBBP;EP300;BCL9L	OTX2	5.69587	GO:0006461
regulation of gene expression (GO:0010468)	17/1037	3.89026e-07	1.42238e-05	0	0	5.16448	76.2258	KMT2D;TCF7L2;CREBBP;ZFHX3;LDB1;BCL11A;SORT1;NCOA3;SALL1;NFIA;ZNF516;HIVEP1;EP300;HMG20B;ZNF217;ZNF536;RREB1	OTX2	4.84699	GO:0010468
transcription, DNA-templated (GO:0006351)	10/356	1.20962e-06	4.16253e-05	0	0	8.3203	113.366	ZFHX3;SMARCD3;LDB1;TRPS1;ZNF516;TRIM24;HIVEP1;ARNT;RREB1;SOX5	OTX2	4.38064	GO:0006351
histone lysine methylation (GO:0034968)	4/22	1.48418e-06	4.82357e-05	0	0	59.7718	802.176	KMT2D;PAXIP1;EHMT2;KDM6A	OTX2	4.31663	GO:0034968
chromatin remodeling (GO:0006338)	6/116	6.10906e-06	0.000188095	0	0	15.0091	180.195	SMARCD3;HMG20B;TNRC18;ARID1A;ARID1B;KDM6A	OTX2	3.72562	GO:0006338
negative regulation of G0 to G1 transition (GO:0070317)	4/37	1.28188e-05	0.000374949	0	0	32.5782	366.981	EHMT2;MGA;EHMT1;YAF2	OTX2	3.42603	GO:0070317
regulation of G0 to G1 transition (GO:0070316)	4/39	1.58701e-05	0.000428227	0	0	30.7135	339.417	EHMT2;MGA;EHMT1;YAF2	OTX2	3.36833	GO:0070316
negative regulation of cell cycle process (GO:0010948)	5/81	1.61042e-05	0.000428227	0	0	17.8857	197.395	TFAP4;EHMT2;MGA;EHMT1;YAF2	OTX2	3.36833	GO:0010948
transcription from RNA polymerase II promoter (GO:0006366)	10/485	1.84371e-05	0.000468942	0	0	6.02074	65.633	CREBBP;ZFHX3;TRPS1;ZNF516;TRIM24;HIVEP1;ARNT;NR2C1;RREB1;SOX5	OTX2	3.32888	GO:0006366
histone modification (GO:0016570)	5/98	4.05388e-05	0.000988132	0	0	14.6038	147.692	CREBBP;EHMT2;EYA4;EHMT1;EP300	OTX2	3.00518	GO:0016570
nucleosome disassembly (GO:0006337)	3/19	5.28598e-05	0.00118935	0	0	49.765	490.079	SMARCD3;ARID1A;ARID2	OTX2	2.92469	GO:0006337
chromatin disassembly (GO:0031498)	3/19	5.28598e-05	0.00118935	0	0	49.765	490.079	SMARCD3;ARID1A;ARID2	OTX2	2.92469	GO:0031498
protein-DNA complex disassembly (GO:0032986)	3/21	7.21463e-05	0.00156317	0	0	44.2311	421.824	SMARCD3;ARID1A;ARID2	OTX2	2.80599	GO:0032986
histone H3-K4 methylation (GO:0051568)	3/23	9.55305e-05	0.0019959	0	0	39.804	368.428	KMT2D;PAXIP1;KDM6A	OTX2	2.69986	GO:0051568
regulation of myeloid cell differentiation (GO:0045637)	4/65	0.000120981	0.00244048	0	0	17.5995	158.745	KMT2D;CREBBP;KMT2C;EP300	OTX2	2.61252	GO:0045637
DNA damage response, signal transduction by p53 class mediator (GO:0030330)	4/82	0.000297269	0.00572162	0	0	13.7519	111.677	PAXIP1;TFAP4;EP300;ARID3A	OTX2	2.24248	GO:0030330
chromatin-mediated maintenance of transcription (GO:0048096)	2022-07-02	0.000311349	0.00572162	0	0	104.826	846.43	ARID1A;ARID1B	OTX2	2.24248	GO:0048096
embryonic limb morphogenesis (GO:0030326)	3/34	0.000312977	0.00572162	0	0	25.6658	207.107	SKI;CREBBP;SALL1	OTX2	2.24248	GO:0030326
peptidyl-lysine acetylation (GO:0018394)	2022-08-02	0.000414082	0.00734055	0	0	87.3509	680.415	CREBBP;EP300	OTX2	2.13427	GO:0018394
peptidyl-lysine dimethylation (GO:0018027)	2022-10-02	0.00066213	0.0113925	0	0	65.5066	479.511	EHMT2;EHMT1	OTX2	1.94338	GO:0018027
camera-type eye morphogenesis (GO:0048593)	2022-11-02	0.000807225	0.0132886	0	0	58.2251	414.674	SKI;KDM2B	OTX2	1.87652	GO:0048593
positive regulation of gene expression, epigenetic (GO:0045815)	3/47	0.000817761	0.0132886	0	0	18.0709	128.465	EP300;ARID1A;ARID1B	OTX2	1.87652	GO:0045815
regulation of megakaryocyte differentiation (GO:0045652)	3/49	0.000923982	0.0146089	0	0	17.2835	120.757	KMT2D;KMT2C;EP300	OTX2	1.83538	GO:0045652
positive regulation of developmental process (GO:0051094)	4/113	0.000998975	0.015379	0	0	9.82544	67.8818	PAXIP1;NCOA3;RREB1;SOX5	OTX2	1.81307	GO:0051094
positive regulation of multicellular organismal process (GO:0051240)	5/202	0.00116204	0.0174306	0	0	6.85801	46.3435	PAXIP1;NCOA3;RREB1;SOX5;BCL9L	OTX2	1.75869	GO:0051240
positive regulation of signal transduction (GO:0009967)	5/206	0.00126761	0.0184607	0	0	6.72017	44.8277	SKI;CREBBP;SALL1;EP300;ARNT	OTX2	1.73375	GO:0009967
fat cell differentiation (GO:0045444)	3/55	0.00129382	0.0184607	0	0	15.2846	101.645	TCF7L2;ZNF516;EP300	OTX2	1.73375	GO:0045444
positive regulation of cell morphogenesis involved in differentiation (GO:0010770)	3/58	0.00150902	0.0194011	0	0	14.4487	93.8632	NCOA3;SS18L1;RREB1	OTX2	1.71217	GO:0010770
positive regulation of peptidyl-lysine acetylation (GO:2000758)	2/15	0.00152556	0.0194011	0	0	40.3016	261.372	PAXIP1;BRD7	OTX2	1.71217	GO:2000758
myotube differentiation (GO:0014902)	2/15	0.00152556	0.0194011	0	0	40.3016	261.372	SKI;SORT1	OTX2	1.71217	GO:0014902
N-terminal protein amino acid acetylation (GO:0006474)	2/15	0.00152556	0.0194011	0	0	40.3016	261.372	CREBBP;EP300	OTX2	1.71217	GO:0006474
regulation of cartilage development (GO:0061035)	2/15	0.00152556	0.0194011	0	0	40.3016	261.372	TRPS1;SOX5	OTX2	1.71217	GO:0061035
DNA methylation or demethylation (GO:0044728)	2/16	0.0017391	0.0203474	0	0	37.4211	237.788	EHMT2;EHMT1	OTX2	1.69149	GO:0044728
DNA alkylation (GO:0006305)	2/16	0.0017391	0.0203474	0	0	37.4211	237.788	EHMT2;EHMT1	OTX2	1.69149	GO:0006305
embryonic digit morphogenesis (GO:0042733)	2/16	0.0017391	0.0203474	0	0	37.4211	237.788	CREBBP;SALL1	OTX2	1.69149	GO:0042733
peptidyl-lysine methylation (GO:0018022)	2/16	0.0017391	0.0203474	0	0	37.4211	237.788	EHMT2;EHMT1	OTX2	1.69149	GO:0018022
positive regulation by host of viral transcription (GO:0043923)	2/17	0.001966	0.0217002	0	0	34.9246	217.641	TFAP4;EP300	OTX2	1.66354	GO:0043923
histone H2A monoubiquitination (GO:0035518)	2/17	0.001966	0.0217002	0	0	34.9246	217.641	KDM2B;PCGF5	OTX2	1.66354	GO:0035518
positive regulation of transcription of Notch receptor target (GO:0007221)	2/17	0.001966	0.0217002	0	0	34.9246	217.641	CREBBP;EP300	OTX2	1.66354	GO:0007221
regulation of signal transduction by p53 class mediator (GO:1901796)	4/138	0.00208531	0.0225908	0	0	7.98225	49.2732	EHMT2;EHMT1;EP300;BRD7	OTX2	1.64607	GO:1901796
DNA methylation (GO:0006306)	2/18	0.00220618	0.0234657	0	0	32.7401	200.255	EHMT2;EHMT1	OTX2	1.62957	GO:0006306
striated muscle cell differentiation (GO:0051146)	2/19	0.00245951	0.0252423	0	0	30.8127	185.116	SKI;SORT1	OTX2	1.59787	GO:0051146
histone methylation (GO:0016571)	2/19	0.00245951	0.0252423	0	0	30.8127	185.116	EHMT2;EHMT1	OTX2	1.59787	GO:0016571
positive regulation of histone acetylation (GO:0035066)	2/21	0.00300524	0.0303115	0	0	27.5665	160.09	PAXIP1;BRD7	OTX2	1.51839	GO:0035066
nucleic acid-templated transcription (GO:0097659)	3/76	0.00326968	0.03215	0	0	10.8762	62.245	SMARCD3;LDB1;ARNT	OTX2	1.49282	GO:0097659
NLS-bearing protein import into nucleus (GO:0006607)	2/22	0.00329744	0.03215	0	0	26.1868	149.648	RERE;TRPS1	OTX2	1.49282	GO:0006607
negative regulation of transmembrane receptor protein serine/threonine kinase signaling pathway (GO:0090101)	3/77	0.00339277	0.0323292	0	0	10.7286	61.0043	SKI;TRIM33;BCL9L	OTX2	1.49041	GO:0090101
regulation of transcription from RNA polymerase II promoter in response to hypoxia (GO:0061418)	3/78	0.00351867	0.0323292	0	0	10.5851	59.8022	CREBBP;EP300;ARNT	OTX2	1.49041	GO:0061418
regulation of androgen receptor signaling pathway (GO:0060765)	2/23	0.00360238	0.0323292	0	0	24.9386	140.309	EP300;FOXP1	OTX2	1.49041	GO:0060765
regulation of chondrocyte differentiation (GO:0032330)	2/23	0.00360238	0.0323292	0	0	24.9386	140.309	TRPS1;SOX5	OTX2	1.49041	GO:0032330
nucleosome organization (GO:0034728)	3/79	0.0036474	0.0323292	0	0	10.4453	58.637	SMARCD3;ARID2;ARID1A	OTX2	1.49041	GO:0034728
regulation of transforming growth factor beta receptor signaling pathway (GO:0017015)	3/79	0.0036474	0.0323292	0	0	10.4453	58.637	SKI;TRIM33;BCL9L	OTX2	1.49041	GO:0017015
internal peptidyl-lysine acetylation (GO:0018393)	2/26	0.0045927	0.0395108	0	0	21.818	117.452	CREBBP;EP300	OTX2	1.40328	GO:0018393
regulation of histone acetylation (GO:0035065)	2/26	0.0045927	0.0395108	0	0	21.818	117.452	PAXIP1;BRD7	OTX2	1.40328	GO:0035065
positive regulation of substrate adhesion-dependent cell spreading (GO:1900026)	2/27	0.00494764	0.0413481	0	0	20.9442	111.19	NCOA3;RREB1	OTX2	1.38354	GO:1900026
modulation by host of viral transcription (GO:0043921)	2/27	0.00494764	0.0413481	0	0	20.9442	111.19	TFAP4;EP300	OTX2	1.38354	GO:0043921
positive regulation of histone modification (GO:0031058)	2/29	0.00569416	0.0467733	0	0	19.3908	100.218	PAXIP1;BRD7	OTX2	1.33	GO:0031058
regulation of transcription from RNA polymerase II promoter in response to stress (GO:0043618)	3/93	0.00575672	0.0467733	0	0	8.81422	45.4584	CREBBP;EP300;ARNT	OTX2	1.33	GO:0043618
protein destabilization (GO:0031648)	2/31	0.0064889	0.0520001	0	0	18.0517	90.9385	CREBBP;EP300	OTX2	1.284	GO:0031648
protein trimerization (GO:0070206)	2/32	0.0069041	0.0531434	0	0	17.4491	86.8206	SKI;WIZ	OTX2	1.27455	GO:0070206
negative regulation of BMP signaling pathway (GO:0030514)	2/32	0.0069041	0.0531434	0	0	17.4491	86.8206	SKI;TRIM33	OTX2	1.27455	GO:0030514
regulation of erythrocyte differentiation (GO:0045646)	2/32	0.0069041	0.0531434	0	0	17.4491	86.8206	LDB1;ARNT	OTX2	1.27455	GO:0045646
regulation of lipid metabolic process (GO:0019216)	3/100	0.00703534	0.0534503	0	0	8.17526	40.5232	NCOR2;CREBBP;SMARCD3	OTX2	1.27205	GO:0019216
protein acetylation (GO:0006473)	2/33	0.00733106	0.0536084	0	0	16.8854	83.0025	CREBBP;EP300	OTX2	1.27077	GO:0006473
neural tube closure (GO:0001843)	2/33	0.00733106	0.0536084	0	0	16.8854	83.0025	SKI;KDM2B	OTX2	1.27077	GO:0001843
positive regulation of Notch signaling pathway (GO:0045747)	2/33	0.00733106	0.0536084	0	0	16.8854	83.0025	CREBBP;EP300	OTX2	1.27077	GO:0045747
nervous system development (GO:0007399)	6/455	0.00868089	0.0619357	0	0	3.61414	17.155	ZEB2;SALL1;BCL11A;DPF1;ATN1;EP300	OTX2	1.20806	GO:0007399
protein acylation (GO:0043543)	2/36	0.00868158	0.0619357	0	0	15.3932	73.0646	CREBBP;EP300	OTX2	1.20806	GO:0043543
androgen receptor signaling pathway (GO:0030521)	2/40	0.0106412	0.0741084	0	0	13.7701	62.5578	NCOA3;ARID1A	OTX2	1.13013	GO:0030521
positive regulation of epithelial to mesenchymal transition (GO:0010718)	2/40	0.0106412	0.0741084	0	0	13.7701	62.5578	TCF7L2;BCL9L	OTX2	1.13013	GO:0010718
positive regulation of viral transcription (GO:0050434)	2/41	0.0111589	0.0759063	0	0	13.4163	60.3134	TFAP4;EP300	OTX2	1.11972	GO:0050434
regulation of substrate adhesion-dependent cell spreading (GO:1900024)	2/41	0.0111589	0.0759063	0	0	13.4163	60.3134	NCOA3;RREB1	OTX2	1.11972	GO:1900024
regulation of cell differentiation (GO:0045595)	3/121	0.0118216	0.0794903	0	0	6.71322	29.7921	SKI;CREBBP;TRPS1	OTX2	1.09969	GO:0045595
regulation of smooth muscle cell proliferation (GO:0048660)	2/44	0.012777	0.0849383	0	0	12.4561	54.3101	TCF7L2;FOXP1	OTX2	1.0709	GO:0048660
negative regulation of cell proliferation (GO:0008285)	5/363	0.0137353	0.0902829	0	0	3.74302	16.0492	SKI;TFAP4;KDM2B;ARID2;BRD7	OTX2	1.04439	GO:0008285
protein methylation (GO:0006479)	2/46	0.0139092	0.0904099	0	0	11.8888	50.8268	EHMT2;EHMT1	OTX2	1.04378	GO:0006479
cellular response to hypoxia (GO:0071456)	3/132	0.0149196	0.0959117	0	0	6.13736	25.8081	CREBBP;EP300;ARNT	OTX2	1.01813	GO:0071456
protein heterooligomerization (GO:0051291)	2/49	0.0156858	0.0997414	0	0	11.1282	46.2377	TRPS1;WIZ	OTX2	1.00112	GO:0051291
neurogenesis (GO:0022008)	2/50	0.0162986	0.102523	0	0	10.8958	44.8546	SALL1;BCL11A	OTX2	0.989178	GO:0022008
regulation of primary metabolic process (GO:0080090)	3/139	0.017108	0.10647	0	0	5.81941	23.6746	NCOR2;CREBBP;SMARCD3	OTX2	0.972773	GO:0080090
regulation of DNA binding (GO:0051101)	2/52	0.0175543	0.106972	0	0	10.4589	42.2798	SKI;TFAP4	OTX2	0.970732	GO:0051101
positive regulation of cell-substrate adhesion (GO:0010811)	2/52	0.0175543	0.106972	0	0	10.4589	42.2798	NCOA3;RREB1	OTX2	0.970732	GO:0010811
negative regulation of cellular response to transforming growth factor beta stimulus (GO:1903845)	2/53	0.0181972	0.108876	0	0	10.2534	41.08	SKI;BCL9L	OTX2	0.963066	GO:1903845
negative regulation of transforming growth factor beta receptor signaling pathway (GO:0030512)	2/55	0.0195124	0.108876	0	0	9.86544	38.8374	SKI;BCL9L	OTX2	0.963066	GO:0030512
negative regulation of cellular response to growth factor stimulus (GO:0090288)	2/55	0.0195124	0.108876	0	0	9.86544	38.8374	SKI;TRIM33	OTX2	0.963066	GO:0090288
Notch signaling pathway (GO:0007219)	2/55	0.0195124	0.108876	0	0	9.86544	38.8374	CREBBP;EP300	OTX2	0.963066	GO:0007219
chromosome organization (GO:0051276)	2/56	0.0201846	0.108876	0	0	9.68226	37.7883	TCF7L2;LDB1	OTX2	0.963066	GO:0051276
regulation of BMP signaling pathway (GO:0030510)	2/56	0.0201846	0.108876	0	0	9.68226	37.7883	SKI;TRIM33	OTX2	0.963066	GO:0030510
regulation of programmed cell death (GO:0043067)	4/268	0.0207573	0.108876	0	0	4.02498	15.5962	CREBBP;MECOM;TRIM24;IKZF3	OTX2	0.963066	GO:0043067
renal system development (GO:0072001)	2/59	0.0222585	0.108876	0	0	9.17128	34.897	PYGO1;SALL1	OTX2	0.963066	GO:0072001
regulation of mesenchymal stem cell differentiation (GO:2000739)	2022-06-01	0.0231757	0.108876	0	0	51.7325	194.755	SOX5	OTX2	0.963066	GO:2000739
macrophage derived foam cell differentiation (GO:0010742)	2022-06-01	0.0231757	0.108876	0	0	51.7325	194.755	EP300	OTX2	0.963066	GO:0010742
regulation of wound healing, spreading of epidermal cells (GO:1903689)	2022-06-01	0.0231757	0.108876	0	0	51.7325	194.755	RREB1	OTX2	0.963066	GO:1903689
embryonic camera-type eye morphogenesis (GO:0048596)	2022-06-01	0.0231757	0.108876	0	0	51.7325	194.755	KDM2B	OTX2	0.963066	GO:0048596
corticosteroid receptor signaling pathway (GO:0031958)	2022-06-01	0.0231757	0.108876	0	0	51.7325	194.755	ARID1A	OTX2	0.963066	GO:0031958
embryonic camera-type eye development (GO:0031076)	2022-06-01	0.0231757	0.108876	0	0	51.7325	194.755	KDM2B	OTX2	0.963066	GO:0031076
positive regulation of intracellular estrogen receptor signaling pathway (GO:0033148)	2022-06-01	0.0231757	0.108876	0	0	51.7325	194.755	KMT2D	OTX2	0.963066	GO:0033148
positive regulation of hormone metabolic process (GO:0032352)	2022-06-01	0.0231757	0.108876	0	0	51.7325	194.755	ARNT	OTX2	0.963066	GO:0032352
dosage compensation by inactivation of X chromosome (GO:0009048)	2022-06-01	0.0231757	0.108876	0	0	51.7325	194.755	PCGF5	OTX2	0.963066	GO:0009048
negative regulation of erythrocyte differentiation (GO:0045647)	2022-06-01	0.0231757	0.108876	0	0	51.7325	194.755	LDB1	OTX2	0.963066	GO:0045647
negative regulation of glial cell proliferation (GO:0060253)	2022-06-01	0.0231757	0.108876	0	0	51.7325	194.755	SKI	OTX2	0.963066	GO:0060253
regulation of nuclear cell cycle DNA replication (GO:0033262)	2022-06-01	0.0231757	0.108876	0	0	51.7325	194.755	WIZ	OTX2	0.963066	GO:0033262
regulation of interleukin-12 secretion (GO:2001182)	2022-06-01	0.0231757	0.108876	0	0	51.7325	194.755	FOXP1	OTX2	0.963066	GO:2001182
glucocorticoid receptor signaling pathway (GO:0042921)	2022-06-01	0.0231757	0.108876	0	0	51.7325	194.755	ARID1A	OTX2	0.963066	GO:0042921
foam cell differentiation (GO:0090077)	2022-06-01	0.0231757	0.108876	0	0	51.7325	194.755	EP300	OTX2	0.963066	GO:0090077
mesenchymal to epithelial transition involved in metanephros morphogenesis (GO:0003337)	2022-06-01	0.0231757	0.108876	0	0	51.7325	194.755	SALL1	OTX2	0.963066	GO:0003337
negative regulation of neural precursor cell proliferation (GO:2000178)	2022-06-01	0.0231757	0.108876	0	0	51.7325	194.755	KDM2B	OTX2	0.963066	GO:2000178
positive regulation of cellular biosynthetic process (GO:0031328)	3/159	0.0243019	0.108876	0	0	5.06821	18.8395	ZEB2;LDB1;ARNT	OTX2	0.963066	GO:0031328
DNA damage response, signal transduction by p53 class mediator resulting in cell cycle arrest (GO:0006977)	2/62	0.0244167	0.108876	0	0	8.7114	32.341	EP300;ARID3A	OTX2	0.963066	GO:0006977
positive regulation of type I interferon production (GO:0032481)	2/62	0.0244167	0.108876	0	0	8.7114	32.341	CREBBP;EP300	OTX2	0.963066	GO:0032481
regulation of intracellular signal transduction (GO:1902531)	5/422	0.0245621	0.108876	0	0	3.20374	11.8748	EHMT2;NCOA3;EHMT1;EP300;BRD7	OTX2	0.963066	GO:1902531
signal transduction involved in mitotic G1 DNA damage checkpoint (GO:0072431)	2/63	0.0251545	0.108876	0	0	8.56816	31.5541	EP300;ARID3A	OTX2	0.963066	GO:0072431
kidney development (GO:0001822)	2/63	0.0251545	0.108876	0	0	8.56816	31.5541	PYGO1;SALL1	OTX2	0.963066	GO:0001822
regulation of cell proliferation (GO:0042127)	7/740	0.0252389	0.108876	0	0	2.581	9.49645	SKI;KMT2D;TCF7L2;ZNF609;TFAP4;ARID2;BRD7	OTX2	0.963066	GO:0042127
forebrain neuron differentiation (GO:0021879)	2022-07-01	0.0269865	0.108876	0	0	43.1082	155.725	SALL1	OTX2	0.963066	GO:0021879
negative regulation of production of miRNAs involved in gene silencing by miRNA (GO:1903799)	2022-07-01	0.0269865	0.108876	0	0	43.1082	155.725	NCOR2	OTX2	0.963066	GO:1903799
regulation of hormone biosynthetic process (GO:0046885)	2022-07-01	0.0269865	0.108876	0	0	43.1082	155.725	ARNT	OTX2	0.963066	GO:0046885
positive regulation of lamellipodium morphogenesis (GO:2000394)	2022-07-01	0.0269865	0.108876	0	0	43.1082	155.725	RREB1	OTX2	0.963066	GO:2000394
regulation of isotype switching (GO:0045191)	2022-07-01	0.0269865	0.108876	0	0	43.1082	155.725	PAXIP1	OTX2	0.963066	GO:0045191
regulation of RNA biosynthetic process (GO:2001141)	2022-07-01	0.0269865	0.108876	0	0	43.1082	155.725	NCOA3	OTX2	0.963066	GO:2001141
brown fat cell differentiation (GO:0050873)	2022-07-01	0.0269865	0.108876	0	0	43.1082	155.725	ZNF516	OTX2	0.963066	GO:0050873
regulation of response to biotic stimulus (GO:0002831)	2022-07-01	0.0269865	0.108876	0	0	43.1082	155.725	FOXP1	OTX2	0.963066	GO:0002831
kidney epithelium development (GO:0072073)	2022-07-01	0.0269865	0.108876	0	0	43.1082	155.725	SALL1	OTX2	0.963066	GO:0072073
sensory organ morphogenesis (GO:0090596)	2022-07-01	0.0269865	0.108876	0	0	43.1082	155.725	SKI	OTX2	0.963066	GO:0090596
hemostasis (GO:0007599)	2022-07-01	0.0269865	0.108876	0	0	43.1082	155.725	FLI1	OTX2	0.963066	GO:0007599
positive regulation of neuroblast proliferation (GO:0002052)	2022-07-01	0.0269865	0.108876	0	0	43.1082	155.725	SMARCD3	OTX2	0.963066	GO:0002052
bone cell development (GO:0098751)	2022-07-01	0.0269865	0.108876	0	0	43.1082	155.725	FOXP1	OTX2	0.963066	GO:0098751
negative regulation of B cell apoptotic process (GO:0002903)	2022-07-01	0.0269865	0.108876	0	0	43.1082	155.725	FOXP1	OTX2	0.963066	GO:0002903
transcription-dependent tethering of RNA polymerase II gene DNA at nuclear periphery (GO:0000972)	2022-07-01	0.0269865	0.108876	0	0	43.1082	155.725	LDB1	OTX2	0.963066	GO:0000972
pituitary gland development (GO:0021983)	2022-07-01	0.0269865	0.108876	0	0	43.1082	155.725	SALL1	OTX2	0.963066	GO:0021983
epithelial cell differentiation involved in kidney development (GO:0035850)	2022-07-01	0.0269865	0.108876	0	0	43.1082	155.725	SALL1	OTX2	0.963066	GO:0035850
cellular response to light stimulus (GO:0071482)	2/66	0.0274217	0.109127	0	0	8.1653	29.3659	CREBBP;EP300	OTX2	0.962068	GO:0071482
intracellular steroid hormone receptor signaling pathway (GO:0030518)	2/66	0.0274217	0.109127	0	0	8.1653	29.3659	NCOA3;ARID1A	OTX2	0.962068	GO:0030518
cellular response to UV (GO:0034644)	2/67	0.0281951	0.109138	0	0	8.03927	28.689	CREBBP;EP300	OTX2	0.962023	GO:0034644
positive regulation of neurogenesis (GO:0050769)	2/69	0.0297681	0.109138	0	0	7.79851	27.4064	ZNF609;SMARCD3	OTX2	0.962023	GO:0050769
regulation of Notch signaling pathway (GO:0008593)	2/70	0.0305675	0.109138	0	0	7.68344	26.7984	CREBBP;EP300	OTX2	0.962023	GO:0008593
plasma membrane to endosome transport (GO:0048227)	2022-08-01	0.0307826	0.109138	0	0	36.9481	128.609	SORT1	OTX2	0.962023	GO:0048227
histone H2A-K119 monoubiquitination (GO:0036353)	2022-08-01	0.0307826	0.109138	0	0	36.9481	128.609	PCGF5	OTX2	0.962023	GO:0036353
regulation of transcription from RNA polymerase II promoter in response to oxidative stress (GO:0043619)	2022-08-01	0.0307826	0.109138	0	0	36.9481	128.609	ARNT	OTX2	0.962023	GO:0043619
positive regulation of isotype switching (GO:0045830)	2022-08-01	0.0307826	0.109138	0	0	36.9481	128.609	PAXIP1	OTX2	0.962023	GO:0045830
peptidyl-lysine monomethylation (GO:0018026)	2022-08-01	0.0307826	0.109138	0	0	36.9481	128.609	EHMT1	OTX2	0.962023	GO:0018026
nose development (GO:0043584)	2022-08-01	0.0307826	0.109138	0	0	36.9481	128.609	SKI	OTX2	0.962023	GO:0043584
peripheral nervous system axon ensheathment (GO:0032292)	2022-08-01	0.0307826	0.109138	0	0	36.9481	128.609	SKI	OTX2	0.962023	GO:0032292
negative regulation of lipase activity (GO:0060192)	2022-08-01	0.0307826	0.109138	0	0	36.9481	128.609	SORT1	OTX2	0.962023	GO:0060192
positive regulation of DNA recombination (GO:0045911)	2022-08-01	0.0307826	0.109138	0	0	36.9481	128.609	PAXIP1	OTX2	0.962023	GO:0045911
monocyte activation (GO:0042117)	2022-08-01	0.0307826	0.109138	0	0	36.9481	128.609	FOXP1	OTX2	0.962023	GO:0042117
regulation of protein deacetylation (GO:0090311)	2022-08-01	0.0307826	0.109138	0	0	36.9481	128.609	EP300	OTX2	0.962023	GO:0090311
kinetochore assembly (GO:0051382)	2022-08-01	0.0307826	0.109138	0	0	36.9481	128.609	POGZ	OTX2	0.962023	GO:0051382
heterochromatin assembly (GO:0031507)	2022-08-01	0.0307826	0.109138	0	0	36.9481	128.609	TNRC18	OTX2	0.962023	GO:0031507
positive regulation of immunoglobulin mediated immune response (GO:0002891)	2022-08-01	0.0307826	0.109138	0	0	36.9481	128.609	PAXIP1	OTX2	0.962023	GO:0002891
Schwann cell development (GO:0014044)	2022-08-01	0.0307826	0.109138	0	0	36.9481	128.609	SKI	OTX2	0.962023	GO:0014044
histone acetylation (GO:0016573)	2/71	0.0313754	0.11057	0	0	7.5717	26.2112	CREBBP;EP300	OTX2	0.956363	GO:0016573
positive regulation of epithelial cell migration (GO:0010634)	2/74	0.0338492	0.114237	0	0	7.25512	24.5647	RREB1;FOXP1	OTX2	0.942193	GO:0010634
negative regulation of activin receptor signaling pathway (GO:0032926)	2022-09-01	0.034564	0.114237	0	0	32.3279	108.782	SKI	OTX2	0.942193	GO:0032926
oogenesis (GO:0048477)	2022-09-01	0.034564	0.114237	0	0	32.3279	108.782	KMT2D	OTX2	0.942193	GO:0048477
engulfment of apoptotic cell (GO:0043652)	2022-09-01	0.034564	0.114237	0	0	32.3279	108.782	NCOA3	OTX2	0.942193	GO:0043652
negative regulation of lymphocyte apoptotic process (GO:0070229)	2022-09-01	0.034564	0.114237	0	0	32.3279	108.782	FOXP1	OTX2	0.942193	GO:0070229
regulation of interleukin-1 secretion (GO:0050704)	2022-09-01	0.034564	0.114237	0	0	32.3279	108.782	FOXP1	OTX2	0.942193	GO:0050704
heterochromatin organization (GO:0070828)	2022-09-01	0.034564	0.114237	0	0	32.3279	108.782	TNRC18	OTX2	0.942193	GO:0070828
glucose import (GO:0046323)	2022-09-01	0.034564	0.114237	0	0	32.3279	108.782	SORT1	OTX2	0.942193	GO:0046323
regulation of morphogenesis of an epithelium (GO:1905330)	2022-09-01	0.034564	0.114237	0	0	32.3279	108.782	FOXP1	OTX2	0.942193	GO:1905330
neurotrophin TRK receptor signaling pathway (GO:0048011)	2022-09-01	0.034564	0.114237	0	0	32.3279	108.782	SORT1	OTX2	0.942193	GO:0048011
adipose tissue development (GO:0060612)	2022-09-01	0.034564	0.114237	0	0	32.3279	108.782	ZNF516	OTX2	0.942193	GO:0060612
negative regulation of extrinsic apoptotic signaling pathway (GO:2001237)	2/76	0.0355395	0.116801	0	0	7.05832	23.5544	TCF7L2;EYA4	OTX2	0.932553	GO:2001237
regulation of cellular response to heat (GO:1900034)	2/78	0.037262	0.118643	0	0	6.87188	22.607	CREBBP;EP300	OTX2	0.925757	GO:1900034
regulation of B cell apoptotic process (GO:0002902)	2022-10-01	0.0383309	0.118643	0	0	28.7345	93.7175	FOXP1	OTX2	0.925757	GO:0002902
adrenal gland development (GO:0030325)	2022-10-01	0.0383309	0.118643	0	0	28.7345	93.7175	SALL1	OTX2	0.925757	GO:0030325
cell differentiation involved in metanephros development (GO:0072202)	2022-10-01	0.0383309	0.118643	0	0	28.7345	93.7175	SALL1	OTX2	0.925757	GO:0072202
negative regulation of gene silencing by miRNA (GO:0060965)	2022-10-01	0.0383309	0.118643	0	0	28.7345	93.7175	NCOR2	OTX2	0.925757	GO:0060965
regulation of myeloid leukocyte differentiation (GO:0002761)	2022-10-01	0.0383309	0.118643	0	0	28.7345	93.7175	FOXP1	OTX2	0.925757	GO:0002761
regulation of mammary gland epithelial cell proliferation (GO:0033599)	2022-10-01	0.0383309	0.118643	0	0	28.7345	93.7175	RREB1	OTX2	0.925757	GO:0033599
regulation of gene expression by genetic imprinting (GO:0006349)	2022-10-01	0.0383309	0.118643	0	0	28.7345	93.7175	PCGF5	OTX2	0.925757	GO:0006349
regulation of neuroblast proliferation (GO:1902692)	2022-10-01	0.0383309	0.118643	0	0	28.7345	93.7175	SMARCD3	OTX2	0.925757	GO:1902692
mesenchymal to epithelial transition (GO:0060231)	2022-10-01	0.0383309	0.118643	0	0	28.7345	93.7175	SALL1	OTX2	0.925757	GO:0060231
positive regulation of intracellular steroid hormone receptor signaling pathway (GO:0033145)	2022-10-01	0.0383309	0.118643	0	0	28.7345	93.7175	KMT2D	OTX2	0.925757	GO:0033145
positive regulation of binding (GO:0051099)	2/81	0.0399047	0.122864	0	0	6.60993	21.2923	SKI;TCF7L2	OTX2	0.910574	GO:0051099
positive regulation of cell cycle arrest (GO:0071158)	2/82	0.040801	0.124337	0	0	6.52697	20.8801	EP300;ARID3A	OTX2	0.9054	GO:0071158
regulation of stem cell population maintenance (GO:2000036)	2022-11-01	0.0420833	0.124337	0	0	25.8597	81.9264	NCOA3	OTX2	0.9054	GO:2000036
regulation of hemopoiesis (GO:1903706)	2022-11-01	0.0420833	0.124337	0	0	25.8597	81.9264	CREBBP	OTX2	0.9054	GO:1903706
positive regulation of chondrocyte differentiation (GO:0032332)	2022-11-01	0.0420833	0.124337	0	0	25.8597	81.9264	SOX5	OTX2	0.9054	GO:0032332
regulation of lamellipodium morphogenesis (GO:2000392)	2022-11-01	0.0420833	0.124337	0	0	25.8597	81.9264	RREB1	OTX2	0.9054	GO:2000392
embryonic eye morphogenesis (GO:0048048)	2022-11-01	0.0420833	0.124337	0	0	25.8597	81.9264	KDM2B	OTX2	0.9054	GO:0048048
T-helper cell differentiation (GO:0042093)	2022-11-01	0.0420833	0.124337	0	0	25.8597	81.9264	FOXP1	OTX2	0.9054	GO:0042093
internal protein amino acid acetylation (GO:0006475)	2022-11-01	0.0420833	0.124337	0	0	25.8597	81.9264	EP300	OTX2	0.9054	GO:0006475
regulation of type I interferon production (GO:0032479)	2/85	0.0435354	0.127645	0	0	6.29011	19.7143	CREBBP;EP300	OTX2	0.893997	GO:0032479
positive regulation of keratinocyte differentiation (GO:0045618)	2022-12-01	0.0458212	0.127645	0	0	23.5077	72.4744	NCOA3	OTX2	0.893997	GO:0045618
kinetochore organization (GO:0051383)	2022-12-01	0.0458212	0.127645	0	0	23.5077	72.4744	POGZ	OTX2	0.893997	GO:0051383
negative regulation of protein oligomerization (GO:0032460)	2022-12-01	0.0458212	0.127645	0	0	23.5077	72.4744	EP300	OTX2	0.893997	GO:0032460
endosome transport via multivesicular body sorting pathway (GO:0032509)	2022-12-01	0.0458212	0.127645	0	0	23.5077	72.4744	SORT1	OTX2	0.893997	GO:0032509
positive regulation of stem cell differentiation (GO:2000738)	2022-12-01	0.0458212	0.127645	0	0	23.5077	72.4744	SOX5	OTX2	0.893997	GO:2000738
positive regulation of DNA-dependent DNA replication (GO:2000105)	2022-12-01	0.0458212	0.127645	0	0	23.5077	72.4744	WIZ	OTX2	0.893997	GO:2000105
negative regulation of androgen receptor signaling pathway (GO:0060766)	2022-12-01	0.0458212	0.127645	0	0	23.5077	72.4744	FOXP1	OTX2	0.893997	GO:0060766
positive regulation of vascular endothelial growth factor receptor signaling pathway (GO:0030949)	2022-12-01	0.0458212	0.127645	0	0	23.5077	72.4744	ARNT	OTX2	0.893997	GO:0030949
positive regulation of neuron migration (GO:2001224)	2022-12-01	0.0458212	0.127645	0	0	23.5077	72.4744	ZNF609	OTX2	0.893997	GO:2001224
skeletal muscle fiber development (GO:0048741)	2022-12-01	0.0458212	0.127645	0	0	23.5077	72.4744	SKI	OTX2	0.893997	GO:0048741
negative regulation by host of viral transcription (GO:0043922)	2022-12-01	0.0458212	0.127645	0	0	23.5077	72.4744	TFAP4	OTX2	0.893997	GO:0043922
regulation of interleukin-1 beta production (GO:0032651)	1/13	0.0495447	0.131148	0	0	21.5476	64.748	FOXP1	OTX2	0.882239	GO:0032651
positive regulation of histone H3-K4 methylation (GO:0051571)	1/13	0.0495447	0.131148	0	0	21.5476	64.748	PAXIP1	OTX2	0.882239	GO:0051571
regulation of lymphocyte activation (GO:0051249)	1/13	0.0495447	0.131148	0	0	21.5476	64.748	IKZF3	OTX2	0.882239	GO:0051249
cranial nerve development (GO:0021545)	1/13	0.0495447	0.131148	0	0	21.5476	64.748	SALL1	OTX2	0.882239	GO:0021545
embryonic appendage morphogenesis (GO:0035113)	1/13	0.0495447	0.131148	0	0	21.5476	64.748	SKI	OTX2	0.882239	GO:0035113
regulation of macromolecule biosynthetic process (GO:0010556)	1/13	0.0495447	0.131148	0	0	21.5476	64.748	NCOA3	OTX2	0.882239	GO:0010556
myelination in peripheral nervous system (GO:0022011)	1/13	0.0495447	0.131148	0	0	21.5476	64.748	SKI	OTX2	0.882239	GO:0022011
multivesicular body sorting pathway (GO:0071985)	1/13	0.0495447	0.131148	0	0	21.5476	64.748	SORT1	OTX2	0.882239	GO:0071985
DNA damage response, signal transduction by p53 class mediator resulting in transcription of p21 class mediator (GO:0006978)	1/13	0.0495447	0.131148	0	0	21.5476	64.748	TFAP4	OTX2	0.882239	GO:0006978
regulation of transcription initiation from RNA polymerase II promoter (GO:0060260)	1/13	0.0495447	0.131148	0	0	21.5476	64.748	PAXIP1	OTX2	0.882239	GO:0060260
regulation of production of miRNAs involved in gene silencing by miRNA (GO:1903798)	1/13	0.0495447	0.131148	0	0	21.5476	64.748	NCOR2	OTX2	0.882239	GO:1903798
positive regulation of neural precursor cell proliferation (GO:2000179)	1/14	0.0532539	0.134864	0	0	19.8891	58.3285	SMARCD3	OTX2	0.870105	GO:2000179
positive regulation of cell adhesion mediated by integrin (GO:0033630)	1/14	0.0532539	0.134864	0	0	19.8891	58.3285	NCOA3	OTX2	0.870105	GO:0033630
DNA damage response, signal transduction resulting in transcription (GO:0042772)	1/14	0.0532539	0.134864	0	0	19.8891	58.3285	TFAP4	OTX2	0.870105	GO:0042772
pancreas development (GO:0031016)	1/14	0.0532539	0.134864	0	0	19.8891	58.3285	TCF7L2	OTX2	0.870105	GO:0031016
regulation of lymphocyte differentiation (GO:0045619)	1/14	0.0532539	0.134864	0	0	19.8891	58.3285	IKZF3	OTX2	0.870105	GO:0045619
regulation of transferase activity (GO:0051338)	1/14	0.0532539	0.134864	0	0	19.8891	58.3285	LDB1	OTX2	0.870105	GO:0051338
regulation of activin receptor signaling pathway (GO:0032925)	1/14	0.0532539	0.134864	0	0	19.8891	58.3285	SKI	OTX2	0.870105	GO:0032925
myotube cell development (GO:0014904)	1/14	0.0532539	0.134864	0	0	19.8891	58.3285	SKI	OTX2	0.870105	GO:0014904
regulation of neural precursor cell proliferation (GO:2000177)	1/14	0.0532539	0.134864	0	0	19.8891	58.3285	KDM2B	OTX2	0.870105	GO:2000177
regulation of monocyte differentiation (GO:0045655)	1/14	0.0532539	0.134864	0	0	19.8891	58.3285	FOXP1	OTX2	0.870105	GO:0045655
positive regulation of cytokine production (GO:0001819)	3/220	0.0547828	0.137665	0	0	3.63226	10.5495	CREBBP;EP300;ARNT	OTX2	0.861175	GO:0001819
response to UV (GO:0009411)	2/98	0.0561293	0.137665	0	0	5.43476	15.6526	CREBBP;EP300	OTX2	0.861175	GO:0009411
myeloid cell development (GO:0061515)	1/15	0.0569488	0.137665	0	0	18.4675	52.9206	FOXP1	OTX2	0.861175	GO:0061515
regulation of lymphocyte proliferation (GO:0050670)	1/15	0.0569488	0.137665	0	0	18.4675	52.9206	IKZF3	OTX2	0.861175	GO:0050670
regulation of B cell differentiation (GO:0045577)	1/15	0.0569488	0.137665	0	0	18.4675	52.9206	IKZF3	OTX2	0.861175	GO:0045577
positive regulation of protein export from nucleus (GO:0046827)	1/15	0.0569488	0.137665	0	0	18.4675	52.9206	TCF7L2	OTX2	0.861175	GO:0046827
positive regulation of glycolytic process (GO:0045821)	1/15	0.0569488	0.137665	0	0	18.4675	52.9206	ARNT	OTX2	0.861175	GO:0045821
mitotic sister chromatid cohesion (GO:0007064)	1/15	0.0569488	0.137665	0	0	18.4675	52.9206	POGZ	OTX2	0.861175	GO:0007064
regulation of cell-substrate junction assembly (GO:0090109)	1/15	0.0569488	0.137665	0	0	18.4675	52.9206	LDB1	OTX2	0.861175	GO:0090109
positive regulation of coenzyme metabolic process (GO:0051197)	1/15	0.0569488	0.137665	0	0	18.4675	52.9206	ARNT	OTX2	0.861175	GO:0051197
negative regulation of RNA metabolic process (GO:0051253)	1/15	0.0569488	0.137665	0	0	18.4675	52.9206	NCOR2	OTX2	0.861175	GO:0051253
cellular response to transforming growth factor beta stimulus (GO:0071560)	2/100	0.0581682	0.140034	0	0	5.32331	15.1417	SKI;SOX5	OTX2	0.853765	GO:0071560
bone morphogenesis (GO:0060349)	1/16	0.0606294	0.140747	0	0	17.2355	48.3107	SKI	OTX2	0.851561	GO:0060349
positive regulation of dendrite morphogenesis (GO:0050775)	1/16	0.0606294	0.140747	0	0	17.2355	48.3107	SS18L1	OTX2	0.851561	GO:0050775
myoblast differentiation (GO:0045445)	1/16	0.0606294	0.140747	0	0	17.2355	48.3107	TCF7L2	OTX2	0.851561	GO:0045445
mRNA transcription from RNA polymerase II promoter (GO:0042789)	1/16	0.0606294	0.140747	0	0	17.2355	48.3107	ARNT	OTX2	0.851561	GO:0042789
neuron apoptotic process (GO:0051402)	1/16	0.0606294	0.140747	0	0	17.2355	48.3107	ATN1	OTX2	0.851561	GO:0051402
regulation of cell cycle phase transition (GO:1901987)	1/16	0.0606294	0.140747	0	0	17.2355	48.3107	TFAP4	OTX2	0.851561	GO:1901987
cardiac ventricle development (GO:0003231)	1/16	0.0606294	0.140747	0	0	17.2355	48.3107	SALL1	OTX2	0.851561	GO:0003231
positive regulation of DNA-templated transcription, initiation (GO:2000144)	1/16	0.0606294	0.140747	0	0	17.2355	48.3107	PAXIP1	OTX2	0.851561	GO:2000144
regulation of histone H3-K4 methylation (GO:0051569)	1/16	0.0606294	0.140747	0	0	17.2355	48.3107	PAXIP1	OTX2	0.851561	GO:0051569
protein import into nucleus (GO:0006606)	2/103	0.0612742	0.141681	0	0	5.16441	14.4211	RERE;TRPS1	OTX2	0.848687	GO:0006606
apoptotic process (GO:0006915)	3/231	0.0615933	0.141859	0	0	3.45509	9.63003	DPF1;ATN1;EP300	OTX2	0.848144	GO:0006915
regulation of cellular response to stress (GO:0080135)	2/104	0.062322	0.142474	0	0	5.11352	14.1923	CREBBP;EP300	OTX2	0.846265	GO:0080135
neurotrophin signaling pathway (GO:0038179)	1/17	0.0642959	0.142474	0	0	16.1575	44.3403	SORT1	OTX2	0.846265	GO:0038179
positive regulation of transcription initiation from RNA polymerase II promoter (GO:0060261)	1/17	0.0642959	0.142474	0	0	16.1575	44.3403	PAXIP1	OTX2	0.846265	GO:0060261
mesonephric tubule development (GO:0072164)	1/17	0.0642959	0.142474	0	0	16.1575	44.3403	SALL1	OTX2	0.846265	GO:0072164
positive regulation of cartilage development (GO:0061036)	1/17	0.0642959	0.142474	0	0	16.1575	44.3403	SOX5	OTX2	0.846265	GO:0061036
positive regulation of epidermal cell differentiation (GO:0045606)	1/17	0.0642959	0.142474	0	0	16.1575	44.3403	NCOA3	OTX2	0.846265	GO:0045606
positive regulation of stem cell proliferation (GO:2000648)	1/17	0.0642959	0.142474	0	0	16.1575	44.3403	SMARCD3	OTX2	0.846265	GO:2000648
ureteric bud development (GO:0001657)	1/17	0.0642959	0.142474	0	0	16.1575	44.3403	SALL1	OTX2	0.846265	GO:0001657
macrophage activation (GO:0042116)	1/17	0.0642959	0.142474	0	0	16.1575	44.3403	FOXP1	OTX2	0.846265	GO:0042116
histone H2A ubiquitination (GO:0033522)	1/17	0.0642959	0.142474	0	0	16.1575	44.3403	KDM2B	OTX2	0.846265	GO:0033522
positive regulation of epithelial cell proliferation (GO:0050679)	2/107	0.065502	0.144599	0	0	4.96667	13.5375	ARNT;RREB1	OTX2	0.839836	GO:0050679
regulation of Wnt signaling pathway (GO:0030111)	2/109	0.0676518	0.146139	0	0	4.87334	13.1258	SKI;SALL1	OTX2	0.835235	GO:0030111
anterior/posterior axis specification (GO:0009948)	1/18	0.0679482	0.146139	0	0	15.2063	40.8898	SKI	OTX2	0.835235	GO:0009948
regulation of adherens junction organization (GO:1903391)	1/18	0.0679482	0.146139	0	0	15.2063	40.8898	LDB1	OTX2	0.835235	GO:1903391
negative regulation of fibroblast proliferation (GO:0048147)	1/18	0.0679482	0.146139	0	0	15.2063	40.8898	SKI	OTX2	0.835235	GO:0048147
positive regulation of carbohydrate metabolic process (GO:0045913)	1/18	0.0679482	0.146139	0	0	15.2063	40.8898	ARNT	OTX2	0.835235	GO:0045913
regulation of cellular response to transforming growth factor beta stimulus (GO:1903844)	1/18	0.0679482	0.146139	0	0	15.2063	40.8898	TRIM33	OTX2	0.835235	GO:1903844
positive regulation of morphogenesis of an epithelium (GO:1905332)	1/18	0.0679482	0.146139	0	0	15.2063	40.8898	RREB1	OTX2	0.835235	GO:1905332
regulation of neuron migration (GO:2001222)	1/19	0.0715865	0.150641	0	0	14.3608	37.8671	ZNF609	OTX2	0.822058	GO:2001222
osteoclast differentiation (GO:0030316)	1/19	0.0715865	0.150641	0	0	14.3608	37.8671	FOXP1	OTX2	0.822058	GO:0030316
positive regulation of immunoglobulin production (GO:0002639)	1/19	0.0715865	0.150641	0	0	14.3608	37.8671	PAXIP1	OTX2	0.822058	GO:0002639
intracellular estrogen receptor signaling pathway (GO:0030520)	1/19	0.0715865	0.150641	0	0	14.3608	37.8671	ARID1A	OTX2	0.822058	GO:0030520
morphogenesis of an epithelium (GO:0002009)	1/19	0.0715865	0.150641	0	0	14.3608	37.8671	KDM2B	OTX2	0.822058	GO:0002009
Rac protein signal transduction (GO:0016601)	1/19	0.0715865	0.150641	0	0	14.3608	37.8671	NCOA3	OTX2	0.822058	GO:0016601
peptidyl-lysine modification (GO:0018205)	2/115	0.0742391	0.152243	0	0	4.61318	11.9964	BCL11A;EP300	OTX2	0.817462	GO:0018205
Golgi to endosome transport (GO:0006895)	1/20	0.0752108	0.152243	0	0	13.6042	35.2004	SORT1	OTX2	0.817462	GO:0006895
cell projection assembly (GO:0030031)	1/20	0.0752108	0.152243	0	0	13.6042	35.2004	NCOA3	OTX2	0.817462	GO:0030031
cellular response to estradiol stimulus (GO:0071392)	1/20	0.0752108	0.152243	0	0	13.6042	35.2004	NCOA3	OTX2	0.817462	GO:0071392
ureteric bud morphogenesis (GO:0060675)	1/20	0.0752108	0.152243	0	0	13.6042	35.2004	SALL1	OTX2	0.817462	GO:0060675
regulation of lipoprotein lipase activity (GO:0051004)	1/20	0.0752108	0.152243	0	0	13.6042	35.2004	SORT1	OTX2	0.817462	GO:0051004
embryonic digestive tract development (GO:0048566)	1/20	0.0752108	0.152243	0	0	13.6042	35.2004	SALL1	OTX2	0.817462	GO:0048566
branching involved in ureteric bud morphogenesis (GO:0001658)	1/20	0.0752108	0.152243	0	0	13.6042	35.2004	SALL1	OTX2	0.817462	GO:0001658
regulation of DNA-templated transcription, elongation (GO:0032784)	1/20	0.0752108	0.152243	0	0	13.6042	35.2004	LDB1	OTX2	0.817462	GO:0032784
eye morphogenesis (GO:0048592)	1/20	0.0752108	0.152243	0	0	13.6042	35.2004	SKI	OTX2	0.817462	GO:0048592
intrinsic apoptotic signaling pathway in response to DNA damage by p53 class mediator (GO:0042771)	1/20	0.0752108	0.152243	0	0	13.6042	35.2004	EP300	OTX2	0.817462	GO:0042771
gene expression (GO:0010467)	4/411	0.0768205	0.154966	0	0	2.59181	6.65131	SMARCD3;ATXN1;LDB1;ARNT	OTX2	0.809765	GO:0010467
positive regulation of transcription from RNA polymerase II promoter involved in cellular response to chemical stimulus (GO:1901522)	1/21	0.078821	0.155254	0	0	12.9234	32.8328	EP300	OTX2	0.808958	GO:1901522
mRNA transcription (GO:0009299)	1/21	0.078821	0.155254	0	0	12.9234	32.8328	ARNT	OTX2	0.808958	GO:0009299
positive regulation of lamellipodium organization (GO:1902745)	1/21	0.078821	0.155254	0	0	12.9234	32.8328	RREB1	OTX2	0.808958	GO:1902745
limb morphogenesis (GO:0035108)	1/21	0.078821	0.155254	0	0	12.9234	32.8328	SKI	OTX2	0.808958	GO:0035108
negative regulation of cell cycle arrest (GO:0071157)	1/21	0.078821	0.155254	0	0	12.9234	32.8328	TFAP4	OTX2	0.808958	GO:0071157
mesoderm development (GO:0007498)	1/21	0.078821	0.155254	0	0	12.9234	32.8328	IKZF3	OTX2	0.808958	GO:0007498
negative regulation of cyclin-dependent protein kinase activity (GO:1904030)	1/21	0.078821	0.155254	0	0	12.9234	32.8328	TFAP4	OTX2	0.808958	GO:1904030
macromolecular complex assembly (GO:0065003)	2/120	0.0798795	0.15681	0	0	4.41659	11.1618	CREBBP;TFAP4	OTX2	0.804625	GO:0065003
stimulatory C-type lectin receptor signaling pathway (GO:0002223)	2/121	0.0810233	0.157563	0	0	4.37926	11.0052	CREBBP;EP300	OTX2	0.802547	GO:0002223
negative regulation of cell cycle G1/S phase transition (GO:1902807)	1/22	0.0824174	0.157563	0	0	12.3074	30.7187	BRD7	OTX2	0.802547	GO:1902807
regulation of vascular endothelial growth factor receptor signaling pathway (GO:0030947)	1/22	0.0824174	0.157563	0	0	12.3074	30.7187	ARNT	OTX2	0.802547	GO:0030947
negative regulation of myeloid cell differentiation (GO:0045638)	1/22	0.0824174	0.157563	0	0	12.3074	30.7187	LDB1	OTX2	0.802547	GO:0045638
protein homotrimerization (GO:0070207)	1/22	0.0824174	0.157563	0	0	12.3074	30.7187	SKI	OTX2	0.802547	GO:0070207
positive regulation of erythrocyte differentiation (GO:0045648)	1/22	0.0824174	0.157563	0	0	12.3074	30.7187	ARNT	OTX2	0.802547	GO:0045648
viral genome replication (GO:0019079)	1/22	0.0824174	0.157563	0	0	12.3074	30.7187	NFIA	OTX2	0.802547	GO:0019079
glucose transport (GO:0015758)	1/22	0.0824174	0.157563	0	0	12.3074	30.7187	SORT1	OTX2	0.802547	GO:0015758
innate immune response activating cell surface receptor signaling pathway (GO:0002220)	2/124	0.0844853	0.16099	0	0	4.27092	10.5542	CREBBP;EP300	OTX2	0.793201	GO:0002220
positive regulation of ATP metabolic process (GO:1903580)	1/23	0.0859999	0.16125	0	0	11.7473	28.821	ARNT	OTX2	0.792501	GO:1903580
regulation of protein oligomerization (GO:0032459)	1/23	0.0859999	0.16125	0	0	11.7473	28.821	EP300	OTX2	0.792501	GO:0032459
negative regulation of viral transcription (GO:0032897)	1/23	0.0859999	0.16125	0	0	11.7473	28.821	TFAP4	OTX2	0.792501	GO:0032897
negative regulation of signal transduction in absence of ligand (GO:1901099)	1/23	0.0859999	0.16125	0	0	11.7473	28.821	EYA4	OTX2	0.792501	GO:1901099
negative regulation of extrinsic apoptotic signaling pathway in absence of ligand (GO:2001240)	1/23	0.0859999	0.16125	0	0	11.7473	28.821	EYA4	OTX2	0.792501	GO:2001240
positive regulation of histone methylation (GO:0031062)	1/24	0.0895686	0.163743	0	0	11.236	27.1097	PAXIP1	OTX2	0.785838	GO:0031062
negative regulation of cyclin-dependent protein serine/threonine kinase activity (GO:0045736)	1/24	0.0895686	0.163743	0	0	11.236	27.1097	TFAP4	OTX2	0.785838	GO:0045736
histone monoubiquitination (GO:0010390)	1/24	0.0895686	0.163743	0	0	11.236	27.1097	KDM2B	OTX2	0.785838	GO:0010390
limb development (GO:0060173)	1/24	0.0895686	0.163743	0	0	11.236	27.1097	SALL1	OTX2	0.785838	GO:0060173
positive regulation of vascular endothelial growth factor production (GO:0010575)	1/24	0.0895686	0.163743	0	0	11.236	27.1097	ARNT	OTX2	0.785838	GO:0010575
ear morphogenesis (GO:0042471)	1/24	0.0895686	0.163743	0	0	11.236	27.1097	SALL1	OTX2	0.785838	GO:0042471
negative regulation of G1/S transition of mitotic cell cycle (GO:2000134)	1/24	0.0895686	0.163743	0	0	11.236	27.1097	BRD7	OTX2	0.785838	GO:2000134
camera-type eye development (GO:0043010)	1/24	0.0895686	0.163743	0	0	11.236	27.1097	SKI	OTX2	0.785838	GO:0043010
female gamete generation (GO:0007292)	1/25	0.0931235	0.169184	0	0	10.7673	25.5598	KMT2D	OTX2	0.77164	GO:0007292
signal transduction in response to DNA damage (GO:0042770)	1/25	0.0931235	0.169184	0	0	10.7673	25.5598	PAXIP1	OTX2	0.77164	GO:0042770
apoptotic cell clearance (GO:0043277)	1/26	0.0966648	0.173997	0	0	10.3361	24.1504	NCOA3	OTX2	0.759459	GO:0043277
positive regulation of wound healing (GO:0090303)	1/26	0.0966648	0.173997	0	0	10.3361	24.1504	RREB1	OTX2	0.759459	GO:0090303
endocrine system development (GO:0035270)	1/26	0.0966648	0.173997	0	0	10.3361	24.1504	SALL1	OTX2	0.759459	GO:0035270
negative regulation of osteoblast differentiation (GO:0045668)	1/27	0.100192	0.176544	0	0	9.93806	22.8641	SKI	OTX2	0.753148	GO:0045668
regulation of extrinsic apoptotic signaling pathway in absence of ligand (GO:2001239)	1/27	0.100192	0.176544	0	0	9.93806	22.8641	EYA4	OTX2	0.753148	GO:2001239
regulation of intracellular steroid hormone receptor signaling pathway (GO:0033143)	1/27	0.100192	0.176544	0	0	9.93806	22.8641	EP300	OTX2	0.753148	GO:0033143
regulation of vascular endothelial growth factor production (GO:0010574)	1/27	0.100192	0.176544	0	0	9.93806	22.8641	ARNT	OTX2	0.753148	GO:0010574
response to hexose (GO:0009746)	1/27	0.100192	0.176544	0	0	9.93806	22.8641	TCF7L2	OTX2	0.753148	GO:0009746
extrinsic apoptotic signaling pathway via death domain receptors (GO:0008625)	1/27	0.100192	0.176544	0	0	9.93806	22.8641	SORT1	OTX2	0.753148	GO:0008625
muscle fiber development (GO:0048747)	1/27	0.100192	0.176544	0	0	9.93806	22.8641	SKI	OTX2	0.753148	GO:0048747
neuron differentiation (GO:0030182)	2/139	0.102435	0.177913	0	0	3.80042	8.65936	SKI;LDB1	OTX2	0.749793	GO:0030182
positive regulation of Wnt signaling pathway (GO:0030177)	2/140	0.103667	0.177913	0	0	3.77269	8.55108	SKI;SALL1	OTX2	0.749793	GO:0030177
negative regulation of intracellular steroid hormone receptor signaling pathway (GO:0033144)	1/28	0.103706	0.177913	0	0	9.5695	21.6863	FOXP1	OTX2	0.749793	GO:0033144
ventricular septum development (GO:0003281)	1/28	0.103706	0.177913	0	0	9.5695	21.6863	SALL1	OTX2	0.749793	GO:0003281
negative regulation of homeostatic process (GO:0032845)	1/28	0.103706	0.177913	0	0	9.5695	21.6863	LDB1	OTX2	0.749793	GO:0032845
negative regulation of JNK cascade (GO:0046329)	1/28	0.103706	0.177913	0	0	9.5695	21.6863	MECOM	OTX2	0.749793	GO:0046329
regulation of cell morphogenesis (GO:0022604)	1/28	0.103706	0.177913	0	0	9.5695	21.6863	BCL9L	OTX2	0.749793	GO:0022604
primary neural tube formation (GO:0014020)	1/28	0.103706	0.177913	0	0	9.5695	21.6863	SKI	OTX2	0.749793	GO:0014020
regulation of transmembrane receptor protein serine/threonine kinase signaling pathway (GO:0090092)	1/28	0.103706	0.177913	0	0	9.5695	21.6863	TRIM33	OTX2	0.749793	GO:0090092
positive regulation of myeloid cell differentiation (GO:0045639)	1/29	0.107207	0.18126	0	0	9.22727	20.6045	ARNT	OTX2	0.741698	GO:0045639
regulation of keratinocyte differentiation (GO:0045616)	1/29	0.107207	0.18126	0	0	9.22727	20.6045	NCOA3	OTX2	0.741698	GO:0045616
tube closure (GO:0060606)	1/29	0.107207	0.18126	0	0	9.22727	20.6045	SKI	OTX2	0.741698	GO:0060606
regulation of cellular biosynthetic process (GO:0031326)	1/29	0.107207	0.18126	0	0	9.22727	20.6045	NCOA3	OTX2	0.741698	GO:0031326
negative regulation of epithelial cell apoptotic process (GO:1904036)	1/29	0.107207	0.18126	0	0	9.22727	20.6045	TCF7L2	OTX2	0.741698	GO:1904036
response to estradiol (GO:0032355)	1/30	0.110694	0.18449	0	0	8.90864	19.6078	NCOA3	OTX2	0.734028	GO:0032355
regulation of intracellular estrogen receptor signaling pathway (GO:0033146)	1/30	0.110694	0.18449	0	0	8.90864	19.6078	KMT2D	OTX2	0.734028	GO:0033146
negative regulation of stress-activated MAPK cascade (GO:0032873)	1/30	0.110694	0.18449	0	0	8.90864	19.6078	MECOM	OTX2	0.734028	GO:0032873
connective tissue development (GO:0061448)	1/30	0.110694	0.18449	0	0	8.90864	19.6078	ZNF516	OTX2	0.734028	GO:0061448
regulation of cell adhesion mediated by integrin (GO:0033628)	1/30	0.110694	0.18449	0	0	8.90864	19.6078	NCOA3	OTX2	0.734028	GO:0033628
skeletal system morphogenesis (GO:0048705)	1/31	0.114167	0.188135	0	0	8.61126	18.6872	SKI	OTX2	0.725531	GO:0048705
positive regulation of insulin secretion (GO:0032024)	1/31	0.114167	0.188135	0	0	8.61126	18.6872	TCF7L2	OTX2	0.725531	GO:0032024
regulation of cytokine secretion (GO:0050707)	1/31	0.114167	0.188135	0	0	8.61126	18.6872	FOXP1	OTX2	0.725531	GO:0050707
regulation of protein export from nucleus (GO:0046825)	1/31	0.114167	0.188135	0	0	8.61126	18.6872	TCF7L2	OTX2	0.725531	GO:0046825
positive regulation of dendrite development (GO:1900006)	1/32	0.117627	0.193292	0	0	8.33305	17.8347	SS18L1	OTX2	0.713786	GO:1900006
protein stabilization (GO:0050821)	2/152	0.118757	0.194601	0	0	3.46877	7.39084	EP300;WIZ	OTX2	0.710854	GO:0050821
positive regulation of nucleocytoplasmic transport (GO:0046824)	1/33	0.121074	0.197293	0	0	8.07224	17.0433	TCF7L2	OTX2	0.704887	GO:0046824
regulation of interleukin-12 production (GO:0032655)	1/33	0.121074	0.197293	0	0	8.07224	17.0433	FOXP1	OTX2	0.704887	GO:0032655
regulation of interleukin-1 beta secretion (GO:0050706)	1/34	0.124508	0.199553	0	0	7.82723	16.3072	FOXP1	OTX2	0.699941	GO:0050706
bone development (GO:0060348)	1/34	0.124508	0.199553	0	0	7.82723	16.3072	SKI	OTX2	0.699941	GO:0060348
negative regulation of DNA binding (GO:0043392)	1/34	0.124508	0.199553	0	0	7.82723	16.3072	TFAP4	OTX2	0.699941	GO:0043392
anterior/posterior pattern specification (GO:0009952)	1/34	0.124508	0.199553	0	0	7.82723	16.3072	SKI	OTX2	0.699941	GO:0009952
macromolecule catabolic process (GO:0009057)	1/34	0.124508	0.199553	0	0	7.82723	16.3072	TRIM24	OTX2	0.699941	GO:0009057
positive regulation of DNA binding (GO:0043388)	1/34	0.124508	0.199553	0	0	7.82723	16.3072	SKI	OTX2	0.699941	GO:0043388
negative regulation of protein complex assembly (GO:0031333)	1/35	0.127928	0.204475	0	0	7.59664	15.6209	EP300	OTX2	0.68936	GO:0031333
transcription initiation from RNA polymerase II promoter (GO:0006367)	2/160	0.129105	0.205793	0	0	3.29181	6.73876	CREBBP;NR2C1	OTX2	0.686568	GO:0006367
centromere complex assembly (GO:0034508)	1/36	0.131335	0.207091	0	0	7.37922	14.9799	POGZ	OTX2	0.683838	GO:0034508
epithelial cell migration (GO:0010631)	1/36	0.131335	0.207091	0	0	7.37922	14.9799	ZEB2	OTX2	0.683838	GO:0010631
Wnt signaling pathway, calcium modulating pathway (GO:0007223)	1/36	0.131335	0.207091	0	0	7.37922	14.9799	TCF7L2	OTX2	0.683838	GO:0007223
regulation of smoothened signaling pathway (GO:0008589)	1/36	0.131335	0.207091	0	0	7.37922	14.9799	CREBBP	OTX2	0.683838	GO:0008589
positive regulation of smooth muscle cell proliferation (GO:0048661)	1/37	0.134729	0.210177	0	0	7.17388	14.38	FOXP1	OTX2	0.677415	GO:0048661
myelination (GO:0042552)	1/37	0.134729	0.210177	0	0	7.17388	14.38	SKI	OTX2	0.677415	GO:0042552
regulation of DNA repair (GO:0006282)	1/37	0.134729	0.210177	0	0	7.17388	14.38	EYA4	OTX2	0.677415	GO:0006282
positive regulation of receptor activity (GO:2000273)	1/37	0.134729	0.210177	0	0	7.17388	14.38	NCOA3	OTX2	0.677415	GO:2000273
positive regulation of neuron death (GO:1901216)	1/38	0.13811	0.214308	0	0	6.97964	13.8177	ZNF746	OTX2	0.668962	GO:1901216
positive regulation of DNA repair (GO:0045739)	1/38	0.13811	0.214308	0	0	6.97964	13.8177	EYA4	OTX2	0.668962	GO:0045739
regulation of RNA metabolic process (GO:0051252)	1/39	0.141477	0.217229	0	0	6.79563	13.2896	NCOA3	OTX2	0.663082	GO:0051252
signal transduction by p53 class mediator (GO:0072331)	1/39	0.141477	0.217229	0	0	6.79563	13.2896	PAXIP1	OTX2	0.663082	GO:0072331
skeletal muscle tissue development (GO:0007519)	1/39	0.141477	0.217229	0	0	6.79563	13.2896	SKI	OTX2	0.663082	GO:0007519
positive regulation of peptide hormone secretion (GO:0090277)	1/39	0.141477	0.217229	0	0	6.79563	13.2896	TCF7L2	OTX2	0.663082	GO:0090277
response to peptide hormone (GO:0043434)	1/40	0.144832	0.221798	0	0	6.62105	12.7931	SORT1	OTX2	0.654043	GO:0043434
histone H3 acetylation (GO:0043966)	1/43	0.154819	0.232825	0	0	6.14719	11.4676	LDB1	OTX2	0.63297	GO:0043966
regulation of B cell proliferation (GO:0030888)	1/43	0.154819	0.232825	0	0	6.14719	11.4676	IKZF3	OTX2	0.63297	GO:0030888
intrinsic apoptotic signaling pathway by p53 class mediator (GO:0072332)	1/43	0.154819	0.232825	0	0	6.14719	11.4676	EP300	OTX2	0.63297	GO:0072332
eye development (GO:0001654)	1/43	0.154819	0.232825	0	0	6.14719	11.4676	SKI	OTX2	0.63297	GO:0001654
branching morphogenesis of an epithelial tube (GO:0048754)	1/43	0.154819	0.232825	0	0	6.14719	11.4676	SALL1	OTX2	0.63297	GO:0048754
digestive tract development (GO:0048565)	1/43	0.154819	0.232825	0	0	6.14719	11.4676	SALL1	OTX2	0.63297	GO:0048565
regulation of multicellular organismal development (GO:2000026)	1/43	0.154819	0.232825	0	0	6.14719	11.4676	FOXP1	OTX2	0.63297	GO:2000026
negative regulation of cellular process (GO:0048523)	4/534	0.155376	0.233064	0	0	1.97777	3.68242	SKI;TFAP4;ARID2;BRD7	OTX2	0.632525	GO:0048523
regulation of focal adhesion assembly (GO:0051893)	1/44	0.158122	0.235973	0	0	6.00393	11.0736	LDB1	OTX2	0.627137	GO:0051893
regulation of dendrite morphogenesis (GO:0048814)	1/44	0.158122	0.235973	0	0	6.00393	11.0736	SS18L1	OTX2	0.627137	GO:0048814
negative regulation of ossification (GO:0030279)	1/45	0.161413	0.240271	0	0	5.86718	10.7005	SKI	OTX2	0.619299	GO:0030279
DNA-templated transcription, initiation (GO:0006352)	2/186	0.164029	0.24207	0	0	2.82294	5.10307	CREBBP;NR2C1	OTX2	0.616058	GO:0006352
nucleocytoplasmic transport (GO:0006913)	1/46	0.164691	0.24207	0	0	5.73651	10.3469	ATXN1	OTX2	0.616058	GO:0006913
regulation of G1/S transition of mitotic cell cycle (GO:2000045)	1/46	0.164691	0.24207	0	0	5.73651	10.3469	BRD7	OTX2	0.616058	GO:2000045
regulation of fibroblast proliferation (GO:0048145)	1/46	0.164691	0.24207	0	0	5.73651	10.3469	SKI	OTX2	0.616058	GO:0048145
regulation of DNA metabolic process (GO:0051052)	1/46	0.164691	0.24207	0	0	5.73651	10.3469	EHMT2	OTX2	0.616058	GO:0051052
response to glucose (GO:0009749)	1/47	0.167956	0.245636	0	0	5.61152	10.0113	TCF7L2	OTX2	0.609709	GO:0009749
histone H4 acetylation (GO:0043967)	1/47	0.167956	0.245636	0	0	5.61152	10.0113	EP300	OTX2	0.609709	GO:0043967
endosome to lysosome transport (GO:0008333)	1/48	0.171209	0.247913	0	0	5.49185	9.69242	SORT1	OTX2	0.6057	GO:0008333
intrinsic apoptotic signaling pathway in response to DNA damage (GO:0008630)	1/48	0.171209	0.247913	0	0	5.49185	9.69242	EP300	OTX2	0.6057	GO:0008630
regulation of cell cycle arrest (GO:0071156)	1/48	0.171209	0.247913	0	0	5.49185	9.69242	TFAP4	OTX2	0.6057	GO:0071156
regulation of epithelial cell migration (GO:0010632)	1/48	0.171209	0.247913	0	0	5.49185	9.69242	RREB1	OTX2	0.6057	GO:0010632
cellular macromolecule biosynthetic process (GO:0034645)	3/367	0.172529	0.249208	0	0	2.14923	3.77661	SMARCD3;LDB1;ARNT	OTX2	0.603438	GO:0034645
non-recombinational repair (GO:0000726)	1/49	0.174449	0.250128	0	0	5.37716	9.3892	PAXIP1	OTX2	0.601837	GO:0000726
positive regulation of response to DNA damage stimulus (GO:2001022)	1/49	0.174449	0.250128	0	0	5.37716	9.3892	EYA4	OTX2	0.601837	GO:2001022
gonad development (GO:0008406)	1/49	0.174449	0.250128	0	0	5.37716	9.3892	SALL1	OTX2	0.601837	GO:0008406
positive regulation of cell differentiation (GO:0045597)	2/194	0.175096	0.250443	0	0	2.70422	4.71189	SOX5;BCL9L	OTX2	0.601291	GO:0045597
double-strand break repair via nonhomologous end joining (GO:0006303)	1/50	0.177676	0.252897	0	0	5.26716	9.10056	PAXIP1	OTX2	0.597057	GO:0006303
myeloid leukocyte differentiation (GO:0002573)	1/50	0.177676	0.252897	0	0	5.26716	9.10056	FOXP1	OTX2	0.597057	GO:0002573
positive regulation of actin filament polymerization (GO:0030838)	1/51	0.180891	0.256848	0	0	5.16156	8.82554	NCOA3	OTX2	0.590324	GO:0030838
plasma membrane bounded cell projection morphogenesis (GO:0120039)	1/52	0.184094	0.260133	0	0	5.0601	8.56325	NCOA3	OTX2	0.584805	GO:0120039
regulation of cell-matrix adhesion (GO:0001952)	1/52	0.184094	0.260133	0	0	5.0601	8.56325	LDB1	OTX2	0.584805	GO:0001952
embryonic organ development (GO:0048568)	1/53	0.187284	0.264003	0	0	4.96254	8.31288	SALL1	OTX2	0.578391	GO:0048568
cellular response to nutrient levels (GO:0031669)	1/54	0.190462	0.267838	0	0	4.86866	8.0737	EHMT2	OTX2	0.572129	GO:0031669
regulation of cellular catabolic process (GO:0031329)	1/55	0.193628	0.271636	0	0	4.77826	7.84502	EP300	OTX2	0.566012	GO:0031329
organonitrogen compound catabolic process (GO:1901565)	1/56	0.196781	0.2754	0	0	4.69115	7.62621	TRIM24	OTX2	0.560036	GO:1901565
regulation of glycolytic process (GO:0006110)	1/57	0.199923	0.278464	0	0	4.60714	7.41669	ARNT	OTX2	0.555231	GO:0006110
positive regulation of cell death (GO:0010942)	1/57	0.199923	0.278464	0	0	4.60714	7.41669	ZNF746	OTX2	0.555231	GO:0010942
protein modification by small protein conjugation (GO:0032446)	3/398	0.202965	0.281482	0	0	1.97742	3.15343	BCL11A;TRIM24;TRIM33	OTX2	0.550549	GO:0032446
post-Golgi vesicle-mediated transport (GO:0006892)	1/58	0.203052	0.281482	0	0	4.52609	7.21591	SORT1	OTX2	0.550549	GO:0006892
regulation of cell cycle (GO:0051726)	2/215	0.204663	0.283045	0	0	2.43501	3.86288	MECOM;EP300	OTX2	0.548144	GO:0051726
cell morphogenesis (GO:0000902)	1/59	0.206169	0.283786	0	0	4.44783	7.02338	NCOA3	OTX2	0.547009	GO:0000902
regulation of extrinsic apoptotic signaling pathway (GO:2001236)	1/59	0.206169	0.283786	0	0	4.44783	7.02338	TCF7L2	OTX2	0.547009	GO:2001236
central nervous system development (GO:0007417)	2/217	0.207511	0.284962	0	0	2.41212	3.79323	ATXN1;ATN1	OTX2	0.545213	GO:0007417
positive regulation of protein binding (GO:0032092)	1/60	0.209274	0.286711	0	0	4.37222	6.83863	TCF7L2	OTX2	0.542556	GO:0032092
regulation of DNA replication (GO:0006275)	1/61	0.212367	0.288918	0	0	4.29913	6.66124	EHMT2	OTX2	0.539225	GO:0006275
actin cytoskeleton reorganization (GO:0031532)	1/61	0.212367	0.288918	0	0	4.29913	6.66124	NCOA3	OTX2	0.539225	GO:0031532
regulation of tumor necrosis factor production (GO:0032680)	1/61	0.212367	0.288918	0	0	4.29913	6.66124	FOXP1	OTX2	0.539225	GO:0032680
positive regulation of cell migration (GO:0030335)	2/221	0.213218	0.289402	0	0	2.36758	3.65895	ZNF609;RREB1	OTX2	0.538498	GO:0030335
Ras protein signal transduction (GO:0007265)	2/223	0.216077	0.292605	0	0	2.34592	3.59422	NCOA3;RREB1	OTX2	0.533718	GO:0007265
negative regulation of neuron apoptotic process (GO:0043524)	1/63	0.218518	0.294546	0	0	4.16003	6.32694	KDM2B	OTX2	0.530847	GO:0043524
carbohydrate homeostasis (GO:0033500)	1/63	0.218518	0.294546	0	0	4.16003	6.32694	TCF7L2	OTX2	0.530847	GO:0033500
positive regulation of protein polymerization (GO:0032273)	1/64	0.221575	0.297297	0	0	4.0938	6.16932	NCOA3	OTX2	0.526809	GO:0032273
positive regulation of cell adhesion (GO:0045785)	1/64	0.221575	0.297297	0	0	4.0938	6.16932	NCOA3	OTX2	0.526809	GO:0045785
regulation of cell division (GO:0051302)	1/65	0.224621	0.298644	0	0	4.02963	6.01761	NCOA3	OTX2	0.524847	GO:0051302
negative regulation of apoptotic signaling pathway (GO:2001234)	1/65	0.224621	0.298644	0	0	4.02963	6.01761	TCF7L2	OTX2	0.524847	GO:2001234
chromatin assembly (GO:0031497)	1/65	0.224621	0.298644	0	0	4.02963	6.01761	TNRC18	OTX2	0.524847	GO:0031497
positive regulation of protein modification by small protein conjugation or removal (GO:1903322)	1/65	0.224621	0.298644	0	0	4.02963	6.01761	PAXIP1	OTX2	0.524847	GO:1903322
positive regulation of endothelial cell proliferation (GO:0001938)	1/67	0.230677	0.303932	0	0	3.90712	5.73073	ARNT	OTX2	0.517223	GO:0001938
extrinsic apoptotic signaling pathway (GO:0097191)	1/67	0.230677	0.303932	0	0	3.90712	5.73073	SORT1	OTX2	0.517223	GO:0097191
regulation of cyclin-dependent protein serine/threonine kinase activity (GO:0000079)	1/67	0.230677	0.303932	0	0	3.90712	5.73073	TFAP4	OTX2	0.517223	GO:0000079
negative regulation of protein serine/threonine kinase activity (GO:0071901)	1/67	0.230677	0.303932	0	0	3.90712	5.73073	TFAP4	OTX2	0.517223	GO:0071901
regulation of actin filament polymerization (GO:0030833)	1/68	0.233687	0.305832	0	0	3.84861	5.59501	NCOA3	OTX2	0.514517	GO:0030833
regulation of epithelial to mesenchymal transition (GO:0010717)	1/68	0.233687	0.305832	0	0	3.84861	5.59501	BCL9L	OTX2	0.514517	GO:0010717
protein sumoylation (GO:0016925)	1/68	0.233687	0.305832	0	0	3.84861	5.59501	BCL11A	OTX2	0.514517	GO:0016925
regulation of endothelial cell migration (GO:0010594)	1/69	0.236686	0.308377	0	0	3.79183	5.4641	FOXP1	OTX2	0.510918	GO:0010594
regulation of osteoblast differentiation (GO:0045667)	1/69	0.236686	0.308377	0	0	3.79183	5.4641	SKI	OTX2	0.510918	GO:0045667
positive regulation of endothelial cell migration (GO:0010595)	1/70	0.239673	0.310197	0	0	3.73668	5.33777	FOXP1	OTX2	0.508363	GO:0010595
negative regulation of developmental process (GO:0051093)	1/70	0.239673	0.310197	0	0	3.73668	5.33777	SKI	OTX2	0.508363	GO:0051093
neuropeptide signaling pathway (GO:0007218)	1/70	0.239673	0.310197	0	0	3.73668	5.33777	SORT1	OTX2	0.508363	GO:0007218
response to insulin (GO:0032868)	1/71	0.242649	0.313355	0	0	3.68312	5.21581	SORT1	OTX2	0.503964	GO:0032868
regulation of neuron death (GO:1901214)	1/72	0.245613	0.314406	0	0	3.63106	5.098	ZNF746	OTX2	0.502509	GO:1901214
Rho protein signal transduction (GO:0007266)	1/72	0.245613	0.314406	0	0	3.63106	5.098	NCOA3	OTX2	0.502509	GO:0007266
lysosomal transport (GO:0007041)	1/72	0.245613	0.314406	0	0	3.63106	5.098	SORT1	OTX2	0.502509	GO:0007041
negative regulation of cell cycle (GO:0045786)	1/72	0.245613	0.314406	0	0	3.63106	5.098	TFAP4	OTX2	0.502509	GO:0045786
transcription-coupled nucleotide-excision repair (GO:0006283)	1/73	0.248566	0.3168	0	0	3.58045	4.98415	EP300	OTX2	0.499215	GO:0006283
canonical Wnt signaling pathway (GO:0060070)	1/73	0.248566	0.3168	0	0	3.58045	4.98415	TCF7L2	OTX2	0.499215	GO:0060070
regulation of gene expression, epigenetic (GO:0040029)	1/74	0.251507	0.319158	0	0	3.53122	4.87409	EP300	OTX2	0.495995	GO:0040029
glucose homeostasis (GO:0042593)	1/74	0.251507	0.319158	0	0	3.53122	4.87409	TCF7L2	OTX2	0.495995	GO:0042593
gland development (GO:0048732)	1/75	0.254437	0.321481	0	0	3.48333	4.76764	SALL1	OTX2	0.492845	GO:0048732
regulation of defense response (GO:0031347)	1/75	0.254437	0.321481	0	0	3.48333	4.76764	FOXP1	OTX2	0.492845	GO:0031347
transforming growth factor beta receptor signaling pathway (GO:0007179)	1/76	0.257356	0.32377	0	0	3.43671	4.66463	SKI	OTX2	0.489763	GO:0007179
regulation of hematopoietic stem cell differentiation (GO:1902036)	1/76	0.257356	0.32377	0	0	3.43671	4.66463	LDB1	OTX2	0.489763	GO:1902036
positive regulation of cytoskeleton organization (GO:0051495)	1/77	0.260263	0.325329	0	0	3.39132	4.56493	NCOA3	OTX2	0.487677	GO:0051495
regulation of hematopoietic progenitor cell differentiation (GO:1901532)	1/77	0.260263	0.325329	0	0	3.39132	4.56493	LDB1	OTX2	0.487677	GO:1901532
response to ionizing radiation (GO:0010212)	1/77	0.260263	0.325329	0	0	3.39132	4.56493	PAXIP1	OTX2	0.487677	GO:0010212
visual perception (GO:0007601)	1/78	0.263159	0.328248	0	0	3.34711	4.46837	EYA4	OTX2	0.483798	GO:0007601
negative regulation of mitotic cell cycle phase transition (GO:1901991)	1/79	0.266044	0.330437	0	0	3.30403	4.37484	BRD7	OTX2	0.480911	GO:1901991
regulation of endothelial cell proliferation (GO:0001936)	1/79	0.266044	0.330437	0	0	3.30403	4.37484	ARNT	OTX2	0.480911	GO:0001936
cellular response to hormone stimulus (GO:0032870)	1/80	0.268918	0.332629	0	0	3.26204	4.2842	NCOA3	OTX2	0.47804	GO:0032870
protein catabolic process (GO:0030163)	1/81	0.271781	0.332629	0	0	3.2211	4.19633	TRIM24	OTX2	0.47804	GO:0030163
BMP signaling pathway (GO:0030509)	1/81	0.271781	0.332629	0	0	3.2211	4.19633	SKI	OTX2	0.47804	GO:0030509
negative regulation of cell death (GO:0060548)	1/81	0.271781	0.332629	0	0	3.2211	4.19633	MECOM	OTX2	0.47804	GO:0060548
sensory perception of light stimulus (GO:0050953)	1/81	0.271781	0.332629	0	0	3.2211	4.19633	EYA4	OTX2	0.47804	GO:0050953
endocytosis (GO:0006897)	2/263	0.27376	0.332629	0	0	1.98236	2.56815	SORT1;NCOA3	OTX2	0.47804	GO:0006897
positive regulation of protein secretion (GO:0050714)	1/82	0.274632	0.332629	0	0	3.18118	4.11111	TCF7L2	OTX2	0.47804	GO:0050714
regulation of anatomical structure morphogenesis (GO:0022603)	1/82	0.274632	0.332629	0	0	3.18118	4.11111	BCL9L	OTX2	0.47804	GO:0022603
negative regulation of binding (GO:0051100)	1/82	0.274632	0.332629	0	0	3.18118	4.11111	TFAP4	OTX2	0.47804	GO:0051100
mitotic sister chromatid segregation (GO:0000070)	1/82	0.274632	0.332629	0	0	3.18118	4.11111	POGZ	OTX2	0.47804	GO:0000070
positive regulation of DNA metabolic process (GO:0051054)	1/82	0.274632	0.332629	0	0	3.18118	4.11111	EYA4	OTX2	0.47804	GO:0051054
positive regulation of cell cycle (GO:0045787)	1/82	0.274632	0.332629	0	0	3.18118	4.11111	TFAP4	OTX2	0.47804	GO:0045787
positive regulation of homeostatic process (GO:0032846)	1/83	0.277473	0.333995	0	0	3.14222	4.02843	ARNT	OTX2	0.47626	GO:0032846
negative regulation of neuron death (GO:1901215)	1/83	0.277473	0.333995	0	0	3.14222	4.02843	KDM2B	OTX2	0.47626	GO:1901215
positive regulation of protein ubiquitination (GO:0031398)	1/83	0.277473	0.333995	0	0	3.14222	4.02843	PAXIP1	OTX2	0.47626	GO:0031398
positive regulation of supramolecular fiber organization (GO:1902905)	1/84	0.280302	0.336708	0	0	3.10421	3.9482	NCOA3	OTX2	0.472746	GO:1902905
cellular response to BMP stimulus (GO:0071773)	1/87	0.288726	0.346116	0	0	2.99547	3.72121	SKI	OTX2	0.460779	GO:0071773
regulation of stem cell differentiation (GO:2000736)	1/88	0.291512	0.348741	0	0	2.96089	3.64981	LDB1	OTX2	0.457497	GO:2000736
regulation of neuron apoptotic process (GO:0043523)	1/89	0.294287	0.351343	0	0	2.9271	3.58042	KDM2B	OTX2	0.454269	GO:0043523
regulation of JNK cascade (GO:0046328)	1/90	0.297052	0.353921	0	0	2.89406	3.51295	MECOM	OTX2	0.451094	GO:0046328
nuclear export (GO:0051168)	1/92	0.302549	0.359738	0	0	2.83017	3.3835	ATXN1	OTX2	0.444014	GO:0051168
regulation of B cell activation (GO:0050864)	1/95	0.310715	0.368698	0	0	2.73943	3.20206	IKZF3	OTX2	0.433329	GO:0050864
positive regulation of protein metabolic process (GO:0051247)	1/96	0.313416	0.371151	0	0	2.71046	3.14474	LDB1	OTX2	0.43045	GO:0051247
negative regulation of cell motility (GO:2000146)	1/97	0.316107	0.373581	0	0	2.68209	3.0889	ARID2	OTX2	0.427616	GO:2000146
response to molecule of bacterial origin (GO:0002237)	1/98	0.318787	0.375232	0	0	2.6543	3.03449	FOXP1	OTX2	0.4257	GO:0002237
regulation of insulin secretion (GO:0050796)	1/98	0.318787	0.375232	0	0	2.6543	3.03449	TCF7L2	OTX2	0.4257	GO:0050796
small GTPase mediated signal transduction (GO:0007264)	1/99	0.321457	0.377615	0	0	2.62709	2.98146	RREB1	OTX2	0.422951	GO:0007264
regulation of protein ubiquitination (GO:0031396)	1/101	0.326765	0.382315	0	0	2.57429	2.87937	PAXIP1	OTX2	0.417578	GO:0031396
regulation of kinase activity (GO:0043549)	1/101	0.326765	0.382315	0	0	2.57429	2.87937	LDB1	OTX2	0.417578	GO:0043549
phagocytosis, engulfment (GO:0006911)	1/104	0.334651	0.390761	0	0	2.49893	2.73549	NCOA3	OTX2	0.408089	GO:0006911
positive regulation of cellular catabolic process (GO:0031331)	1/106	0.339858	0.395911	0	0	2.45108	2.64527	ARNT	OTX2	0.402402	GO:0031331
viral life cycle (GO:0019058)	1/107	0.342447	0.395911	0	0	2.42784	2.60177	NFIA	OTX2	0.402402	GO:0019058
regulation of response to external stimulus (GO:0032101)	1/107	0.342447	0.395911	0	0	2.42784	2.60177	FOXP1	OTX2	0.402402	GO:0032101
cellular response to starvation (GO:0009267)	1/107	0.342447	0.395911	0	0	2.42784	2.60177	EHMT2	OTX2	0.402402	GO:0009267
positive regulation of cell cycle process (GO:0090068)	1/107	0.342447	0.395911	0	0	2.42784	2.60177	WIZ	OTX2	0.402402	GO:0090068
nucleotide-excision repair (GO:0006289)	1/108	0.345025	0.397322	0	0	2.40502	2.55928	EP300	OTX2	0.400858	GO:0006289
regulation of cytokine production (GO:0001817)	1/108	0.345025	0.397322	0	0	2.40502	2.55928	FOXP1	OTX2	0.400858	GO:0001817
circulatory system development (GO:0072359)	1/109	0.347593	0.397929	0	0	2.38264	2.51779	SALL1	OTX2	0.400194	GO:0072359
regulation of cell motility (GO:2000145)	1/109	0.347593	0.397929	0	0	2.38264	2.51779	LDB1	OTX2	0.400194	GO:2000145
Wnt signaling pathway (GO:0016055)	1/109	0.347593	0.397929	0	0	2.38264	2.51779	TCF7L2	OTX2	0.400194	GO:0016055
regulation of cell migration (GO:0030334)	2/316	0.349864	0.399747	0	0	1.64331	1.72582	LDB1;ARID2	OTX2	0.398215	GO:0030334
regulation of protein binding (GO:0043393)	1/111	0.3527	0.402201	0	0	2.33908	2.43764	TCF7L2	OTX2	0.395556	GO:0043393
regulation of organelle organization (GO:0033043)	1/113	0.357767	0.407186	0	0	2.29708	2.3611	ZEB2	OTX2	0.390207	GO:0033043
epithelium development (GO:0060429)	1/115	0.362795	0.411308	0	0	2.25655	2.28795	SALL1	OTX2	0.385832	GO:0060429
cellular response to oxidative stress (GO:0034599)	1/115	0.362795	0.411308	0	0	2.25655	2.28795	ARNT	OTX2	0.385832	GO:0034599
cytosolic transport (GO:0016482)	1/118	0.370265	0.418965	0	0	2.19836	2.18415	SORT1	OTX2	0.377823	GO:0016482
regulation of phosphorylation (GO:0042325)	1/119	0.372735	0.419327	0	0	2.17962	2.15104	LDB1	OTX2	0.377447	GO:0042325
brain development (GO:0007420)	1/119	0.372735	0.419327	0	0	2.17962	2.15104	ATXN1	OTX2	0.377447	GO:0007420
positive regulation of B cell activation (GO:0050871)	1/119	0.372735	0.419327	0	0	2.17962	2.15104	PAXIP1	OTX2	0.377447	GO:0050871
actin filament organization (GO:0007015)	1/120	0.375196	0.421285	0	0	2.16119	2.11863	NCOA3	OTX2	0.375424	GO:0007015
negative regulation of cell migration (GO:0030336)	1/121	0.377648	0.423226	0	0	2.14307	2.08691	ARID2	OTX2	0.373428	GO:0030336
protein dephosphorylation (GO:0006470)	1/125	0.387359	0.433279	0	0	2.07352	1.96654	EYA4	OTX2	0.363233	GO:0006470
negative regulation of response to stimulus (GO:0048585)	1/127	0.392158	0.435318	0	0	2.0404	1.91	NCOR2	OTX2	0.361194	GO:0048585
non-canonical Wnt signaling pathway (GO:0035567)	1/127	0.392158	0.435318	0	0	2.0404	1.91	TCF7L2	OTX2	0.361194	GO:0035567
vesicle organization (GO:0016050)	1/127	0.392158	0.435318	0	0	2.0404	1.91	SORT1	OTX2	0.361194	GO:0016050
positive regulation of protein kinase B signaling (GO:0051897)	1/127	0.392158	0.435318	0	0	2.0404	1.91	TCF7L2	OTX2	0.361194	GO:0051897
regulation of apoptotic process (GO:0042981)	4/815	0.393557	0.436043	0	0	1.27377	1.18783	CREBBP;TFAP4;TRIM24;IKZF3	OTX2	0.360471	GO:0042981
regulation of macromolecule metabolic process (GO:0060255)	1/129	0.39692	0.438938	0	0	2.00832	1.85573	SORT1	OTX2	0.357597	GO:0060255
generation of neurons (GO:0048699)	1/130	0.399288	0.440723	0	0	1.99265	1.8294	LDB1	OTX2	0.355834	GO:0048699
cellular response to organic substance (GO:0071310)	1/133	0.406334	0.447657	0	0	1.94707	1.75349	NCOA3	OTX2	0.349055	GO:0071310
cellular response to organic cyclic compound (GO:0071407)	1/135	0.410987	0.451931	0	0	1.91781	1.70531	NCOA3	OTX2	0.344928	GO:0071407
cellular response to growth factor stimulus (GO:0071363)	1/139	0.420184	0.460223	0	0	1.86185	1.61434	SOX5	OTX2	0.337031	GO:0071363
response to lipid (GO:0033993)	1/140	0.422461	0.460223	0	0	1.84836	1.59265	FOXP1	OTX2	0.337031	GO:0033993
regulation of small GTPase mediated signal transduction (GO:0051056)	1/140	0.422461	0.460223	0	0	1.84836	1.59265	NCOA3	OTX2	0.337031	GO:0051056
regulation of cellular component organization (GO:0051128)	1/140	0.422461	0.460223	0	0	1.84836	1.59265	BCL9L	OTX2	0.337031	GO:0051128
negative regulation of sequence-specific DNA binding transcription factor activity (GO:0043433)	1/140	0.422461	0.460223	0	0	1.84836	1.59265	TCF7L2	OTX2	0.337031	GO:0043433
double-strand break repair (GO:0006302)	1/141	0.42473	0.461834	0	0	1.83506	1.57137	PAXIP1	OTX2	0.335514	GO:0006302
positive regulation of macromolecule biosynthetic process (GO:0010557)	1/142	0.426989	0.46343	0	0	1.82196	1.55048	LDB1	OTX2	0.334016	GO:0010557
cellular protein complex assembly (GO:0043623)	1/144	0.431482	0.465714	0	0	1.79629	1.50984	POGZ	OTX2	0.331881	GO:0043623
transmembrane receptor protein serine/threonine kinase signaling pathway (GO:0007178)	1/144	0.431482	0.465714	0	0	1.79629	1.50984	SKI	OTX2	0.331881	GO:0007178
neuron development (GO:0048666)	1/144	0.431482	0.465714	0	0	1.79629	1.50984	SKI	OTX2	0.331881	GO:0048666
skeletal system development (GO:0001501)	1/146	0.43594	0.469659	0	0	1.77134	1.47066	TRPS1	OTX2	0.328217	GO:0001501
negative regulation of canonical Wnt signaling pathway (GO:0090090)	1/148	0.440363	0.473552	0	0	1.74706	1.43286	TCF7L2	OTX2	0.324632	GO:0090090
heart development (GO:0007507)	1/149	0.442562	0.475044	0	0	1.73517	1.41447	SALL1	OTX2	0.323266	GO:0007507
negative regulation of cell differentiation (GO:0045596)	1/150	0.444752	0.47652	0	0	1.72344	1.39639	SKI	OTX2	0.321918	GO:0045596
positive regulation of intracellular protein transport (GO:0090316)	1/152	0.449108	0.480307	0	0	1.70044	1.36119	TCF7L2	OTX2	0.318481	GO:0090316
spermatogenesis (GO:0007283)	1/153	0.451273	0.481742	0	0	1.68917	1.34404	KDM2B	OTX2	0.317186	GO:0007283
male gamete generation (GO:0048232)	1/154	0.453429	0.483162	0	0	1.67804	1.32719	KDM2B	OTX2	0.315907	GO:0048232
response to lipopolysaccharide (GO:0032496)	1/155	0.455577	0.484569	0	0	1.66706	1.31063	FOXP1	OTX2	0.314645	GO:0032496
neuron projection morphogenesis (GO:0048812)	1/163	0.472465	0.50071	0	0	1.58409	1.18774	NCOA3	OTX2	0.300413	GO:0048812
regulation of protein kinase B signaling (GO:0051896)	1/163	0.472465	0.50071	0	0	1.58409	1.18774	TCF7L2	OTX2	0.300413	GO:0051896
regulation of mitotic cell cycle (GO:0007346)	1/165	0.476606	0.503817	0	0	1.56462	1.15949	TFAP4	OTX2	0.297727	GO:0007346
vesicle-mediated transport (GO:0016192)	2/410	0.477119	0.503817	0	0	1.25864	0.931383	SORT1;NCOA3	OTX2	0.297727	GO:0016192
regulation of inflammatory response (GO:0050727)	1/166	0.478664	0.504538	0	0	1.55506	1.1457	FOXP1	OTX2	0.297106	GO:0050727
neuron projection development (GO:0031175)	1/167	0.480714	0.505787	0	0	1.54561	1.13213	NCOA3	OTX2	0.296032	GO:0031175
positive regulation of cell proliferation (GO:0008284)	2/424	0.494818	0.518789	0	0	1.21601	0.855544	KMT2D;FOXP1	OTX2	0.28501	GO:0008284
negative regulation of Wnt signaling pathway (GO:0030178)	1/174	0.494845	0.518789	0	0	1.48255	1.04299	TCF7L2	OTX2	0.28501	GO:0030178
cellular response to lipid (GO:0071396)	1/178	0.502748	0.526132	0	0	1.44875	0.996256	NCOA3	OTX2	0.278906	GO:0071396
regulation of mitotic cell cycle phase transition (GO:1901990)	1/184	0.514375	0.537338	0	0	1.40082	0.931272	TFAP4	OTX2	0.269753	GO:1901990
protein homooligomerization (GO:0051260)	1/190	0.525733	0.548224	0	0	1.35594	0.871818	SKI	OTX2	0.261042	GO:0051260
RNA metabolic process (GO:0016070)	1/191	0.5276	0.549192	0	0	1.34874	0.862404	ATXN1	OTX2	0.260275	GO:0016070
RNA processing (GO:0006396)	1/193	0.531313	0.552075	0	0	1.33455	0.843975	ATXN1	OTX2	0.258002	GO:0006396
regulation of autophagy (GO:0010506)	1/203	0.54945	0.569909	0	0	1.26784	0.75923	EP300	OTX2	0.244195	GO:0010506
positive regulation of phosphorylation (GO:0042327)	1/208	0.558257	0.578019	0	0	1.2369	0.721034	ARNT	OTX2	0.238058	GO:0042327
regulation of canonical Wnt signaling pathway (GO:0060828)	1/213	0.566894	0.585925	0	0	1.20742	0.685313	TCF7L2	OTX2	0.232158	GO:0060828
positive regulation of sequence-specific DNA binding transcription factor activity (GO:0051091)	1/215	0.570302	0.588407	0	0	1.19602	0.67167	EP300	OTX2	0.230322	GO:0051091
protein oligomerization (GO:0051259)	1/217	0.573684	0.590854	0	0	1.18482	0.658379	TRPS1	OTX2	0.22852	GO:0051259
viral process (GO:0016032)	1/220	0.578707	0.59498	0	0	1.16842	0.639076	NFIA	OTX2	0.225498	GO:0016032
protein ubiquitination (GO:0016567)	2/506	0.590681	0.606225	0	0	1.01389	0.533792	TRIM24;TRIM33	OTX2	0.217366	GO:0016567
endosomal transport (GO:0016197)	1/229	0.593428	0.607978	0	0	1.12178	0.58539	SORT1	OTX2	0.216112	GO:0016197
regulation of signal transduction (GO:0009966)	1/233	0.599807	0.613438	0	0	1.10222	0.563396	CREBBP	OTX2	0.212229	GO:0009966
protein deubiquitination (GO:0016579)	1/257	0.636055	0.648244	0	0	0.997666	0.451414	EP300	OTX2	0.188261	GO:0016579
positive regulation of programmed cell death (GO:0043068)	1/257	0.636055	0.648244	0	0	0.997666	0.451414	TFAP4	OTX2	0.188261	GO:0043068
protein modification by small protein removal (GO:0070646)	1/261	0.641773	0.652934	0	0	0.982118	0.43559	EP300	OTX2	0.185131	GO:0070646
cellular response to oxygen-containing compound (GO:1901701)	1/274	0.65975	0.670059	0	0	0.934732	0.388749	NCOA3	OTX2	0.173887	GO:1901701
positive regulation of macromolecule metabolic process (GO:0010604)	1/276	0.662436	0.671621	0	0	0.927839	0.382113	NCOA3	OTX2	0.172876	GO:0010604
positive regulation of apoptotic process (GO:0043065)	1/307	0.701483	0.709978	0	0	0.832527	0.29518	TFAP4	OTX2	0.148755	GO:0043065
DNA metabolic process (GO:0006259)	1/314	0.709663	0.717017	0	0	0.813618	0.279042	TCF7L2	OTX2	0.144471	GO:0006259
organelle assembly (GO:0070925)	1/376	0.773098	0.779763	0	0	0.676952	0.174213	POGZ	OTX2	0.108037	GO:0070925
transmembrane receptor protein tyrosine kinase signaling pathway (GO:0007169)	1/396	0.790479	0.795921	0	0	0.642019	0.150949	SORT1	OTX2	0.0991301	GO:0007169
negative regulation of programmed cell death (GO:0043069)	1/408	0.800269	0.804394	0	0	0.622707	0.138744	MECOM	OTX2	0.0945311	GO:0043069
positive regulation of intracellular signal transduction (GO:1902533)	1/479	0.849609	0.852524	0	0	0.528283	0.0860988	TCF7L2	OTX2	0.0692933	GO:1902533
negative regulation of apoptotic process (GO:0043066)	1/485	0.85318	0.85464	0	0	0.521573	0.0828182	KDM2B	OTX2	0.0682165	GO:0043066
positive regulation of cellular process (GO:0048522)	1/519	0.871885	0.871885	0	0	0.486486	0.0666962	KMT2D	OTX2	0.0595408	GO:0048522
regulation of transcription from RNA polymerase II promoter (GO:0006357)	22/1478	4.67164e-13	1.99946e-10	0	0	10.7489	305.185	KMT2D;TCF7L2;ZNF462;ZFHX3;POU2F1;KDM2B;NCOA3;ATN1;ARID4B;NR2C2;FOXP4;NCOR2;SKI;ZNF609;ZNF608;TRPS1;HIVEP1;EP300;ZNF217;ZNF536;CALR;ZNF148	OTX1	9.69909	GO:0006357
negative regulation of transcription, DNA-templated (GO:0045892)	17/813	2.48803e-12	5.32439e-10	0	0	13.1971	352.621	TCF7L2;ZFHX3;POU2F1;KDM2B;ATN1;NCOR2;SKI;ATXN1;ZNF608;TRPS1;ZNF703;HIVEP1;EP300;ZNF217;ZNF536;CALR;ZNF148	OTX1	9.27373	GO:0045892
negative regulation of transcription from RNA polymerase II promoter (GO:0000122)	14/565	3.50345e-11	4.99826e-09	0	0	14.4985	349.046	TCF7L2;ZFHX3;KDM2B;ATN1;NCOR2;SKI;ZNF608;TRPS1;HIVEP1;EP300;ZNF217;ZNF536;CALR;ZNF148	OTX1	8.30118	GO:0000122
regulation of transcription, DNA-templated (GO:0006355)	19/1598	1.53877e-09	1.64649e-07	0	0	7.62348	154.698	KMT2D;TCF7L2;ZFHX3;POU2F1;NCOA3;ARID4B;NR2C2;FOXP4;ZNF609;ATXN1;ZNF703;HIVEP1;EP300;HMG20B;PCGF1;ZNF217;ZNF536;CALR;ZNF148	OTX1	6.78344	GO:0006355
beta-catenin-TCF complex assembly (GO:1904837)	5/30	8.75221e-09	7.49189e-07	0	0	92.6837	1719.65	TLE4;KMT2D;TCF7L2;BCL9;EP300	OTX1	6.12541	GO:1904837
regulation of nucleic acid-templated transcription (GO:1903506)	12/607	1.40656e-08	1.00335e-06	0	0	10.8443	196.059	KMT2D;TCF7L2;ZFHX3;ZNF703;HIVEP1;EP300;HMG20B;PCGF1;ZNF217;ZNF536;CALR;NR2C2	OTX1	5.99855	GO:1903506
regulation of cellular macromolecule biosynthetic process (GO:2000112)	12/631	2.15945e-08	1.32035e-06	0	0	10.4109	183.761	KMT2D;TCF7L2;ZFHX3;ZNF703;HIVEP1;EP300;HMG20B;PCGF1;ZNF217;ZNF536;CALR;NR2C2	OTX1	5.87931	GO:2000112
regulation of gene expression (GO:0010468)	14/1037	8.56984e-08	4.58486e-06	0	0	7.61906	123.981	KMT2D;TCF7L2;ZFHX3;NCOA3;NR2C2;ZNF703;HIVEP1;EP300;HMG20B;PCGF1;ZNF217;ZNF536;CALR;ZNF148	OTX1	5.33867	GO:0010468
histone lysine methylation (GO:0034968)	3/22	1.93481e-05	0.000920111	0	0	69.9404	759.057	KMT2D;PAXIP1;KDM6A	OTX1	3.03616	GO:0034968
histone H3-K4 methylation (GO:0051568)	3/23	2.22129e-05	0.000950711	0	0	66.44	711.894	KMT2D;PAXIP1;KDM6A	OTX1	3.02195	GO:0051568
positive regulation of transcription from RNA polymerase II promoter (GO:0045944)	10/848	2.68906e-05	0.00104629	0	0	6.00239	63.1675	SKI;KMT2D;TCF7L2;ZNF462;ZNF609;PAXIP1;POU2F1;NCOA3;EP300;NR2C2	OTX1	2.98035	GO:0045944
positive regulation of transcription, DNA-templated (GO:0045893)	11/1120	5.37958e-05	0.00191872	0	0	5.05137	49.6566	SKI;KMT2D;TCF7L2;ZNF462;ZNF609;ZFHX3;POU2F1;NCOA3;EP300;NR2C2;ARID1B	OTX1	2.71699	GO:0045893
negative regulation of nucleic acid-templated transcription (GO:1903507)	7/444	8.49984e-05	0.00269083	0	0	7.62432	71.4619	TCF7L2;ATXN1;POU2F1;ZNF703;ZNF217;CALR;ZNF148	OTX1	2.57011	GO:1903507
protein complex assembly (GO:0006461)	5/189	8.80178e-05	0.00269083	0	0	12.4924	116.654	TLE4;KMT2D;TCF7L2;BCL9;EP300	OTX1	2.57011	GO:0006461
negative regulation of gene expression (GO:0010629)	8/618	0.000100612	0.00287079	0	0	6.34164	58.37	NCOR2;TCF7L2;ATXN1;POU2F1;ZNF703;ZNF217;CALR;ZNF148	OTX1	2.542	GO:0010629
chromatin remodeling (GO:0006338)	4/116	0.000171668	0.00459212	0	0	16.1039	139.62	HMG20B;TNRC18;ARID1B;KDM6A	OTX1	2.33799	GO:0006338
negative regulation of cellular macromolecule biosynthetic process (GO:2000113)	7/512	0.000205123	0.00516429	0	0	6.57469	55.8316	TCF7L2;ATXN1;POU2F1;ZNF703;ZNF217;CALR;ZNF148	OTX1	2.28699	GO:2000113
regulation of megakaryocyte differentiation (GO:0045652)	3/49	0.000221183	0.00525923	0	0	28.8493	242.811	KMT2D;KMT2C;EP300	OTX1	2.27908	GO:0045652
camera-type eye morphogenesis (GO:0048593)	2022-11-02	0.000305953	0.0065474	0	0	96.343	779.615	SKI;KDM2B	OTX1	2.18393	GO:0048593
internal protein amino acid acetylation (GO:0006475)	2022-11-02	0.000305953	0.0065474	0	0	96.343	779.615	MDH2;EP300	OTX1	2.18393	GO:0006475
regulation of myeloid cell differentiation (GO:0045637)	3/65	0.00051046	0.0104037	0	0	21.3871	162.118	KMT2D;KMT2C;EP300	OTX1	1.98281	GO:0045637
negative regulation of developmental process (GO:0051093)	3/70	0.000634357	0.0123411	0	0	19.7861	145.683	SKI;AHSG;CALR	OTX1	1.90864	GO:0051093
histone H2A monoubiquitination (GO:0035518)	2/17	0.000749622	0.0133683	0	0	57.7884	415.842	KDM2B;PCGF1	OTX1	1.87393	GO:0035518
histone H2A ubiquitination (GO:0033522)	2/17	0.000749622	0.0133683	0	0	57.7884	415.842	KDM2B;PCGF1	OTX1	1.87393	GO:0033522
transcription from RNA polymerase II promoter (GO:0006366)	6/485	0.00102051	0.0171606	0	0	5.80763	39.9998	ZFHX3;POU2F1;TRPS1;HIVEP1;NR2C2;ZNF148	OTX1	1.76547	GO:0006366
cellular response to estradiol stimulus (GO:0071392)	2/20	0.00104247	0.0171606	0	0	48.1498	330.604	NCOA3;ZNF703	OTX1	1.76547	GO:0071392
NLS-bearing protein import into nucleus (GO:0006607)	2/22	0.00126355	0.0200296	0	0	43.3304	289.18	RERE;TRPS1	OTX1	1.69833	GO:0006607
histone monoubiquitination (GO:0010390)	2/24	0.00150509	0.0230063	0	0	39.3874	255.975	KDM2B;PCGF1	OTX1	1.63815	GO:0010390
apoptotic cell clearance (GO:0043277)	2/26	0.00176688	0.0260768	0	0	36.1014	228.83	NCOA3;PDIA6	OTX1	1.58375	GO:0043277
positive regulation of substrate adhesion-dependent cell spreading (GO:1900026)	2/27	0.00190532	0.0263057	0	0	34.6557	217.052	NCOA3;CALR	OTX1	1.57995	GO:1900026
regulation of intracellular steroid hormone receptor signaling pathway (GO:0033143)	2/27	0.00190532	0.0263057	0	0	34.6557	217.052	EP300;CALR	OTX1	1.57995	GO:0033143
response to estradiol (GO:0032355)	2/30	0.0023505	0.0314379	0	0	30.9379	187.271	NCOA3;ZNF703	OTX1	1.50255	GO:0032355
positive regulation of developmental process (GO:0051094)	3/113	0.00252445	0.0327413	0	0	12.0255	71.9331	PAXIP1;NCOA3;ZNF703	OTX1	1.4849	GO:0051094
protein acetylation (GO:0006473)	2/33	0.00283997	0.0347288	0	0	27.9397	163.837	MDH2;EP300	OTX1	1.45931	GO:0006473
neural tube closure (GO:0001843)	2/33	0.00283997	0.0347288	0	0	27.9397	163.837	SKI;KDM2B	OTX1	1.45931	GO:0001843
positive regulation of phagocytosis (GO:0050766)	2/39	0.00394931	0.0469529	0	0	23.4019	129.511	AHSG;CALR	OTX1	1.32834	GO:0050766
positive regulation of epithelial to mesenchymal transition (GO:0010718)	2/40	0.00415083	0.0478157	0	0	22.7849	124.963	TCF7L2;ZNF703	OTX1	1.32043	GO:0010718
regulation of phagocytosis (GO:0050764)	2/41	0.00435704	0.0478157	0	0	22.1996	120.676	AHSG;CALR	OTX1	1.32043	GO:0050764
regulation of substrate adhesion-dependent cell spreading (GO:1900024)	2/41	0.00435704	0.0478157	0	0	22.1996	120.676	NCOA3;CALR	OTX1	1.32043	GO:1900024
negative regulation of ossification (GO:0030279)	2/45	0.00522835	0.0559433	0	0	20.1304	105.758	SKI;AHSG	OTX1	1.25225	GO:0030279
positive regulation of gene expression, epigenetic (GO:0045815)	2/47	0.00569156	0.0594143	0	0	19.2338	99.4152	EP300;ARID1B	OTX1	1.22611	GO:0045815
positive regulation of cell-substrate adhesion (GO:0010811)	2/52	0.00692853	0.0706051	0	0	17.3061	86.0477	NCOA3;CALR	OTX1	1.15116	GO:0010811
fat cell differentiation (GO:0045444)	2/55	0.00772398	0.0768805	0	0	16.324	79.3907	TCF7L2;EP300	OTX1	1.11418	GO:0045444
regulation of cell proliferation (GO:0042127)	6/740	0.00821916	0.07995	0	0	3.74037	17.9586	SKI;KMT2D;TCF7L2;ZNF609;ZNF703;CALR	OTX1	1.09718	GO:0042127
positive regulation of cell morphogenesis involved in differentiation (GO:0010770)	2/58	0.00855865	0.0814022	0	0	15.4472	73.5413	NCOA3;CALR	OTX1	1.08936	GO:0010770
positive regulation of endocytosis (GO:0045807)	2/64	0.0103433	0.0944703	0	0	13.9481	63.7625	AHSG;CALR	OTX1	1.0247	GO:0045807
transcription, DNA-templated (GO:0006351)	4/356	0.0103741	0.0944703	0	0	5.06198	23.1254	ZFHX3;TRPS1;HIVEP1;ZNF148	OTX1	1.0247	GO:0006351
positive regulation of multicellular organismal process (GO:0051240)	3/202	0.0125782	0.0970268	0	0	6.61742	28.9565	PAXIP1;NCOA3;ZNF703	OTX1	1.01311	GO:0051240
macrophage derived foam cell differentiation (GO:0010742)	2022-06-01	0.0143155	0.0970268	0	0	84.8809	360.439	EP300	OTX1	1.01311	GO:0010742
embryonic camera-type eye morphogenesis (GO:0048596)	2022-06-01	0.0143155	0.0970268	0	0	84.8809	360.439	KDM2B	OTX1	1.01311	GO:0048596
corticosteroid receptor signaling pathway (GO:0031958)	2022-06-01	0.0143155	0.0970268	0	0	84.8809	360.439	CALR	OTX1	1.01311	GO:0031958
embryonic camera-type eye development (GO:0031076)	2022-06-01	0.0143155	0.0970268	0	0	84.8809	360.439	KDM2B	OTX1	1.01311	GO:0031076
positive regulation of intracellular estrogen receptor signaling pathway (GO:0033148)	2022-06-01	0.0143155	0.0970268	0	0	84.8809	360.439	KMT2D	OTX1	1.01311	GO:0033148
negative regulation of glial cell proliferation (GO:0060253)	2022-06-01	0.0143155	0.0970268	0	0	84.8809	360.439	SKI	OTX1	1.01311	GO:0060253
vesicle fusion with endoplasmic reticulum-Golgi intermediate compartment (ERGIC) membrane (GO:1990668)	2022-06-01	0.0143155	0.0970268	0	0	84.8809	360.439	CALR	OTX1	1.01311	ERGIC membrane (GO:1990668
glucocorticoid receptor signaling pathway (GO:0042921)	2022-06-01	0.0143155	0.0970268	0	0	84.8809	360.439	CALR	OTX1	1.01311	GO:0042921
foam cell differentiation (GO:0090077)	2022-06-01	0.0143155	0.0970268	0	0	84.8809	360.439	EP300	OTX1	1.01311	GO:0090077
regulation of dendritic cell chemotaxis (GO:2000508)	2022-06-01	0.0143155	0.0970268	0	0	84.8809	360.439	CALR	OTX1	1.01311	GO:2000508
negative regulation of neural precursor cell proliferation (GO:2000178)	2022-06-01	0.0143155	0.0970268	0	0	84.8809	360.439	KDM2B	OTX1	1.01311	GO:2000178
regulation of cell cycle (GO:0051726)	3/215	0.0148556	0.0970268	0	0	6.20755	26.1299	ZNF703;EP300;CALR	OTX1	1.01311	GO:0051726
regulation of transforming growth factor beta receptor signaling pathway (GO:0017015)	2/79	0.0154516	0.0970268	0	0	11.2225	46.7982	SKI;ZNF703	OTX1	1.01311	GO:0017015
positive regulation of binding (GO:0051099)	2/81	0.0161998	0.0970268	0	0	10.9373	45.0916	SKI;TCF7L2	OTX1	1.01311	GO:0051099
DNA damage response, signal transduction by p53 class mediator (GO:0030330)	2/82	0.0165797	0.0970268	0	0	10.8	44.2754	PAXIP1;EP300	OTX1	1.01311	GO:0030330
adherens junction assembly (GO:0034333)	2022-07-01	0.0166819	0.0970268	0	0	70.7305	289.531	ZNF703	OTX1	1.01311	GO:0034333
negative regulation of production of miRNAs involved in gene silencing by miRNA (GO:1903799)	2022-07-01	0.0166819	0.0970268	0	0	70.7305	289.531	NCOR2	OTX1	1.01311	GO:1903799
regulation of isotype switching (GO:0045191)	2022-07-01	0.0166819	0.0970268	0	0	70.7305	289.531	PAXIP1	OTX1	1.01311	GO:0045191
regulation of RNA biosynthetic process (GO:2001141)	2022-07-01	0.0166819	0.0970268	0	0	70.7305	289.531	NCOA3	OTX1	1.01311	GO:2001141
positive regulation of dendritic cell chemotaxis (GO:2000510)	2022-07-01	0.0166819	0.0970268	0	0	70.7305	289.531	CALR	OTX1	1.01311	GO:2000510
sensory organ morphogenesis (GO:0090596)	2022-07-01	0.0166819	0.0970268	0	0	70.7305	289.531	SKI	OTX1	1.01311	GO:0090596
negative regulation of retinoic acid receptor signaling pathway (GO:0048387)	2022-07-01	0.0166819	0.0970268	0	0	70.7305	289.531	CALR	OTX1	1.01311	GO:0048387
chromatin-mediated maintenance of transcription (GO:0048096)	2022-07-01	0.0166819	0.0970268	0	0	70.7305	289.531	ARID1B	OTX1	1.01311	GO:0048096
malate metabolic process (GO:0006108)	2022-07-01	0.0166819	0.0970268	0	0	70.7305	289.531	MDH2	OTX1	1.01311	GO:0006108
apoptotic process (GO:0006915)	3/231	0.0179598	0.0970268	0	0	5.76725	23.1821	DPF1;ATN1;EP300	OTX1	1.01311	GO:0006915
histone H2A-K119 monoubiquitination (GO:0036353)	2022-08-01	0.0190426	0.0970268	0	0	60.6231	240.133	PCGF1	OTX1	1.01311	GO:0036353
peptidyl-lysine acetylation (GO:0018394)	2022-08-01	0.0190426	0.0970268	0	0	60.6231	240.133	EP300	OTX1	1.01311	GO:0018394
mammary gland epithelial cell differentiation (GO:0060644)	2022-08-01	0.0190426	0.0970268	0	0	60.6231	240.133	ZNF703	OTX1	1.01311	GO:0060644
positive regulation of isotype switching (GO:0045830)	2022-08-01	0.0190426	0.0970268	0	0	60.6231	240.133	PAXIP1	OTX1	1.01311	GO:0045830
nose development (GO:0043584)	2022-08-01	0.0190426	0.0970268	0	0	60.6231	240.133	SKI	OTX1	1.01311	GO:0043584
peripheral nervous system axon ensheathment (GO:0032292)	2022-08-01	0.0190426	0.0970268	0	0	60.6231	240.133	SKI	OTX1	1.01311	GO:0032292
positive regulation of DNA recombination (GO:0045911)	2022-08-01	0.0190426	0.0970268	0	0	60.6231	240.133	PAXIP1	OTX1	1.01311	GO:0045911
regulation of protein deacetylation (GO:0090311)	2022-08-01	0.0190426	0.0970268	0	0	60.6231	240.133	EP300	OTX1	1.01311	GO:0090311
heterochromatin assembly (GO:0031507)	2022-08-01	0.0190426	0.0970268	0	0	60.6231	240.133	TNRC18	OTX1	1.01311	GO:0031507
positive regulation of immunoglobulin mediated immune response (GO:0002891)	2022-08-01	0.0190426	0.0970268	0	0	60.6231	240.133	PAXIP1	OTX1	1.01311	GO:0002891
Schwann cell development (GO:0014044)	2022-08-01	0.0190426	0.0970268	0	0	60.6231	240.133	SKI	OTX1	1.01311	GO:0014044
nuclear export (GO:0051168)	2/92	0.0205841	0.0995467	0	0	9.59517	37.2603	ATXN1;CALR	OTX1	1.00197	GO:0051168
negative regulation of activin receptor signaling pathway (GO:0032926)	2022-09-01	0.0213979	0.0995467	0	0	53.0426	203.92	SKI	OTX1	1.00197	GO:0032926
oogenesis (GO:0048477)	2022-09-01	0.0213979	0.0995467	0	0	53.0426	203.92	KMT2D	OTX1	1.00197	GO:0048477
pinocytosis (GO:0006907)	2022-09-01	0.0213979	0.0995467	0	0	53.0426	203.92	AHSG	OTX1	1.00197	GO:0006907
regulation of homotypic cell-cell adhesion (GO:0034110)	2022-09-01	0.0213979	0.0995467	0	0	53.0426	203.92	ZNF703	OTX1	1.00197	GO:0034110
ATF6-mediated unfolded protein response (GO:0036500)	2022-09-01	0.0213979	0.0995467	0	0	53.0426	203.92	CALR	OTX1	1.00197	GO:0036500
engulfment of apoptotic cell (GO:0043652)	2022-09-01	0.0213979	0.0995467	0	0	53.0426	203.92	NCOA3	OTX1	1.00197	GO:0043652
heterochromatin organization (GO:0070828)	2022-09-01	0.0213979	0.0995467	0	0	53.0426	203.92	TNRC18	OTX1	1.00197	GO:0070828
nervous system development (GO:0007399)	4/455	0.0234031	0.103714	0	0	3.93086	14.7599	DPF1;ATN1;EP300;NR2C2	OTX1	0.984163	GO:0007399
negative regulation of gene silencing by miRNA (GO:0060965)	2022-10-01	0.0237476	0.103714	0	0	47.1466	176.341	NCOR2	OTX1	0.984163	GO:0060965
negative regulation of homotypic cell-cell adhesion (GO:0034111)	2022-10-01	0.0237476	0.103714	0	0	47.1466	176.341	ZNF703	OTX1	0.984163	GO:0034111
regulation of mammary gland epithelial cell proliferation (GO:0033599)	2022-10-01	0.0237476	0.103714	0	0	47.1466	176.341	ZNF703	OTX1	0.984163	GO:0033599
negative regulation of reproductive process (GO:2000242)	2022-10-01	0.0237476	0.103714	0	0	47.1466	176.341	CALR	OTX1	0.984163	GO:2000242
positive regulation of intracellular steroid hormone receptor signaling pathway (GO:0033145)	2022-10-01	0.0237476	0.103714	0	0	47.1466	176.341	KMT2D	OTX1	0.984163	GO:0033145
endocytosis (GO:0006897)	3/263	0.0251773	0.107378	0	0	5.04923	18.5903	AHSG;NCOA3;CALR	OTX1	0.969087	GO:0006897
protein import into nucleus (GO:0006606)	2/103	0.025405	0.107378	0	0	8.54542	31.3857	RERE;TRPS1	OTX1	0.969087	GO:0006606
regulation of stem cell population maintenance (GO:2000036)	2022-11-01	0.0260917	0.107378	0	0	42.4298	154.705	NCOA3	OTX1	0.969087	GO:2000036
regulation of trophoblast cell migration (GO:1901163)	2022-11-01	0.0260917	0.107378	0	0	42.4298	154.705	CALR	OTX1	0.969087	GO:1901163
embryonic eye morphogenesis (GO:0048048)	2022-11-01	0.0260917	0.107378	0	0	42.4298	154.705	KDM2B	OTX1	0.969087	GO:0048048
negative regulation of bone mineralization (GO:0030502)	2022-11-01	0.0260917	0.107378	0	0	42.4298	154.705	AHSG	OTX1	0.969087	GO:0030502
response to endoplasmic reticulum stress (GO:0034976)	2/106	0.0267923	0.109211	0	0	8.29766	30.0345	PDIA6;PDIA4	OTX1	0.961736	GO:0034976
regulation of Wnt signaling pathway (GO:0030111)	2/109	0.0282097	0.11062	0	0	8.0638	28.7723	SKI;ZNF703	OTX1	0.956166	GO:0030111
positive regulation of keratinocyte differentiation (GO:0045618)	2022-12-01	0.0284304	0.11062	0	0	38.5706	137.323	NCOA3	OTX1	0.956166	GO:0045618
negative regulation of protein oligomerization (GO:0032460)	2022-12-01	0.0284304	0.11062	0	0	38.5706	137.323	EP300	OTX1	0.956166	GO:0032460
positive regulation of neuron migration (GO:2001224)	2022-12-01	0.0284304	0.11062	0	0	38.5706	137.323	ZNF609	OTX1	0.956166	GO:2001224
skeletal muscle fiber development (GO:0048741)	2022-12-01	0.0284304	0.11062	0	0	38.5706	137.323	SKI	OTX1	0.956166	GO:0048741
positive regulation of histone H3-K4 methylation (GO:0051571)	1/13	0.0307636	0.110645	0	0	35.3546	123.084	PAXIP1	OTX1	0.956067	GO:0051571
embryonic appendage morphogenesis (GO:0035113)	1/13	0.0307636	0.110645	0	0	35.3546	123.084	SKI	OTX1	0.956067	GO:0035113
mammary gland epithelium development (GO:0061180)	1/13	0.0307636	0.110645	0	0	35.3546	123.084	ZNF703	OTX1	0.956067	GO:0061180
regulation of biomineral tissue development (GO:0070167)	1/13	0.0307636	0.110645	0	0	35.3546	123.084	AHSG	OTX1	0.956067	GO:0070167
regulation of macromolecule biosynthetic process (GO:0010556)	1/13	0.0307636	0.110645	0	0	35.3546	123.084	NCOA3	OTX1	0.956067	GO:0010556
myelination in peripheral nervous system (GO:0022011)	1/13	0.0307636	0.110645	0	0	35.3546	123.084	SKI	OTX1	0.956067	GO:0022011
regulation of retinoic acid receptor signaling pathway (GO:0048385)	1/13	0.0307636	0.110645	0	0	35.3546	123.084	CALR	OTX1	0.956067	GO:0048385
regulation of transcription initiation from RNA polymerase II promoter (GO:0060260)	1/13	0.0307636	0.110645	0	0	35.3546	123.084	PAXIP1	OTX1	0.956067	GO:0060260
regulation of production of miRNAs involved in gene silencing by miRNA (GO:1903798)	1/13	0.0307636	0.110645	0	0	35.3546	123.084	NCOR2	OTX1	0.956067	GO:1903798
positive regulation of cell adhesion mediated by integrin (GO:0033630)	1/14	0.0330912	0.113304	0	0	32.6334	111.23	NCOA3	OTX1	0.945753	GO:0033630
pancreas development (GO:0031016)	1/14	0.0330912	0.113304	0	0	32.6334	111.23	TCF7L2	OTX1	0.945753	GO:0031016
regulation of activin receptor signaling pathway (GO:0032925)	1/14	0.0330912	0.113304	0	0	32.6334	111.23	SKI	OTX1	0.945753	GO:0032925
myotube cell development (GO:0014904)	1/14	0.0330912	0.113304	0	0	32.6334	111.23	SKI	OTX1	0.945753	GO:0014904
regulation of neural precursor cell proliferation (GO:2000177)	1/14	0.0330912	0.113304	0	0	32.6334	111.23	KDM2B	OTX1	0.945753	GO:2000177
negative regulation of biomineral tissue development (GO:0070168)	1/14	0.0330912	0.113304	0	0	32.6334	111.23	AHSG	OTX1	0.945753	GO:0070168
regulation of cell differentiation (GO:0045595)	2/121	0.0341713	0.114825	0	0	7.24626	24.466	SKI;TRPS1	OTX1	0.939962	GO:0045595
positive regulation of peptidyl-lysine acetylation (GO:2000758)	1/15	0.0354134	0.114825	0	0	30.3009	101.225	PAXIP1	OTX1	0.939962	GO:2000758
myotube differentiation (GO:0014902)	1/15	0.0354134	0.114825	0	0	30.3009	101.225	SKI	OTX1	0.939962	GO:0014902
N-terminal protein amino acid acetylation (GO:0006474)	1/15	0.0354134	0.114825	0	0	30.3009	101.225	EP300	OTX1	0.939962	GO:0006474
positive regulation of protein export from nucleus (GO:0046827)	1/15	0.0354134	0.114825	0	0	30.3009	101.225	TCF7L2	OTX1	0.939962	GO:0046827
regulation of cartilage development (GO:0061035)	1/15	0.0354134	0.114825	0	0	30.3009	101.225	TRPS1	OTX1	0.939962	GO:0061035
negative regulation of RNA metabolic process (GO:0051253)	1/15	0.0354134	0.114825	0	0	30.3009	101.225	NCOR2	OTX1	0.939962	GO:0051253
negative regulation of multicellular organismal process (GO:0051241)	2/125	0.0362587	0.116682	0	0	7.00919	23.25	AHSG;CALR	OTX1	0.932996	GO:0051241
bone morphogenesis (GO:0060349)	1/16	0.0377302	0.117018	0	0	28.2794	92.6801	SKI	OTX1	0.931747	GO:0060349
myoblast differentiation (GO:0045445)	1/16	0.0377302	0.117018	0	0	28.2794	92.6801	TCF7L2	OTX1	0.931747	GO:0045445
neuron apoptotic process (GO:0051402)	1/16	0.0377302	0.117018	0	0	28.2794	92.6801	ATN1	OTX1	0.931747	GO:0051402
positive regulation of DNA-templated transcription, initiation (GO:2000144)	1/16	0.0377302	0.117018	0	0	28.2794	92.6801	PAXIP1	OTX1	0.931747	GO:2000144
regulation of histone H3-K4 methylation (GO:0051569)	1/16	0.0377302	0.117018	0	0	28.2794	92.6801	PAXIP1	OTX1	0.931747	GO:0051569
positive regulation by host of viral transcription (GO:0043923)	1/17	0.0400415	0.120688	0	0	26.5106	85.307	EP300	OTX1	0.918335	GO:0043923
positive regulation of transcription initiation from RNA polymerase II promoter (GO:0060261)	1/17	0.0400415	0.120688	0	0	26.5106	85.307	PAXIP1	OTX1	0.918335	GO:0060261
positive regulation of transcription of Notch receptor target (GO:0007221)	1/17	0.0400415	0.120688	0	0	26.5106	85.307	EP300	OTX1	0.918335	GO:0007221
positive regulation of epidermal cell differentiation (GO:0045606)	1/17	0.0400415	0.120688	0	0	26.5106	85.307	NCOA3	OTX1	0.918335	GO:0045606
cellular response to organic cyclic compound (GO:0071407)	2/135	0.041686	0.123297	0	0	6.47891	20.5873	NCOA3;ZNF703	OTX1	0.909048	GO:0071407
anterior/posterior axis specification (GO:0009948)	1/18	0.0423473	0.123297	0	0	24.9499	78.888	SKI	OTX1	0.909048	GO:0009948
negative regulation of fibroblast proliferation (GO:0048147)	1/18	0.0423473	0.123297	0	0	24.9499	78.888	SKI	OTX1	0.909048	GO:0048147
regulation of cellular response to transforming growth factor beta stimulus (GO:1903844)	1/18	0.0423473	0.123297	0	0	24.9499	78.888	ZNF703	OTX1	0.909048	GO:1903844
acute-phase response (GO:0006953)	1/18	0.0423473	0.123297	0	0	24.9499	78.888	AHSG	OTX1	0.909048	GO:0006953
striated muscle cell differentiation (GO:0051146)	1/19	0.0446477	0.125719	0	0	23.5626	73.2551	SKI	OTX1	0.9006	GO:0051146
regulation of neuron migration (GO:2001222)	1/19	0.0446477	0.125719	0	0	23.5626	73.2551	ZNF609	OTX1	0.9006	GO:2001222
positive regulation of immunoglobulin production (GO:0002639)	1/19	0.0446477	0.125719	0	0	23.5626	73.2551	PAXIP1	OTX1	0.9006	GO:0002639
morphogenesis of an epithelium (GO:0002009)	1/19	0.0446477	0.125719	0	0	23.5626	73.2551	KDM2B	OTX1	0.9006	GO:0002009
Rac protein signal transduction (GO:0016601)	1/19	0.0446477	0.125719	0	0	23.5626	73.2551	NCOA3	OTX1	0.9006	GO:0016601
cell projection assembly (GO:0030031)	1/20	0.0469428	0.129623	0	0	22.3214	68.2772	NCOA3	OTX1	0.887319	GO:0030031
eye morphogenesis (GO:0048592)	1/20	0.0469428	0.129623	0	0	22.3214	68.2772	SKI	OTX1	0.887319	GO:0048592
intrinsic apoptotic signaling pathway in response to DNA damage by p53 class mediator (GO:0042771)	1/20	0.0469428	0.129623	0	0	22.3214	68.2772	EP300	OTX1	0.887319	GO:0042771
skeletal system development (GO:0001501)	2/146	0.0479848	0.131651	0	0	5.98068	18.1625	AHSG;TRPS1	OTX1	0.880577	GO:0001501
positive regulation of transcription from RNA polymerase II promoter involved in cellular response to chemical stimulus (GO:1901522)	1/21	0.0492324	0.131697	0	0	21.2043	63.8503	EP300	OTX1	0.880425	GO:1901522
positive regulation of histone acetylation (GO:0035066)	1/21	0.0492324	0.131697	0	0	21.2043	63.8503	PAXIP1	OTX1	0.880425	GO:0035066
limb morphogenesis (GO:0035108)	1/21	0.0492324	0.131697	0	0	21.2043	63.8503	SKI	OTX1	0.880425	GO:0035108
negative regulation of cell cycle arrest (GO:0071157)	1/21	0.0492324	0.131697	0	0	21.2043	63.8503	CALR	OTX1	0.880425	GO:0071157
protein homotrimerization (GO:0070207)	1/22	0.0515166	0.136216	0	0	20.1935	59.891	SKI	OTX1	0.865772	GO:0070207
protein stabilization (GO:0050821)	2/152	0.0515584	0.136216	0	0	5.73971	17.0185	EP300;CALR	OTX1	0.865772	GO:0050821
regulation of protein oligomerization (GO:0032459)	1/23	0.0537955	0.139542	0	0	19.2747	56.3315	EP300	OTX1	0.855294	GO:0032459
regulation of androgen receptor signaling pathway (GO:0060765)	1/23	0.0537955	0.139542	0	0	19.2747	56.3315	EP300	OTX1	0.855294	GO:0060765
regulation of chondrocyte differentiation (GO:0032330)	1/23	0.0537955	0.139542	0	0	19.2747	56.3315	TRPS1	OTX1	0.855294	GO:0032330
positive regulation of histone methylation (GO:0031062)	1/24	0.056069	0.142842	0	0	18.4357	53.1165	PAXIP1	OTX1	0.845143	GO:0031062
cellular senescence (GO:0090398)	1/24	0.056069	0.142842	0	0	18.4357	53.1165	CALR	OTX1	0.845143	GO:0090398
camera-type eye development (GO:0043010)	1/24	0.056069	0.142842	0	0	18.4357	53.1165	SKI	OTX1	0.845143	GO:0043010
female gamete generation (GO:0007292)	1/25	0.0583371	0.146013	0	0	17.6667	50.2001	KMT2D	OTX1	0.835607	GO:0007292
negative regulation of insulin receptor signaling pathway (GO:0046627)	1/25	0.0583371	0.146013	0	0	17.6667	50.2001	AHSG	OTX1	0.835607	GO:0046627
signal transduction in response to DNA damage (GO:0042770)	1/25	0.0583371	0.146013	0	0	17.6667	50.2001	PAXIP1	OTX1	0.835607	GO:0042770
internal peptidyl-lysine acetylation (GO:0018393)	1/26	0.0605999	0.149062	0	0	16.9591	47.5443	EP300	OTX1	0.826633	GO:0018393
negative regulation of cellular response to insulin stimulus (GO:1900077)	1/26	0.0605999	0.149062	0	0	16.9591	47.5443	AHSG	OTX1	0.826633	GO:1900077
regulation of histone acetylation (GO:0035065)	1/26	0.0605999	0.149062	0	0	16.9591	47.5443	PAXIP1	OTX1	0.826633	GO:0035065
negative regulation of osteoblast differentiation (GO:0045668)	1/27	0.0628574	0.150632	0	0	16.3061	45.117	SKI	OTX1	0.822083	GO:0045668
response to hexose (GO:0009746)	1/27	0.0628574	0.150632	0	0	16.3061	45.117	TCF7L2	OTX1	0.822083	GO:0009746
muscle fiber development (GO:0048747)	1/27	0.0628574	0.150632	0	0	16.3061	45.117	SKI	OTX1	0.822083	GO:0048747
modulation by host of viral transcription (GO:0043921)	1/27	0.0628574	0.150632	0	0	16.3061	45.117	EP300	OTX1	0.822083	GO:0043921
negative regulation of intracellular steroid hormone receptor signaling pathway (GO:0033144)	1/28	0.0651096	0.150632	0	0	15.7013	42.8911	CALR	OTX1	0.822083	GO:0033144
acute inflammatory response (GO:0002526)	1/28	0.0651096	0.150632	0	0	15.7013	42.8911	AHSG	OTX1	0.822083	GO:0002526
protein export from nucleus (GO:0006611)	1/28	0.0651096	0.150632	0	0	15.7013	42.8911	CALR	OTX1	0.822083	GO:0006611
primary neural tube formation (GO:0014020)	1/28	0.0651096	0.150632	0	0	15.7013	42.8911	SKI	OTX1	0.822083	GO:0014020
regulation of transmembrane receptor protein serine/threonine kinase signaling pathway (GO:0090092)	1/28	0.0651096	0.150632	0	0	15.7013	42.8911	ZNF703	OTX1	0.822083	GO:0090092
antigen processing and presentation of peptide antigen via MHC class I (GO:0002474)	1/28	0.0651096	0.150632	0	0	15.7013	42.8911	CALR	OTX1	0.822083	GO:0002474
aerobic respiration (GO:0009060)	1/28	0.0651096	0.150632	0	0	15.7013	42.8911	MDH2	OTX1	0.822083	GO:0009060
positive regulation of histone modification (GO:0031058)	1/29	0.0673565	0.151729	0	0	15.1398	40.8435	PAXIP1	OTX1	0.81893	GO:0031058
regulation of keratinocyte differentiation (GO:0045616)	1/29	0.0673565	0.151729	0	0	15.1398	40.8435	NCOA3	OTX1	0.81893	GO:0045616
tube closure (GO:0060606)	1/29	0.0673565	0.151729	0	0	15.1398	40.8435	SKI	OTX1	0.81893	GO:0060606
regulation of cellular biosynthetic process (GO:0031326)	1/29	0.0673565	0.151729	0	0	15.1398	40.8435	NCOA3	OTX1	0.81893	GO:0031326
negative regulation of epithelial cell apoptotic process (GO:1904036)	1/29	0.0673565	0.151729	0	0	15.1398	40.8435	TCF7L2	OTX1	0.81893	GO:1904036
cellular response to lipid (GO:0071396)	2/178	0.0680768	0.152549	0	0	4.88538	13.1276	NCOA3;ZNF703	OTX1	0.816591	GO:0071396
regulation of intracellular estrogen receptor signaling pathway (GO:0033146)	1/30	0.0695981	0.154342	0	0	14.617	38.9546	KMT2D	OTX1	0.811516	GO:0033146
regulation of cell adhesion mediated by integrin (GO:0033628)	1/30	0.0695981	0.154342	0	0	14.617	38.9546	NCOA3	OTX1	0.811516	GO:0033628
negative regulation of cell-cell adhesion (GO:0022408)	1/31	0.0718344	0.155278	0	0	14.1291	37.2074	ZNF703	OTX1	0.808889	GO:0022408
skeletal system morphogenesis (GO:0048705)	1/31	0.0718344	0.155278	0	0	14.1291	37.2074	SKI	OTX1	0.808889	GO:0048705
positive regulation of insulin secretion (GO:0032024)	1/31	0.0718344	0.155278	0	0	14.1291	37.2074	TCF7L2	OTX1	0.808889	GO:0032024
regulation of protein export from nucleus (GO:0046825)	1/31	0.0718344	0.155278	0	0	14.1291	37.2074	TCF7L2	OTX1	0.808889	GO:0046825
protein destabilization (GO:0031648)	1/31	0.0718344	0.155278	0	0	14.1291	37.2074	EP300	OTX1	0.808889	GO:0031648
protein trimerization (GO:0070206)	1/32	0.0740654	0.1585	0	0	13.6726	35.5872	SKI	OTX1	0.799971	GO:0070206
negative regulation of BMP signaling pathway (GO:0030514)	1/32	0.0740654	0.1585	0	0	13.6726	35.5872	SKI	OTX1	0.799971	GO:0030514
negative regulation of neurogenesis (GO:0050768)	1/33	0.0762912	0.160062	0	0	13.2447	34.0812	CALR	OTX1	0.795712	GO:0050768
positive regulation of nucleocytoplasmic transport (GO:0046824)	1/33	0.0762912	0.160062	0	0	13.2447	34.0812	TCF7L2	OTX1	0.795712	GO:0046824
positive regulation of Notch signaling pathway (GO:0045747)	1/33	0.0762912	0.160062	0	0	13.2447	34.0812	EP300	OTX1	0.795712	GO:0045747
negative regulation of multi-organism process (GO:0043901)	1/33	0.0762912	0.160062	0	0	13.2447	34.0812	CALR	OTX1	0.795712	GO:0043901
bone development (GO:0060348)	1/34	0.0785118	0.16078	0	0	12.8427	32.6783	SKI	OTX1	0.793768	GO:0060348
embryonic limb morphogenesis (GO:0030326)	1/34	0.0785118	0.16078	0	0	12.8427	32.6783	SKI	OTX1	0.793768	GO:0030326
anterior/posterior pattern specification (GO:0009952)	1/34	0.0785118	0.16078	0	0	12.8427	32.6783	SKI	OTX1	0.793768	GO:0009952
regulation of insulin receptor signaling pathway (GO:0046626)	1/34	0.0785118	0.16078	0	0	12.8427	32.6783	AHSG	OTX1	0.793768	GO:0046626
positive regulation of DNA binding (GO:0043388)	1/34	0.0785118	0.16078	0	0	12.8427	32.6783	SKI	OTX1	0.793768	GO:0043388
positive regulation of DNA replication (GO:0045740)	1/35	0.0807271	0.16375	0	0	12.4643	31.3687	CALR	OTX1	0.785819	GO:0045740
negative regulation of protein complex assembly (GO:0031333)	1/35	0.0807271	0.16375	0	0	12.4643	31.3687	EP300	OTX1	0.785819	GO:0031333
positive regulation of cell proliferation (GO:0008284)	3/424	0.0813553	0.164246	0	0	3.09279	7.7596	KMT2D;ZNF703;CALR	OTX1	0.784506	GO:0008284
protein acylation (GO:0043543)	1/36	0.0829373	0.165875	0	0	12.1076	30.1439	EP300	OTX1	0.78022	GO:0043543
Wnt signaling pathway, calcium modulating pathway (GO:0007223)	1/36	0.0829373	0.165875	0	0	12.1076	30.1439	TCF7L2	OTX1	0.78022	GO:0007223
myelination (GO:0042552)	1/37	0.0851422	0.168708	0	0	11.7707	28.9963	SKI	OTX1	0.772865	GO:0042552
positive regulation of receptor activity (GO:2000273)	1/37	0.0851422	0.168708	0	0	11.7707	28.9963	NCOA3	OTX1	0.772865	GO:2000273
regulation of ossification (GO:0030278)	1/38	0.0873419	0.171842	0	0	11.452	27.9191	AHSG	OTX1	0.764871	GO:0030278
positive regulation of signal transduction (GO:0009967)	2/206	0.087527	0.171842	0	0	4.20887	10.252	SKI;EP300	OTX1	0.764871	GO:0009967
regulation of RNA metabolic process (GO:0051252)	1/39	0.0895364	0.17262	0	0	11.1501	26.9063	NCOA3	OTX1	0.762909	GO:0051252
signal transduction by p53 class mediator (GO:0072331)	1/39	0.0895364	0.17262	0	0	11.1501	26.9063	PAXIP1	OTX1	0.762909	GO:0072331
skeletal muscle tissue development (GO:0007519)	1/39	0.0895364	0.17262	0	0	11.1501	26.9063	SKI	OTX1	0.762909	GO:0007519
positive regulation of peptide hormone secretion (GO:0090277)	1/39	0.0895364	0.17262	0	0	11.1501	26.9063	TCF7L2	OTX1	0.762909	GO:0090277
androgen receptor signaling pathway (GO:0030521)	1/40	0.0917258	0.176048	0	0	10.8636	25.9526	NCOA3	OTX1	0.754369	GO:0030521
regulation of canonical Wnt signaling pathway (GO:0060828)	2/213	0.0926252	0.17698	0	0	4.06779	9.67807	TCF7L2;ZNF703	OTX1	0.752075	GO:0060828
positive regulation of viral transcription (GO:0050434)	1/41	0.09391	0.177847	0	0	10.5915	25.0533	EP300	OTX1	0.749953	GO:0050434
gluconeogenesis (GO:0006094)	1/41	0.09391	0.177847	0	0	10.5915	25.0533	MDH2	OTX1	0.749953	GO:0006094
central nervous system development (GO:0007417)	2/217	0.0955771	0.180207	0	0	3.9913	9.37087	ATXN1;ATN1	OTX1	0.744228	GO:0007417
substantia nigra development (GO:0021762)	1/43	0.0982631	0.182606	0	0	10.0861	23.4009	ZNF148	OTX1	0.738484	GO:0021762
intrinsic apoptotic signaling pathway by p53 class mediator (GO:0072332)	1/43	0.0982631	0.182606	0	0	10.0861	23.4009	EP300	OTX1	0.738484	GO:0072332
eye development (GO:0001654)	1/43	0.0982631	0.182606	0	0	10.0861	23.4009	SKI	OTX1	0.738484	GO:0001654
positive regulation of cell migration (GO:0030335)	2/221	0.0985563	0.182606	0	0	3.91761	9.0776	ZNF609;ZNF703	OTX1	0.738484	GO:0030335
hexose biosynthetic process (GO:0019319)	1/44	0.100432	0.183696	0	0	9.85106	22.6405	MDH2	OTX1	0.7359	GO:0019319
adherens junction organization (GO:0034332)	1/44	0.100432	0.183696	0	0	9.85106	22.6405	ZNF703	OTX1	0.7359	GO:0034332
regulation of smooth muscle cell proliferation (GO:0048660)	1/44	0.100432	0.183696	0	0	9.85106	22.6405	TCF7L2	OTX1	0.7359	GO:0048660
nucleocytoplasmic transport (GO:0006913)	1/46	0.104754	0.189978	0	0	9.41229	21.2354	ATXN1	OTX1	0.721297	GO:0006913
regulation of fibroblast proliferation (GO:0048145)	1/46	0.104754	0.189978	0	0	9.41229	21.2354	SKI	OTX1	0.721297	GO:0048145
response to glucose (GO:0009749)	1/47	0.106908	0.192254	0	0	9.20722	20.5854	TCF7L2	OTX1	0.716124	GO:0009749
histone H4 acetylation (GO:0043967)	1/47	0.106908	0.192254	0	0	9.20722	20.5854	EP300	OTX1	0.716124	GO:0043967
intrinsic apoptotic signaling pathway in response to DNA damage (GO:0008630)	1/48	0.109056	0.194484	0	0	9.01086	19.9671	EP300	OTX1	0.711117	GO:0008630
regulation of cell cycle arrest (GO:0071156)	1/48	0.109056	0.194484	0	0	9.01086	19.9671	CALR	OTX1	0.711117	GO:0071156
non-recombinational repair (GO:0000726)	1/49	0.1112	0.196667	0	0	8.8227	19.3784	PAXIP1	OTX1	0.706268	GO:0000726
protein heterooligomerization (GO:0051291)	1/49	0.1112	0.196667	0	0	8.8227	19.3784	TRPS1	OTX1	0.706268	GO:0051291
regulation of bone mineralization (GO:0030500)	1/50	0.113338	0.198806	0	0	8.64221	18.8174	AHSG	OTX1	0.70157	GO:0030500
double-strand break repair via nonhomologous end joining (GO:0006303)	1/50	0.113338	0.198806	0	0	8.64221	18.8174	PAXIP1	OTX1	0.70157	GO:0006303
positive regulation of actin filament polymerization (GO:0030838)	1/51	0.115471	0.201721	0	0	8.46894	18.2822	NCOA3	OTX1	0.695248	GO:0030838
regulation of DNA binding (GO:0051101)	1/52	0.1176	0.203776	0	0	8.30246	17.7712	SKI	OTX1	0.690847	GO:0051101
plasma membrane bounded cell projection morphogenesis (GO:0120039)	1/52	0.1176	0.203776	0	0	8.30246	17.7712	NCOA3	OTX1	0.690847	GO:0120039
positive regulation of nucleic acid-templated transcription (GO:1903508)	3/502	0.119113	0.205566	0	0	2.59893	5.5297	ZFHX3;NCOA3;EP300	OTX1	0.687049	GO:1903508
negative regulation of cellular response to transforming growth factor beta stimulus (GO:1903845)	1/53	0.119723	0.205789	0	0	8.14239	17.2828	SKI	OTX1	0.686578	GO:1903845
regulation of cellular catabolic process (GO:0031329)	1/55	0.123954	0.209694	0	0	7.84003	16.3687	EP300	OTX1	0.678415	GO:0031329
negative regulation of transforming growth factor beta receptor signaling pathway (GO:0030512)	1/55	0.123954	0.209694	0	0	7.84003	16.3687	SKI	OTX1	0.678415	GO:0030512
negative regulation of cellular response to growth factor stimulus (GO:0090288)	1/55	0.123954	0.209694	0	0	7.84003	16.3687	SKI	OTX1	0.678415	GO:0090288
Notch signaling pathway (GO:0007219)	1/55	0.123954	0.209694	0	0	7.84003	16.3687	EP300	OTX1	0.678415	GO:0007219
chromosome organization (GO:0051276)	1/56	0.126063	0.210761	0	0	7.6971	15.9405	TCF7L2	OTX1	0.676209	GO:0051276
regulation of BMP signaling pathway (GO:0030510)	1/56	0.126063	0.210761	0	0	7.6971	15.9405	SKI	OTX1	0.676209	GO:0030510
cellular defense response (GO:0006968)	1/56	0.126063	0.210761	0	0	7.6971	15.9405	ZNF148	OTX1	0.676209	GO:0006968
positive regulation of cellular process (GO:0048522)	3/519	0.128093	0.211796	0	0	2.51111	5.16032	KMT2D;ZNF703;CALR	OTX1	0.674083	GO:0048522
IRE1-mediated unfolded protein response (GO:0036498)	1/57	0.128166	0.211796	0	0	7.55927	15.53	PDIA6	OTX1	0.674083	GO:0036498
cellular respiration (GO:0045333)	1/57	0.128166	0.211796	0	0	7.55927	15.53	MDH2	OTX1	0.674083	GO:0045333
cell morphogenesis (GO:0000902)	1/59	0.132358	0.215396	0	0	7.29787	14.7581	NCOA3	OTX1	0.666762	GO:0000902
dicarboxylic acid metabolic process (GO:0043648)	1/59	0.132358	0.215396	0	0	7.29787	14.7581	MDH2	OTX1	0.666762	GO:0043648
regulation of extrinsic apoptotic signaling pathway (GO:2001236)	1/59	0.132358	0.215396	0	0	7.29787	14.7581	TCF7L2	OTX1	0.666762	GO:2001236
cell junction assembly (GO:0034329)	1/59	0.132358	0.215396	0	0	7.29787	14.7581	ZNF703	OTX1	0.666762	GO:0034329
positive regulation of protein binding (GO:0032092)	1/60	0.134446	0.217966	0	0	7.17382	14.3949	TCF7L2	OTX1	0.661611	GO:0032092
regulation of DNA replication (GO:0006275)	1/61	0.13653	0.218857	0	0	7.0539	14.0458	CALR	OTX1	0.659839	GO:0006275
positive regulation of leukocyte chemotaxis (GO:0002690)	1/61	0.13653	0.218857	0	0	7.0539	14.0458	CALR	OTX1	0.659839	GO:0002690
actin cytoskeleton reorganization (GO:0031532)	1/61	0.13653	0.218857	0	0	7.0539	14.0458	NCOA3	OTX1	0.659839	GO:0031532
DNA damage response, signal transduction by p53 class mediator resulting in cell cycle arrest (GO:0006977)	1/62	0.138609	0.21972	0	0	6.93791	13.71	EP300	OTX1	0.65813	GO:0006977
negative regulation of peptidase activity (GO:0010466)	1/62	0.138609	0.21972	0	0	6.93791	13.71	AHSG	OTX1	0.65813	GO:0010466
positive regulation of type I interferon production (GO:0032481)	1/62	0.138609	0.21972	0	0	6.93791	13.71	EP300	OTX1	0.65813	GO:0032481
cellular response to oxygen-containing compound (GO:1901701)	2/274	0.140246	0.219752	0	0	3.14578	6.17943	NCOA3;ZNF703	OTX1	0.658067	GO:1901701
signal transduction involved in mitotic G1 DNA damage checkpoint (GO:0072431)	1/63	0.140682	0.219752	0	0	6.82567	13.3868	EP300	OTX1	0.658067	GO:0072431
negative regulation of neuron apoptotic process (GO:0043524)	1/63	0.140682	0.219752	0	0	6.82567	13.3868	KDM2B	OTX1	0.658067	GO:0043524
carbohydrate homeostasis (GO:0033500)	1/63	0.140682	0.219752	0	0	6.82567	13.3868	TCF7L2	OTX1	0.658067	GO:0033500
glucose metabolic process (GO:0006006)	1/64	0.142751	0.219775	0	0	6.71699	13.0756	MDH2	OTX1	0.658021	GO:0006006
positive regulation of protein polymerization (GO:0032273)	1/64	0.142751	0.219775	0	0	6.71699	13.0756	NCOA3	OTX1	0.658021	GO:0032273
negative regulation of neuron differentiation (GO:0045665)	1/64	0.142751	0.219775	0	0	6.71699	13.0756	CALR	OTX1	0.658021	GO:0045665
positive regulation of cell adhesion (GO:0045785)	1/64	0.142751	0.219775	0	0	6.71699	13.0756	NCOA3	OTX1	0.658021	GO:0045785
regulation of cell division (GO:0051302)	1/65	0.144815	0.219791	0	0	6.6117	12.7758	NCOA3	OTX1	0.657991	GO:0051302
negative regulation of apoptotic signaling pathway (GO:2001234)	1/65	0.144815	0.219791	0	0	6.6117	12.7758	TCF7L2	OTX1	0.657991	GO:2001234
chromatin assembly (GO:0031497)	1/65	0.144815	0.219791	0	0	6.6117	12.7758	TNRC18	OTX1	0.657991	GO:0031497
positive regulation of protein modification by small protein conjugation or removal (GO:1903322)	1/65	0.144815	0.219791	0	0	6.6117	12.7758	PAXIP1	OTX1	0.657991	GO:1903322
cellular response to light stimulus (GO:0071482)	1/66	0.146874	0.221346	0	0	6.50966	12.4867	EP300	OTX1	0.654928	GO:0071482
intracellular steroid hormone receptor signaling pathway (GO:0030518)	1/66	0.146874	0.221346	0	0	6.50966	12.4867	NCOA3	OTX1	0.654928	GO:0030518
negative regulation of signal transduction (GO:0009968)	2/283	0.14767	0.221763	0	0	3.04363	5.8218	AHSG;CALR	OTX1	0.65411	GO:0009968
cellular response to UV (GO:0034644)	1/67	0.148929	0.222872	0	0	6.4107	12.2078	EP300	OTX1	0.651944	GO:0034644
regulation of endopeptidase activity (GO:0052548)	1/68	0.150978	0.223594	0	0	6.3147	11.9387	AHSG	OTX1	0.65054	GO:0052548
regulation of actin filament polymerization (GO:0030833)	1/68	0.150978	0.223594	0	0	6.3147	11.9387	NCOA3	OTX1	0.65054	GO:0030833
regulation of epithelial to mesenchymal transition (GO:0010717)	1/68	0.150978	0.223594	0	0	6.3147	11.9387	ZNF703	OTX1	0.65054	GO:0010717
regulation of endothelial cell migration (GO:0010594)	1/69	0.153023	0.224212	0	0	6.22153	11.6789	CALR	OTX1	0.649341	GO:0010594
positive regulation of neurogenesis (GO:0050769)	1/69	0.153023	0.224212	0	0	6.22153	11.6789	ZNF609	OTX1	0.649341	GO:0050769
regulation of osteoblast differentiation (GO:0045667)	1/69	0.153023	0.224212	0	0	6.22153	11.6789	SKI	OTX1	0.649341	GO:0045667
snRNA transcription from RNA polymerase II promoter (GO:0042795)	1/70	0.155063	0.224212	0	0	6.13105	11.4278	POU2F1	OTX1	0.649341	GO:0042795
positive regulation of endothelial cell migration (GO:0010595)	1/70	0.155063	0.224212	0	0	6.13105	11.4278	CALR	OTX1	0.649341	GO:0010595
regulation of Notch signaling pathway (GO:0008593)	1/70	0.155063	0.224212	0	0	6.13105	11.4278	EP300	OTX1	0.649341	GO:0008593
snRNA transcription (GO:0009301)	1/70	0.155063	0.224212	0	0	6.13105	11.4278	POU2F1	OTX1	0.649341	GO:0009301
histone acetylation (GO:0016573)	1/71	0.157097	0.22639	0	0	6.04316	11.1852	EP300	OTX1	0.645143	GO:0016573
Rho protein signal transduction (GO:0007266)	1/72	0.159128	0.228546	0	0	5.95775	10.9506	NCOA3	OTX1	0.641027	GO:0007266
transcription-coupled nucleotide-excision repair (GO:0006283)	1/73	0.161153	0.229912	0	0	5.8747	10.7237	EP300	OTX1	0.638439	GO:0006283
canonical Wnt signaling pathway (GO:0060070)	1/73	0.161153	0.229912	0	0	5.8747	10.7237	TCF7L2	OTX1	0.638439	GO:0060070
regulation of gene expression, epigenetic (GO:0040029)	1/74	0.163174	0.23049	0	0	5.79394	10.5041	EP300	OTX1	0.637349	GO:0040029
positive regulation of epithelial cell migration (GO:0010634)	1/74	0.163174	0.23049	0	0	5.79394	10.5041	CALR	OTX1	0.637349	GO:0010634
glucose homeostasis (GO:0042593)	1/74	0.163174	0.23049	0	0	5.79394	10.5041	TCF7L2	OTX1	0.637349	GO:0042593
antigen processing and presentation of exogenous peptide antigen via MHC class I, TAP-dependent (GO:0002479)	1/75	0.165189	0.231049	0	0	5.71535	10.2914	CALR	OTX1	0.636295	GO:0002479
negative regulation of cellular amide metabolic process (GO:0034249)	1/75	0.165189	0.231049	0	0	5.71535	10.2914	CALR	OTX1	0.636295	GO:0034249
regulation of defense response (GO:0031347)	1/75	0.165189	0.231049	0	0	5.71535	10.2914	AHSG	OTX1	0.636295	GO:0031347
transforming growth factor beta receptor signaling pathway (GO:0007179)	1/76	0.167201	0.232344	0	0	5.63887	10.0855	SKI	OTX1	0.633869	GO:0007179
negative regulation of extrinsic apoptotic signaling pathway (GO:2001237)	1/76	0.167201	0.232344	0	0	5.63887	10.0855	TCF7L2	OTX1	0.633869	GO:2001237
positive regulation of cytoskeleton organization (GO:0051495)	1/77	0.169207	0.232864	0	0	5.56439	9.88588	NCOA3	OTX1	0.632899	GO:0051495
negative regulation of transmembrane receptor protein serine/threonine kinase signaling pathway (GO:0090101)	1/77	0.169207	0.232864	0	0	5.56439	9.88588	SKI	OTX1	0.632899	GO:0090101
response to ionizing radiation (GO:0010212)	1/77	0.169207	0.232864	0	0	5.56439	9.88588	PAXIP1	OTX1	0.632899	GO:0010212
antigen processing and presentation of exogenous peptide antigen via MHC class I (GO:0042590)	1/78	0.171209	0.233367	0	0	5.49185	9.69242	CALR	OTX1	0.631961	GO:0042590
regulation of transcription from RNA polymerase II promoter in response to hypoxia (GO:0061418)	1/78	0.171209	0.233367	0	0	5.49185	9.69242	EP300	OTX1	0.631961	GO:0061418
regulation of cellular response to heat (GO:1900034)	1/78	0.171209	0.233367	0	0	5.49185	9.69242	EP300	OTX1	0.631961	GO:1900034
cellular response to hormone stimulus (GO:0032870)	1/80	0.175198	0.238046	0	0	5.35228	9.32281	NCOA3	OTX1	0.623339	GO:0032870
BMP signaling pathway (GO:0030509)	1/81	0.177185	0.23889	0	0	5.28511	9.1462	SKI	OTX1	0.621801	GO:0030509
negative regulation of cell cycle process (GO:0010948)	1/81	0.177185	0.23889	0	0	5.28511	9.1462	CALR	OTX1	0.621801	GO:0010948
positive regulation of protein secretion (GO:0050714)	1/82	0.179168	0.23889	0	0	5.2196	8.97474	TCF7L2	OTX1	0.621801	GO:0050714
positive regulation of DNA metabolic process (GO:0051054)	1/82	0.179168	0.23889	0	0	5.2196	8.97474	CALR	OTX1	0.621801	GO:0051054
positive regulation of cell cycle (GO:0045787)	1/82	0.179168	0.23889	0	0	5.2196	8.97474	CALR	OTX1	0.621801	GO:0045787
positive regulation of cell cycle arrest (GO:0071158)	1/82	0.179168	0.23889	0	0	5.2196	8.97474	EP300	OTX1	0.621801	GO:0071158
negative regulation of endopeptidase activity (GO:0010951)	1/83	0.181146	0.239292	0	0	5.15568	8.80824	AHSG	OTX1	0.621073	GO:0010951
negative regulation of neuron death (GO:1901215)	1/83	0.181146	0.239292	0	0	5.15568	8.80824	KDM2B	OTX1	0.621073	GO:1901215
positive regulation of protein ubiquitination (GO:0031398)	1/83	0.181146	0.239292	0	0	5.15568	8.80824	PAXIP1	OTX1	0.621073	GO:0031398
regulation of neuron differentiation (GO:0045664)	1/84	0.183119	0.240414	0	0	5.09331	8.64649	CALR	OTX1	0.61904	GO:0045664
positive regulation of supramolecular fiber organization (GO:1902905)	1/84	0.183119	0.240414	0	0	5.09331	8.64649	NCOA3	OTX1	0.61904	GO:1902905
regulation of type I interferon production (GO:0032479)	1/85	0.185088	0.242256	0	0	5.03242	8.48931	EP300	OTX1	0.615725	GO:0032479
cellular response to BMP stimulus (GO:0071773)	1/87	0.189012	0.245888	0	0	4.91489	8.18795	SKI	OTX1	0.609263	GO:0071773
[truncated: 1,260 more rows]
