# Supplementary material for: Interaction network of human early embryonic transcription factors
Source: EMBO Rep. 2024 Jan 31;25(3):1589–622. doi: 10.1038/s44319-024-00074-0 (PMC10933267; doi:10.1038/s44319-024-00074-0)
Supplement: Supplementary file 7 — Dataset EV6 [file 44319_2024_74_MOESM7_ESM.xlsx]

## Sheet: Sheet1
Dataset EV6. CORUM results. CORUM protein complex database enrichment results, statistically filtered FDR < 0.01, Fishers Exact Test, enrichment shown for each studied protein (Bait column).
Term	Overlap	P.value	Adjusted.P.value	Old.P.value	Old.Adjusted.P.value	Odds.Ratio	Combined.Score	Genes	Bait	log10FDR	ID
E2F-6 complex (human)	2022-12-08	2.40828e-14	4.52757e-12	0	0	221.33	6940.29	PCGF6;L3MBTL2;TFDP1;MGA;EHMT2;EHMT1;YAF2;E2F6	TPRX2	11.3441	human
DMAP1-associated complex (human)	2022-10-05	1.64311e-08	1.02969e-06	0	0	108.835	1950.77	SRCAP;VPS72;EP400;EPC1;BRD8	TPRX2	5.9873	human
RSmad complex (human)	2022-10-05	1.64311e-08	1.02969e-06	0	0	108.835	1950.77	CREBBP;SMARCC1;NCOA3;ARID1B;TRIM33	TPRX2	5.9873	human
SWI-SNF chromatin remodeling-related-BRCA1 complex (human)	2022-11-05	2.98958e-08	1.4051e-06	0	0	90.6914	1571.28	SMARCC1;SMARCD2;ARID1A;ARID1B;SMARCA2	TPRX2	5.85229	human
INO80 chromatin remodeling complex (human)	5/13	8.20252e-08	3.08415e-06	0	0	68.0117	1109.69	INO80E;ACTR5;ACTR8;INO80;NFRKB	TPRX2	5.51086	human
BRM-SIN3A complex (human)	5/15	1.88506e-07	5.06274e-06	0	0	54.4038	842.396	SMARCC1;SMARCD2;SMARCD3;ARID1A;SMARCA2	TPRX2	5.29561	human
NuA4/Tip60-HAT complex A (human)	5/15	1.88506e-07	5.06274e-06	0	0	54.4038	842.396	KAT5;EP400;EPC1;EPC2;BRD8	TPRX2	5.29561	human
LINC complex, S-phase (human)	2022-07-04	2.53398e-07	5.11579e-06	0	0	144.335	2192.21	LIN54;MYBL2;LIN9;LIN52	TPRX2	5.29109	human
p300-CBP-p270-SWI/SNF complex (human)	2022-07-04	2.53398e-07	5.11579e-06	0	0	144.335	2192.21	CREBBP;SMARCC1;EP300;ARID1A	TPRX2	5.29109	human
NuA4/Tip60 HAT complex (human)	5/16	2.72116e-07	5.11579e-06	0	0	49.4555	747.621	KAT5;VPS72;EP400;EPC1;BRD8	TPRX2	5.29109	human
CtBP complex (human)	5/17	3.82582e-07	6.53867e-06	0	0	45.332	669.84	ZEB2;ZEB1;EHMT2;EHMT1;RREB1	TPRX2	5.18451	human
LARC complex (LCR-associated remodeling complex) (human)	5/19	7.08082e-07	1.10933e-05	0	0	38.852	550.172	SMARCC1;SMARCD2;MBD2;DPF2;ARID1A	TPRX2	4.95494	LCR-associated remodeling complex (human
p300-CBP-p270 complex (human)	2022-03-03	8.04379e-07	1.16326e-05	0	0	59439	834119	CREBBP;EP300;ARID1A	TPRX2	4.93432	human
RNA polymerase II complex, chromatin structure modifying (human)	5/25	3.09132e-06	3.41841e-05	0	0	27.1882	344.934	SMARCD2;CREBBP;SMARCC1;SMARCD3;SMARCA2	TPRX2	4.46618	human
Multisubunit ACTR coactivator complex (human)	2022-04-03	3.19537e-06	3.41841e-05	0	0	323.022	4087.46	CREBBP;NCOA3;EP300	TPRX2	4.46618	human
SRC-1 complex (human)	2022-04-03	3.19537e-06	3.41841e-05	0	0	323.022	4087.46	NCOA1;NCOA2;CREBBP	TPRX2	4.46618	human
Bmi1-Mel18-Mph1-M33 polycomb repressor complex (mouse)	2022-04-03	3.19537e-06	3.41841e-05	0	0	323.022	4087.46	PHC1;CBX2;BMI1	TPRX2	4.46618	mouse
UTX-MLL2/3 complex (human)	2022-12-04	3.45477e-06	3.41841e-05	0	0	54.112	680.499	PAXIP1;RBBP5;ZNF281;KDM6A	TPRX2	4.46618	human
BRM-SIN3A-HDAC complex (human)	2022-12-04	3.45477e-06	3.41841e-05	0	0	54.112	680.499	SMARCC1;SMARCD2;ARID1A;SMARCA2	TPRX2	4.46618	human
Polycomb repressive complex 1 (PRC1, hPRC-H) (human)	4/13	4.95379e-06	4.43482e-05	0	0	48.0971	587.524	PHC1;CBX2;SMARCA5;BMI1	TPRX2	4.35312	PRC1, hPRC-H (human
BAF complex (human)	4/13	4.95379e-06	4.43482e-05	0	0	48.0971	587.524	SMARCC1;ARID1A;ARID1B;SMARCA2	TPRX2	4.35312	human
BRG1-SIN3A complex (human)	4/14	6.88468e-06	5.88327e-05	0	0	43.2852	514.498	SMARCC1;SMARCD2;SMARCD3;ARID1A	TPRX2	4.23038	human
LINC core complex (human)	2022-05-03	7.93339e-06	6.48469e-05	0	0	161.503	1896.76	LIN54;LIN9;LIN52	TPRX2	4.18811	human
LINC complex, quiescent cells (human)	2022-07-03	2.73857e-05	0.000205941	0	0	80.7432	848.247	LIN54;LIN9;LIN52	TPRX2	3.68626	human
SRC-3 complex (human)	2022-07-03	2.73857e-05	0.000205941	0	0	80.7432	848.247	NCOA2;CREBBP;NCOA3	TPRX2	3.68626	human
BCOR complex (human)	2022-08-03	4.35155e-05	0.00031465	0	0	64.5913	648.651	RYBP;KDM2B;PCGF1	TPRX2	3.50217	human
LIN9-BMYB complex (human)	2022-02-02	8.69557e-05	0.000540315	0	0	39626	370508	MYBL2;LIN9	TPRX2	3.26735	human
PTIP-HMT complex (human)	2022-10-03	9.19685e-05	0.000540315	0	0	46.132	428.754	PAXIP1;RBBP5;KDM6A	TPRX2	3.26735	human
EBAFb complex (human)	2022-10-03	9.19685e-05	0.000540315	0	0	46.132	428.754	SMARCC1;SMARCD2;ARID1B	TPRX2	3.26735	human
EBAFa complex (human)	2022-10-03	9.19685e-05	0.000540315	0	0	46.132	428.754	SMARCC1;SMARCD2;ARID1A	TPRX2	3.26735	human
SRCAP-associated chromatin remodeling complex (human)	2022-10-03	9.19685e-05	0.000540315	0	0	46.132	428.754	SRCAP;VPS72;ACTR6	TPRX2	3.26735	human
NCOR1 complex (human)	2022-10-03	9.19685e-05	0.000540315	0	0	46.132	428.754	SMARCC1;NCOR1;SRCAP	TPRX2	3.26735	human
ALL-1 supercomplex (human)	4/28	0.000127118	0.000724186	0	0	18.0228	161.671	SMARCC1;RBBP5;SMARCA5;SMARCA2	TPRX2	3.14015	human
PBAF complex (Polybromo- and BAF containing complex) (human)	2022-12-03	0.000166298	0.00091953	0	0	35.8768	312.19	SMARCC1;PBRM1;ARID2	TPRX2	3.03643	Polybromo- and BAF containing complex (human
Src1-Ep300-Crebbp complex (mouse)	2022-03-02	0.000259261	0.00121853	0	0	214.184	1768.66	CREBBP;EP300	TPRX2	2.91417	mouse
OCT1-OBF1-DNA-TLE1 complex (human)	2022-03-02	0.000259261	0.00121853	0	0	214.184	1768.66	POU2F1;TLE1	TPRX2	2.91417	human
SMAD2-SKI-NCOR complex (human)	2022-03-02	0.000259261	0.00121853	0	0	214.184	1768.66	SKI;NCOR1	TPRX2	2.91417	human
SMAD3-SKI-NCOR complex (human)	2022-03-02	0.000259261	0.00121853	0	0	214.184	1768.66	SKI;NCOR1	TPRX2	2.91417	human
SMAD4-SKI-NCOR complex (human)	2022-03-02	0.000259261	0.00121853	0	0	214.184	1768.66	SKI;NCOR1	TPRX2	2.91417	human
BMI1-HPH1-HPH2 complex (human)	2022-03-02	0.000259261	0.00121853	0	0	214.184	1768.66	PHC1;BMI1	TPRX2	2.91417	human
WINAC complex (human)	3/14	0.000271379	0.00124437	0	0	29.3508	241.028	SMARCC1;ARID1A;SMARCA2	TPRX2	2.90505	human
SIN3-ING1b complex II (human)	3/16	0.000411794	0.00184327	0	0	24.8328	193.571	SMARCC1;ARID4B;ARID1A	TPRX2	2.73441	human
SKI-NCOR1-SIN3A-HDAC1 complex (human)	2022-04-02	0.000515328	0.00220186	0	0	107.086	810.72	SKI;NCOR1	TPRX2	2.65721	human
Polycomb repressive complex (human)	2022-04-02	0.000515328	0.00220186	0	0	107.086	810.72	PHC1;BMI1	TPRX2	2.65721	human
HES1 promoter corepressor complex (human)	2022-06-02	0.00127252	0.00509006	0	0	53.5378	356.924	CREBBP;EP300	TPRX2	2.29328	human
TLE-Histone H3 complex (human)	2022-06-02	0.00127252	0.00509006	0	0	53.5378	356.924	TLE3;TLE1	TPRX2	2.29328	human
Set1A complex (human)	2022-06-02	0.00127252	0.00509006	0	0	53.5378	356.924	RBBP5;SETD1A	TPRX2	2.29328	human
NK-3-Groucho complex (human)	2022-07-02	0.00177057	0.00679321	0	0	42.8281	271.378	TLE3;TLE1	TPRX2	2.16792	human
NCOR2 complex (human)	2022-07-02	0.00177057	0.00679321	0	0	42.8281	271.378	NCOR2;NCOR1	TPRX2	2.16792	human
NuA4/Tip60-HAT complex B (human)	2022-08-02	0.00234626	0.00882194	0	0	35.6883	216.09	KAT5;EPC1	TPRX2	2.05444	human
Multisubunit ACTR coactivator complex (human)	2022-04-02	6.92064e-06	0.00021454	0	0	998.8	11866.7	NCOA3;EP300	TPRX1	3.66849	human
Drosha complex (mouse)	2022-08-02	3.22108e-05	0.000499268	0	0	332.867	3442.91	DDX17;HNRNPM	TPRX1	3.30167	mouse
Large Drosha complex (human)	2/20	0.000216836	0.00224063	0	0	110.889	935.5	DDX17;HNRNPM	TPRX1	2.64963	human
EGR-EP300 complex (human)	2022-02-01	0.00219881	0.00851592	0	0	951.286	5821.72	EP300	TPRX1	2.06977	human
Src1-Ep300-Crebbp complex (mouse)	2022-03-01	0.00329648	0.00851592	0	0	475.619	2718.11	EP300	TPRX1	2.06977	mouse
IKK-alpha--ER-alpha-AIB1 complex (human)	2022-03-01	0.00329648	0.00851592	0	0	475.619	2718.11	NCOA3	TPRX1	2.06977	human
ING1-p300-PCNA complex (human)	2022-03-01	0.00329648	0.00851592	0	0	475.619	2718.11	EP300	TPRX1	2.06977	human
p300-CBP-p270 complex (human)	2022-03-01	0.00329648	0.00851592	0	0	475.619	2718.11	EP300	TPRX1	2.06977	human
Ternary complex (LRRC7, CAMK2a, ACTN4) (human)	2022-03-01	0.00329648	0.00851592	0	0	475.619	2718.11	ACTN4	TPRX1	2.06977	LRRC7, CAMK2a, ACTN4 (human
p300-MDM2-p53 protein complex (human)	2022-03-01	0.00329648	0.00851592	0	0	475.619	2718.11	EP300	TPRX1	2.06977	human
TCF4-CTNNB1-EP300 complex (human)	2022-03-01	0.00329648	0.00851592	0	0	475.619	2718.11	EP300	TPRX1	2.06977	human
PIAS3-SMAD3-P300 complex (human)	2022-03-01	0.00329648	0.00851592	0	0	475.619	2718.11	EP300	TPRX1	2.06977	human
ESR1-RELA-BCL3-NCOA3 complex (human)	2022-04-01	0.00439301	0.00907889	0	0	317.063	1720.94	NCOA3	TPRX1	2.04197	human
Smad1-Notch1-p300-Pcaf complex (mouse)	2022-04-01	0.00439301	0.00907889	0	0	317.063	1720.94	EP300	TPRX1	2.04197	mouse
DCS complex (Ptbp1, Ptbp2, Hnrph1, Hnrpf) (mouse)	2022-04-01	0.00439301	0.00907889	0	0	317.063	1720.94	PTBP1	TPRX1	2.04197	Ptbp1, Ptbp2, Hnrph1, Hnrpf (mouse
CtBP complex (human)	6/17	3.45823e-11	3.63114e-09	0	0	150.841	3633.41	ZEB2;EHMT2;ZNF516;EHMT1;ZNF217;RREB1	OTX2	8.43996	human
RSmad complex (human)	2022-10-04	4.41475e-08	1.99703e-06	0	0	179.423	3038.67	CREBBP;NCOA3;ARID1B;TRIM33	OTX2	5.69962	human
p300-CBP-p270 complex (human)	2022-03-03	5.7058e-08	1.99703e-06	0	0	59766	996849	CREBBP;EP300;ARID1A	OTX2	5.69962	human
E2F-6 complex (human)	2022-12-04	1.03448e-07	2.71552e-06	0	0	134.554	2164.19	MGA;EHMT2;EHMT1;YAF2	OTX2	5.56615	human
Multisubunit ACTR coactivator complex (human)	2022-04-03	2.27595e-07	4.77949e-06	0	0	796.84	12188.2	CREBBP;NCOA3;EP300	OTX2	5.32062	human
p300-CBP-p270-SWI/SNF complex (human)	2022-07-03	1.97476e-06	3.45583e-05	0	0	199.18	2616.24	CREBBP;EP300;ARID1A	OTX2	4.46145	human
LSD1 complex (human)	3/13	1.58668e-05	0.000238002	0	0	79.648	880.213	HMG20B;ZNF217;RREB1	OTX2	3.62342	human
Src1-Ep300-Crebbp complex (mouse)	2022-03-02	4.4931e-05	0.000589719	0	0	524.237	5247.81	CREBBP;EP300	OTX2	3.22935	mouse
HES1 promoter corepressor complex (human)	2022-06-02	0.000222956	0.00234103	0	0	131.039	1101.85	CREBBP;EP300	OTX2	2.63059	human
TLE-Histone H3 complex (human)	2022-06-02	0.000222956	0.00234103	0	0	131.039	1101.85	TLE4;TLE3	OTX2	2.63059	human
CoREST-HDAC complex (human)	2022-07-02	0.000311349	0.00251474	0	0	104.826	846.43	ZNF217;HMG20B	OTX2	2.59951	human
SRC-3 complex (human)	2022-07-02	0.000311349	0.00251474	0	0	104.826	846.43	CREBBP;NCOA3	OTX2	2.59951	human
NK-3-Groucho complex (human)	2022-07-02	0.000311349	0.00251474	0	0	104.826	846.43	TLE4;TLE3	OTX2	2.59951	human
PTIP-HMT complex (human)	2022-10-02	0.00066213	0.00496597	0	0	65.5066	479.511	PAXIP1;KDM6A	OTX2	2.304	human
anti-BHC110 complex (human)	2022-11-02	0.000807225	0.0049858	0	0	58.2251	414.674	HMG20B;ZNF217	OTX2	2.30226	human
SWI-SNF chromatin remodeling-related-BRCA1 complex (human)	2022-11-02	0.000807225	0.0049858	0	0	58.2251	414.674	ARID1A;ARID1B	OTX2	2.30226	human
NK-3-Groucho-HIPK2-SIN3A-RbpA48-HDAC1 complex (human)	2022-11-02	0.000807225	0.0049858	0	0	58.2251	414.674	TLE4;TLE3	OTX2	2.30226	human
Ikaros complex (mouse)	2022-12-02	0.000966223	0.00533965	0	0	52.4	363.767	SMARCD3;IKZF3	OTX2	2.27249	mouse
UTX-MLL2/3 complex (human)	2022-12-02	0.000966223	0.00533965	0	0	52.4	363.767	PAXIP1;KDM6A	OTX2	2.27249	human
BAF complex (human)	2/13	0.00113902	0.00597984	0	0	47.634	322.844	ARID1A;ARID1B	OTX2	2.22331	human
BRG1-SIN3A complex (human)	2/14	0.0013255	0.00662749	0	0	43.6623	289.305	SMARCD3;ARID1A	OTX2	2.17865	human
BRM-SIN3A complex (human)	2/15	0.00152556	0.00728108	0	0	40.3016	261.372	SMARCD3;ARID1A	OTX2	2.1378	human
SIN3-ING1b complex II (human)	2/16	0.0017391	0.00793936	0	0	37.4211	237.788	ARID4B;ARID1A	OTX2	2.10021	human
Multisubunit ACTR coactivator complex (human)	2022-04-02	3.37363e-05	0.00239528	0	0	433.696	4465.74	NCOA3;EP300	OTX1	2.62064	human
CoREST-HDAC complex (human)	2022-07-02	0.000117536	0.00356007	0	0	173.452	1569.53	ZNF217;HMG20B	OTX1	2.44854	human
BCOR complex (human)	2022-08-02	0.000156475	0.00356007	0	0	144.536	1266.52	KDM2B;PCGF1	OTX1	2.44854	human
RSmad complex (human)	2022-10-02	0.000250709	0.00356007	0	0	108.391	898.696	NCOA3;ARID1B	OTX1	2.44854	human
PTIP-HMT complex (human)	2022-10-02	0.000250709	0.00356007	0	0	108.391	898.696	PAXIP1;KDM6A	OTX1	2.44854	human
anti-BHC110 complex (human)	2022-11-02	0.000305953	0.00362045	0	0	96.343	779.615	HMG20B;ZNF217	OTX1	2.44124	human
UTX-MLL2/3 complex (human)	2022-12-02	0.000366582	0.00371819	0	0	86.7043	685.943	PAXIP1;KDM6A	OTX1	2.42967	human
LSD1 complex (human)	2/13	0.000432571	0.00383906	0	0	78.8182	610.507	HMG20B;ZNF217	OTX1	2.41577	human
Calreticulin oligomer complex (human)	2022-01-01	0.000799981	0.00799386	0	0	19984	142504	CALR	DPRX-N	2.09724	human
DNMT1-G9a complex (human)	2022-02-01	0.00159937	0.00799386	0	0	1332.2	8576.9	EHMT2	DPRX-N	2.09724	human
DNMT1-G9a-PCNA complex (human)	2022-03-01	0.00239816	0.00799386	0	0	666.067	4018.42	EHMT2	DPRX-N	2.09724	human
E2F-6 complex (human)	2022-12-06	1.1184e-10	1.8901e-08	0	0	143.841	3295.96	PCGF6;L3MBTL2;MGA;EHMT2;EHMT1;E2F6	CRX	7.72351	human
RSmad complex (human)	2022-10-05	4.41684e-09	3.73223e-07	0	0	142.813	2747.41	CREBBP;SMARCC1;NCOA3;ARID1B;TRIM33	CRX	6.42803	human
SWI-SNF chromatin remodeling-related-BRCA1 complex (human)	2022-11-05	8.05075e-09	4.53525e-07	0	0	119.005	2217.95	SMARCC1;SMARCD2;ARID1A;ARID1B;SMARCA2	CRX	6.3434	human
BRM-SIN3A complex (human)	5/15	5.11304e-08	2.16026e-06	0	0	71.3885	1198.53	SMARCC1;SMARCD2;SMARCD3;ARID1A;SMARCA2	CRX	5.66549	human
p300-CBP-p270-SWI/SNF complex (human)	2022-07-04	8.86978e-08	2.93342e-06	0	0	189.076	3070.23	CREBBP;SMARCC1;EP300;ARID1A	CRX	5.53263	human
CtBP complex (human)	5/17	1.04145e-07	2.93342e-06	0	0	59.4844	956.359	ZEB2;EHMT2;EHMT1;ZNF217;RREB1	CRX	5.53263	human
p300-CBP-p270 complex (human)	2022-03-03	3.65525e-07	8.82481e-06	0	0	59568	882913	CREBBP;EP300;ARID1A	CRX	5.05429	human
RNA polymerase II complex, chromatin structure modifying (human)	5/25	8.5368e-07	1.8034e-05	0	0	35.6763	498.53	SMARCD2;CREBBP;SMARCC1;SMARCD3;SMARCA2	CRX	4.74391	human
BRM-SIN3A-HDAC complex (human)	2022-12-04	1.21978e-06	2.23448e-05	0	0	70.8857	965.24	SMARCC1;SMARCD2;ARID1A;SMARCA2	CRX	4.65082	human
Multisubunit ACTR coactivator complex (human)	2022-04-03	1.45439e-06	2.23448e-05	0	0	422.447	5678.07	CREBBP;NCOA3;EP300	CRX	4.65082	human
SRC-1 complex (human)	2022-04-03	1.45439e-06	2.23448e-05	0	0	422.447	5678.07	NCOA1;NCOA2;CREBBP	CRX	4.65082	human
BAF complex (human)	4/13	1.75206e-06	2.46748e-05	0	0	63.0063	835.132	SMARCC1;ARID1A;ARID1B;SMARCA2	CRX	4.60775	human
BRG1-SIN3A complex (human)	4/14	2.43917e-06	3.17093e-05	0	0	56.7029	732.819	SMARCC1;SMARCD2;SMARCD3;ARID1A	CRX	4.49881	human
NuA4/Tip60-HAT complex A (human)	4/15	3.30757e-06	3.9927e-05	0	0	51.5455	650.467	KAT5;EP400;EPC1;EPC2	CRX	4.39873	human
LARC complex (LCR-associated remodeling complex) (human)	4/19	9.18398e-06	0.000103473	0	0	37.7924	438.318	SMARCC1;SMARCD2;DPF2;ARID1A	CRX	3.98517	LCR-associated remodeling complex (human
SRC-3 complex (human)	2022-07-03	1.25255e-05	0.000132301	0	0	105.596	1191.94	NCOA2;CREBBP;NCOA3	CRX	3.87844	human
PTIP-HMT complex (human)	2022-10-03	4.22686e-05	0.000375968	0	0	60.3313	607.625	PAXIP1;RBBP5;KDM6A	CRX	3.42485	human
EBAFb complex (human)	2022-10-03	4.22686e-05	0.000375968	0	0	60.3313	607.625	SMARCC1;SMARCD2;ARID1B	CRX	3.42485	human
EBAFa complex (human)	2022-10-03	4.22686e-05	0.000375968	0	0	60.3313	607.625	SMARCC1;SMARCD2;ARID1A	CRX	3.42485	human
PBAF complex (Polybromo- and BAF containing complex) (human)	2022-12-03	7.66773e-05	0.00061707	0	0	46.9196	444.606	SMARCC1;PBRM1;ARID2	CRX	3.20967	Polybromo- and BAF containing complex (human
UTX-MLL2/3 complex (human)	2022-12-03	7.66773e-05	0.00061707	0	0	46.9196	444.606	PAXIP1;RBBP5;KDM6A	CRX	3.20967	human
WINAC complex (human)	3/14	0.000125532	0.000964317	0	0	38.3849	344.81	SMARCC1;ARID1A;SMARCA2	CRX	3.01578	human
Src1-Ep300-Crebbp complex (mouse)	2022-03-02	0.000153711	0.00108238	0	0	279.648	2455.43	CREBBP;EP300	CRX	2.96562	mouse
OCT1-OBF1-DNA-TLE1 complex (human)	2022-03-02	0.000153711	0.00108238	0	0	279.648	2455.43	POU2F1;TLE1	CRX	2.96562	human
NuA4/Tip60 HAT complex (human)	3/16	0.000191098	0.00124213	0	0	32.4763	278.085	KAT5;EP400;EPC1	CRX	2.90583	human
SIN3-ING1b complex II (human)	3/16	0.000191098	0.00124213	0	0	32.4763	278.085	SMARCC1;ARID4B;ARID1A	CRX	2.90583	human
LMO4-BRCA1-CTIP-LDB1 complex (human)	2022-04-02	0.000305969	0.00191514	0	0	139.817	1131.4	LDB1;LMO4	CRX	2.7178	human
HES1 promoter corepressor complex (human)	2022-06-02	0.000757713	0.00441564	0	0	69.9014	502.256	CREBBP;EP300	CRX	2.35501	human
TLE-Histone H3 complex (human)	2022-06-02	0.000757713	0.00441564	0	0	69.9014	502.256	TLE3;TLE1	CRX	2.35501	human
ALL-1 supercomplex (human)	3/28	0.00104941	0.00575576	0	0	16.8774	115.771	SMARCC1;RBBP5;SMARCA2	CRX	2.2399	human
NK-3-Groucho complex (human)	2022-07-02	0.00105579	0.00575576	0	0	55.9183	383.234	TLE3;TLE1	CRX	2.2399	human
NuA4/Tip60-HAT complex B (human)	2022-08-02	0.00140108	0.00739944	0	0	46.5962	306.161	KAT5;EPC1	CRX	2.1308	human
Src1-Ep300-Crebbp complex (mouse)	2022-03-02	4.19894e-07	6.7183e-06	0	0	6663.67	97844.4	CREBBP;EP300	ARGFX	5.17274	mouse
p300-CBP-p270 complex (human)	2022-03-02	4.19894e-07	6.7183e-06	0	0	6663.67	97844.4	CREBBP;EP300	ARGFX	5.17274	human
Multisubunit ACTR coactivator complex (human)	2022-04-02	8.39628e-07	8.95603e-06	0	0	3331.67	46611	CREBBP;EP300	ARGFX	5.04788	human
HES1 promoter corepressor complex (human)	2022-06-02	2.09825e-06	1.6786e-05	0	0	1665.67	21777.6	CREBBP;EP300	ARGFX	4.77505	human
p300-CBP-p270-SWI/SNF complex (human)	2022-07-02	2.93698e-06	1.87967e-05	0	0	1332.47	16973.1	CREBBP;EP300	ARGFX	4.72592	human
Stat1-alpha-dimer-CBP DNA-protein complex (human)	2022-02-01	0.000799841	0.00182789	0	0	2855.86	20365.4	CREBBP	ARGFX	2.73805	human
SMAD1-CBP complex (human)	2022-02-01	0.000799841	0.00182789	0	0	2855.86	20365.4	CREBBP	ARGFX	2.73805	human
EGR-EP300 complex (human)	2022-02-01	0.000799841	0.00182789	0	0	2855.86	20365.4	EP300	ARGFX	2.73805	human
CREBBP-SMAD2 hexameric complex (human)	2022-02-01	0.000799841	0.00182789	0	0	2855.86	20365.4	CREBBP	ARGFX	2.73805	human
CREBBP-SMAD3 hexameric complex (human)	2022-02-01	0.000799841	0.00182789	0	0	2855.86	20365.4	CREBBP	ARGFX	2.73805	human
RICTOR-mTOR complex (human)	2022-03-01	0.00119955	0.00182789	0	0	1427.86	9603.49	MLST8	ARGFX	2.73805	human
mTOR-RAPTOR complex (human)	2022-03-01	0.00119955	0.00182789	0	0	1427.86	9603.49	MLST8	ARGFX	2.73805	human
ING1-p300-PCNA complex (human)	2022-03-01	0.00119955	0.00182789	0	0	1427.86	9603.49	EP300	ARGFX	2.73805	human
CBP-RARA-RXRA-DNA complex, ligand stimulated (human)	2022-03-01	0.00119955	0.00182789	0	0	1427.86	9603.49	CREBBP	ARGFX	2.73805	human
mTORC2 complex (mTOR/FRAP1, LST8, mAVO3/RICTOR) (human)	2022-03-01	0.00119955	0.00182789	0	0	1427.86	9603.49	MLST8	ARGFX	2.73805	mTOR/FRAP1, LST8, mAVO3/RICTOR (human
p300-MDM2-p53 protein complex (human)	2022-03-01	0.00119955	0.00182789	0	0	1427.86	9603.49	EP300	ARGFX	2.73805	human
CREBBP-SMAD2-SMAD4 pentameric complex (human)	2022-03-01	0.00119955	0.00182789	0	0	1427.86	9603.49	CREBBP	ARGFX	2.73805	human
CREBBP-SMAD3-SMAD4 pentameric complex (human)	2022-03-01	0.00119955	0.00182789	0	0	1427.86	9603.49	CREBBP	ARGFX	2.73805	human
TCF4-CTNNB1-EP300 complex (human)	2022-03-01	0.00119955	0.00182789	0	0	1427.86	9603.49	EP300	ARGFX	2.73805	human
TCF4-CTNNB1-CREBBP complex (human)	2022-03-01	0.00119955	0.00182789	0	0	1427.86	9603.49	CREBBP	ARGFX	2.73805	human
PIAS3-SMAD3-P300 complex (human)	2022-03-01	0.00119955	0.00182789	0	0	1427.86	9603.49	EP300	ARGFX	2.73805	human
mTORC2 complex (mTOR/FRAP1, LST8, mAVO3/RICTOR, SIN1) (human)	2022-04-01	0.00159913	0.00213217	0	0	951.857	6128.34	MLST8	ARGFX	2.67118	mTOR/FRAP1, LST8, mAVO3/RICTOR, SIN1 (human
SRC-1 complex (human)	2022-04-01	0.00159913	0.00213217	0	0	951.857	6128.34	CREBBP	ARGFX	2.67118	human
Smad1-Notch1-p300-Pcaf complex (mouse)	2022-04-01	0.00159913	0.00213217	0	0	951.857	6128.34	EP300	ARGFX	2.67118	mouse
pRb2/p130-multimolecular complex (RB2, E2F4, HDAC1, SUV39H1, P300) (human)	2022-05-01	0.00199856	0.00245977	0	0	713.857	4436.86	EP300	ARGFX	2.60911	RB2, E2F4, HDAC1, SUV39H1, P300 (human
TCF4-CTNNB1-SUMO1-EP300-HADAC6 complex (human)	2022-05-01	0.00199856	0.00245977	0	0	713.857	4436.86	EP300	ARGFX	2.60911	human
SRC-3 complex (human)	2022-07-01	0.00279702	0.00331498	0	0	475.857	2797.66	CREBBP	ARGFX	2.47952	human
GPR56-CD81-Galphaq/11-Gbeta complex (human)	2022-08-01	0.00319603	0.00365261	0	0	407.857	2343.48	GNB2	ARGFX	2.4374	human
Nup 107-160 subcomplex (human)	2022-09-01	0.00359491	0.0039668	0	0	356.857	2008.48	NUP43	ARGFX	2.40156	human
RSmad complex (human)	2022-10-01	0.00399365	0.00425989	0	0	317.19	1751.86	CREBBP	ARGFX	2.3706	human
HES1 promoter-Notch enhancer complex (human)	1/13	0.00518902	0.00535641	0	0	237.857	1251.42	EP300	ARGFX	2.27113	human
RNA polymerase II complex, chromatin structure modifying (human)	1/25	0.00995799	0.00995799	0	0	118.857	547.858	CREBBP	ARGFX	2.00183	human
