# Supplementary material for: Interaction network of human early embryonic transcription factors
Source: EMBO Rep. 2024 Jan 31;25(3):1589–622. doi: 10.1038/s44319-024-00074-0 (PMC10933267; doi:10.1038/s44319-024-00074-0)
Supplement: Supplementary file 8 — Dataset EV7 [file 44319_2024_74_MOESM8_ESM.xlsx]

## Sheet: Sheet1
Dataset EV7. Enrichment results between Göös et al. 2022 BioID-MS data and BioID-MS data produced in this study. Fisher’s exact test comparison between number of samples with found BioID-MS interaction in each study, multiple testing corrected (FisherFDR), only significant (FDR < 0.05) shown
Gene names (primary )	Freq_Observed	Göös_Observed	Not_Observed	Göös_Not_Observed	FisherP	FisherFDR
KDM2B	11	62	10	40	0.477049	0.721796
KMT2D	11	58	10	44	0.810419	0.974208
KDM6A	10	53	11	49	0.812244	0.974208
TLE1	5	53	16	49	0.0291629	0.174978
NFIA	6	53	15	49	0.0583496	0.30307
HIVEP1	7	52	14	50	0.157783	0.390886
TRPS1	13	50	8	52	0.341644	0.622471
ZNF609	11	50	10	52	0.81464	0.974208
NCOR2	11	48	10	54	0.811063	0.974208
BCOR	2	48	19	54	0.00122722	0.0284716
PBRM1	2	48	19	54	0.00122722	0.0284716
PAXIP1	11	47	10	55	0.637663	0.891191
SMARCA2	3	46	18	56	0.0129021	0.14298
ARID4B	7	46	14	56	0.346271	0.627617
DPF1	9	45	12	57	1	1
ARID1B	10	45	11	57	0.812749	0.974208
DPF2	3	43	18	59	0.0240266	0.173216
ZNF644	11	43	10	59	0.471279	0.721796
SATB2	9	42	12	60	1	1
PCGF1	5	42	16	60	0.149508	0.390886
ARID1A	6	42	15	60	0.333108	0.610113
TLE5	5	41	16	61	0.216753	0.480447
BCL9	10	40	11	62	0.477049	0.721796
BRD7	5	40	16	62	0.220032	0.484627
CHD7	6	40	15	62	0.460543	0.713933
ATXN1L	7	40	14	62	0.80578	0.974208
KMT2C	11	39	10	63	0.32922	0.606184
ARID2	5	39	16	63	0.317271	0.590429
EHMT2	8	38	13	64	1	1
PRR12	13	37	8	65	0.0490689	0.258727
BCL7A	3	37	18	65	0.0718861	0.350931
NCOR1	2	37	19	65	0.019302	0.159931
NFIB	2	37	19	65	0.019302	0.159931
ARID3A	9	37	12	65	0.624279	0.876004
SMARCD2	2	37	19	65	0.019302	0.159931
ZNF281	3	37	18	65	0.0718861	0.350931
TLE3	6	36	15	66	0.621891	0.876004
NR2C1	5	36	16	66	0.446472	0.712716
EP300	13	35	8	67	0.0262664	0.173216
FOXP1	6	35	15	67	0.800097	0.974208
ZNF608	11	35	10	67	0.14097	0.390886
MGA	6	35	15	67	0.800097	0.974208
NCOA3	10	34	11	68	0.222551	0.487094
EHMT1	6	34	15	68	0.800592	0.974208
ATXN1	8	34	13	68	0.801072	0.974208
WIZ	7	33	14	69	1	1
TRIM24	6	33	15	69	0.802586	0.974208
FOXP4	9	32	12	70	0.319978	0.592299
MIDEAS	14	32	7	70	0.00532862	0.0713215
ZFHX4	14	31	7	71	0.00258573	0.0473597
CREBBP	7	31	14	71	0.799211	0.974208
TCF7L2	8	30	13	72	0.445572	0.712716
POGZ	8	29	13	73	0.435827	0.702166
BRMS1L	2	29	19	73	0.0969163	0.390886
LDB1	8	28	13	74	0.429472	0.700247
MORC4	10	28	11	74	0.0762304	0.353709
EP400	6	28	15	74	1	1
SSBP1	2	28	19	74	0.0986603	0.390886
BCL7C	1	27	20	75	0.0423054	0.233745
E2F6	3	26	18	76	0.398784	0.696223
SATB1	1	26	20	76	0.0423158	0.233745
FBRSL1	5	26	16	76	1	1
ZEB2	7	25	14	77	0.419817	0.700247
NIPBL	5	25	16	77	1	1
RING1	1	25	20	77	0.0442733	0.240736
L3MBTL2	3	25	18	77	0.400128	0.696223
ZNF148	5	25	16	77	1	1
NR2C2	5	24	16	78	1	1
FOXK1	3	24	18	78	0.562596	0.802391
DNTTIP1	11	24	10	78	0.014749	0.14298
FBRS	8	23	13	79	0.168149	0.390886
ZHX2	5	23	16	79	1	1
VPS72	1	23	20	79	0.0726065	0.350931
ZNF536	11	23	10	79	0.0135806	0.14298
QSER1	5	22	16	80	0.778809	0.971418
PHF12	4	22	17	80	1	1
LIN54	2	22	19	80	0.36266	0.650544
BAP1	1	22	20	80	0.120253	0.390886
NCOA2	5	21	16	81	0.771539	0.965811
ZMYM4	5	21	16	81	0.771539	0.965811
PHF10	3	21	18	81	0.762806	0.962619
EMSY	4	21	17	81	1	1
GATAD1	3	21	18	81	0.762806	0.962619
RBBP5	4	20	17	82	1	1
ZNF703	4	20	17	82	1	1
PYGO2	5	19	16	83	0.556987	0.797661
MNX1	1	19	20	83	0.192161	0.434235
TLE4	3	19	18	83	0.763456	0.962619
HMG20B	4	19	17	83	1	1
ZFHX3	13	18	8	84	8.79647e-05	0.00510195
SMARCC1	4	18	17	84	1	1
POU2F1	4	18	17	84	1	1
MAML1	4	17	17	85	0.756288	0.962619
NFRKB	5	17	16	85	0.531062	0.764902
ASXL2	4	17	17	85	0.756288	0.962619
DCAF7	1	17	20	85	0.305669	0.589671
ZEB1	2	17	19	85	0.524468	0.764902
ZNF503	4	17	17	85	0.756288	0.962619
ZHX1	5	16	16	86	0.353919	0.638155
SIX4	3	16	18	86	1	1
RYBP	1	16	20	86	0.30076	0.589671
PCGF5	10	15	11	87	0.00177029	0.0362389
RREB1	8	15	13	87	0.0265896	0.173216
EPC1	6	15	15	87	0.19783	0.444161
KMT2B	2	15	19	87	0.734551	0.948874
NFIC	5	14	16	88	0.316632	0.590429
TCF20	2	14	19	88	1	1
GABPA	1	14	20	88	0.463646	0.713933
KAT2A	2	14	19	88	1	1
DACH1	1	14	20	88	0.463646	0.713933
ZNF217	6	14	15	88	0.108719	0.390886
MYBL2	1	14	20	88	0.463646	0.713933
BCL7B	1	13	20	89	0.460445	0.713933
PAGR1	3	13	18	89	0.736195	0.948874
PCGF6	5	13	16	89	0.190812	0.434004
CPVL	1	13	20	89	0.460445	0.713933
BPTF	6	13	15	89	0.0936914	0.390886
NCOA6	1	13	20	89	0.460445	0.713933
KAT2B	3	13	18	89	0.736195	0.948874
SMARCD3	4	13	17	89	0.488662	0.736166
PRRC2B	3	13	18	89	0.736195	0.948874
SETD1A	3	13	18	89	0.736195	0.948874
SMCHD1	1	13	20	89	0.460445	0.713933
RLF	2	12	19	90	1	1
LIN9	2	12	19	90	1	1
UBN2	5	12	16	90	0.167058	0.390886
ZBTB9	3	12	18	90	0.719892	0.945368
TAF4	1	12	20	90	0.695375	0.927167
TAF3	1	12	20	90	0.695375	0.927167
ZZZ3	1	12	20	90	0.695375	0.927167
TRRAP	1	12	20	90	0.695375	0.927167
ZNF516	4	12	17	90	0.473378	0.721796
ZNF131	1	12	20	90	0.695375	0.927167
IRF2BP1	1	12	20	90	0.695375	0.927167
PIAS1	3	11	18	91	0.705991	0.930624
FOXK2	2	11	19	91	1	1
KMT2A	3	11	18	91	0.705991	0.930624
YAF2	3	11	18	91	0.705991	0.930624
CHD6	2	11	19	91	1	1
TRIM33	6	11	15	91	0.0747773	0.353533
SS18L1	4	11	17	91	0.285578	0.589671
KANSL3	2	11	19	91	1	1
TET2	2	10	19	92	1	1
HOMEZ	4	10	17	92	0.2569	0.545129
SALL1	8	10	13	92	0.00290249	0.0483802
BICRA	4	10	17	92	0.2569	0.545129
TFDP1	2	10	19	92	1	1
TAF12	1	10	20	92	0.687893	0.927167
ING2	1	10	20	92	0.687893	0.927167
PROSER1	4	10	17	92	0.2569	0.545129
ATF7IP	1	10	20	92	0.687893	0.927167
SOX5	5	9	16	93	0.0631681	0.323272
SSBP2	1	9	20	93	1	1
MBTD1	1	9	20	93	1	1
SRCAP	2	9	19	93	1	1
SGF29	1	9	20	93	1	1
BRD8	2	9	19	93	1	1
CHD3	2	9	19	93	1	1
SEC16A	4	9	17	93	0.233692	0.505123
HOXB9	1	9	20	93	1	1
ZNF512B	4	9	17	93	0.233692	0.505123
ZNF746	3	9	18	93	0.428905	0.700247
ZBTB14	1	9	20	93	1	1
TADA2A	1	9	20	93	1	1
TSHZ3	3	9	18	93	0.428905	0.700247
ZBTB10	1	9	20	93	1	1
BCL9L	7	8	14	94	0.0042333	0.0611775
ISL2	2	8	19	94	0.679381	0.927167
FLI1	5	8	16	94	0.0459181	0.245838
TFAP4	3	8	18	94	0.397633	0.696223
ZMIZ2	4	8	17	94	0.123192	0.390886
INO80	4	8	17	94	0.123192	0.390886
ING3	1	8	20	94	1	1
GMEB2	1	8	20	94	1	1
ZNF521	7	8	14	94	0.0042333	0.0611775
KAT14	1	8	20	94	1	1
KANSL2	1	8	20	94	1	1
MECOM	7	7	14	95	0.00253625	0.0473597
HIRA	5	7	16	95	0.0319431	0.18841
ZMYM3	3	7	18	95	0.372405	0.657853
EPC2	3	7	18	95	0.372405	0.657853
ZMYM2	3	7	18	95	0.372405	0.657853
TAF5L	1	7	20	95	1	1
PIAS2	2	7	19	95	0.650048	0.901261
TAF2	2	7	19	95	0.650048	0.901261
KANSL1	1	7	20	95	1	1
ACTR6	1	7	20	95	1	1
FUBP3	1	6	20	96	1	1
KAT5	4	6	17	96	0.0666962	0.336381
BAZ1B	1	6	20	96	1	1
TAF1	1	6	20	96	1	1
BEND3	1	6	20	96	1	1
C15orf39	8	6	13	96	0.000310947	0.0154585
ZNF462	11	6	10	96	1.67942e-06	0.000194813
ARID5B	2	6	19	96	0.623443	0.876004
ACTR5	2	6	19	96	0.623443	0.876004
EYA4	5	5	16	97	0.0129754	0.14298
ARNT	3	5	18	97	0.135936	0.390886
CTBP1	1	5	20	97	1	1
PITX1	1	5	20	97	1	1
NFIX	1	5	20	97	1	1
BCORL1	7	5	14	97	0.000737107	0.0202143
RAD54L2	3	5	18	97	0.135936	0.390886
CABIN1	3	5	18	97	0.135936	0.390886
ZNF687	1	5	20	97	1	1
ATN1	10	4	11	98	1.61767e-06	0.000194813
RBM20	1	4	20	98	1	1
GATA4	3	4	18	98	0.0955995	0.390886
LRIF1	4	4	17	98	0.0283716	0.173216
SOX13	1	4	20	98	1	1
CTBP2	1	4	20	98	1	1
IKZF3	1	4	20	98	1	1
RFX5	1	4	20	98	1	1
RAVER1	3	4	18	98	0.0955995	0.390886
PRDM16	4	4	17	98	0.0283716	0.173216
SPEN	2	4	19	98	0.271504	0.572627
PHF21A	3	4	18	98	0.0955995	0.390886
MEAF6	3	4	18	98	0.0955995	0.390886
ACTR8	3	4	18	98	0.0955995	0.390886
ZMIZ1	4	3	17	99	0.0160237	0.14298
RERE	9	3	12	99	3.63755e-06	0.000316467
SKI	6	3	15	99	0.000755131	0.0202143
LMO4	4	3	17	99	0.0160237	0.14298
DPF3	1	3	20	99	0.531915	0.764902
RGPD1	1	3	20	99	0.531915	0.764902
ALMS1	1	3	20	99	0.531915	0.764902
MITF	1	3	20	99	0.531915	0.764902
NOL4	1	3	20	99	0.531915	0.764902
PRDM2	1	3	20	99	0.531915	0.764902
AKAP8	1	3	20	99	0.531915	0.764902
ZFR	1	3	20	99	0.531915	0.764902
UCHL5	1	3	20	99	0.531915	0.764902
RFXANK	2	3	19	99	0.201501	0.449503
NCOA1	4	2	17	100	0.00775605	0.0930726
PBX2	3	2	18	100	0.0346258	0.197537
PCGF3	4	2	17	100	0.00775605	0.0930726
MED15	2	2	19	100	0.134751	0.390886
NEMP1	1	2	20	100	0.432624	0.700247
MBD6	1	2	20	100	0.432624	0.700247
KDM5A	1	2	20	100	0.432624	0.700247
BBX	1	2	20	100	0.432624	0.700247
UBN1	3	2	18	100	0.0346258	0.197537
MBD2	4	2	17	100	0.00775605	0.0930726
PYGO1	1	2	20	100	0.432624	0.700247
CBX2	2	2	19	100	0.134751	0.390886
BAP18	1	2	20	100	0.432624	0.700247
KDM1B	1	2	20	100	0.432624	0.700247
KIAA1671	1	2	20	100	0.432624	0.700247
SMARCA1	1	2	20	100	0.432624	0.700247
BCL11A	5	2	16	100	0.00155534	0.0338286
DBT	1	2	20	100	0.432624	0.700247
ARID4A	1	2	20	100	0.432624	0.700247
CANX	2	2	19	100	0.134751	0.390886
GATAD2B	2	2	19	100	0.134751	0.390886
RACK1	1	1	20	101	0.313475	0.589671
FOXP2	5	1	16	101	0.000501214	0.0193803
TEAD1	1	1	20	101	0.313475	0.589671
PBX1	1	1	20	101	0.313475	0.589671
ERF	1	1	20	101	0.313475	0.589671
BRD9	3	1	18	101	0.015602	0.14298
TNPO2	1	1	20	101	0.313475	0.589671
NUP98	1	1	20	101	0.313475	0.589671
NUP54	1	1	20	101	0.313475	0.589671
NUP88	1	1	20	101	0.313475	0.589671
SLX4	1	1	20	101	0.313475	0.589671
MDC1	3	1	18	101	0.015602	0.14298
HDAC5	1	1	20	101	0.313475	0.589671
AUTS2	1	1	20	101	0.313475	0.589671
SOBP	1	1	20	101	0.313475	0.589671
RFX7	2	1	19	101	0.0751765	0.353533
PDIA4	1	1	20	101	0.313475	0.589671
TAF8	1	1	20	101	0.313475	0.589671
TRERF1	3	1	18	101	0.015602	0.14298
AKAP8L	5	1	16	101	0.000501214	0.0193803
NUP214	1	1	20	101	0.313475	0.589671
SMARCA5	6	1	15	101	7.95656e-05	0.00510195
MKI67	1	1	20	101	0.313475	0.589671
RESF1	3	1	18	101	0.015602	0.14298
INO80E	4	1	17	101	0.00291949	0.0483802
HMGXB4	1	1	20	101	0.313475	0.589671
GNB2	1	0	20	102	0.170732	0.390886
NUP43	1	0	20	102	0.170732	0.390886
DNAAF10	1	0	20	102	0.170732	0.390886
MLST8	1	0	20	102	0.170732	0.390886
DTL	1	0	20	102	0.170732	0.390886
RBM14	4	0	17	102	0.00065924	0.0202143
SPRR2E	1	0	20	102	0.170732	0.390886
KPRP	3	0	18	102	0.00439494	0.0611775
DSG1	1	0	20	102	0.170732	0.390886
FLG2	4	0	17	102	0.00065924	0.0202143
HRNR	2	0	19	102	0.0279888	0.173216
TNRC18	7	0	14	102	1.63715e-06	0.000194813
PIAS4	2	0	19	102	0.0279888	0.173216
SORT1	2	0	19	102	0.0279888	0.173216
RAI1	2	0	19	102	0.0279888	0.173216
MED12	1	0	20	102	0.170732	0.390886
BAHCC1	3	0	18	102	0.00439494	0.0611775
TBKBP1	1	0	20	102	0.170732	0.390886
TNPO1	1	0	20	102	0.170732	0.390886
UHRF2	1	0	20	102	0.170732	0.390886
UHRF1	1	0	20	102	0.170732	0.390886
POM121C	1	0	20	102	0.170732	0.390886
MCM3AP	1	0	20	102	0.170732	0.390886
RANBP2	1	0	20	102	0.170732	0.390886
RAE1	1	0	20	102	0.170732	0.390886
NUP58	1	0	20	102	0.170732	0.390886
TBK1	1	0	20	102	0.170732	0.390886
DPRX	1	0	20	102	0.170732	0.390886
GAPDH	1	0	20	102	0.170732	0.390886
CALR	2	0	19	102	0.0279888	0.173216
TUFM	1	0	20	102	0.170732	0.390886
TOP2A	1	0	20	102	0.170732	0.390886
BAZ1A	1	0	20	102	0.170732	0.390886
ATF3	1	0	20	102	0.170732	0.390886
HDAC4	1	0	20	102	0.170732	0.390886
NAB1	1	0	20	102	0.170732	0.390886
AHDC1	1	0	20	102	0.170732	0.390886
TET1	1	0	20	102	0.170732	0.390886
BCL11B	1	0	20	102	0.170732	0.390886
HIVEP2	1	0	20	102	0.170732	0.390886
NAB2	1	0	20	102	0.170732	0.390886
TBX3	2	0	19	102	0.0279888	0.173216
ASXL3	1	0	20	102	0.170732	0.390886
PRDM6	1	0	20	102	0.170732	0.390886
TBX2	2	0	19	102	0.0279888	0.173216
ZNF423	1	0	20	102	0.170732	0.390886
LIN52	2	0	19	102	0.0279888	0.173216
MDH2	1	0	20	102	0.170732	0.390886
PDIA6	1	0	20	102	0.170732	0.390886
AHSG	2	0	19	102	0.0279888	0.173216
PITX2	1	0	20	102	0.170732	0.390886
CDK2AP1	2	0	19	102	0.0279888	0.173216
RBBP7	1	0	20	102	0.170732	0.390886
ESRP2	1	0	20	102	0.170732	0.390886
ACTN4	1	0	20	102	0.170732	0.390886
PTBP1	1	0	20	102	0.170732	0.390886
HNRNPM	1	0	20	102	0.170732	0.390886
DDX17	1	0	20	102	0.170732	0.390886
DAZAP1	1	0	20	102	0.170732	0.390886
CHD9	1	0	20	102	0.170732	0.390886
ZNF362	1	0	20	102	0.170732	0.390886
ADNP2	1	0	20	102	0.170732	0.390886
CECR2	1	0	20	102	0.170732	0.390886
NSD3	1	0	20	102	0.170732	0.390886
NUDT19	1	0	20	102	0.170732	0.390886
BMI1	1	0	20	102	0.170732	0.390886
PHC1	1	0	20	102	0.170732	0.390886
ZNF263	1	0	20	102	0.170732	0.390886
