# Supplementary material for: Interaction network of human early embryonic transcription factors
Source: EMBO Rep. 2024 Jan 31;25(3):1589–622. doi: 10.1038/s44319-024-00074-0 (PMC10933267; doi:10.1038/s44319-024-00074-0)
Supplement: Supplementary file 9 — Dataset EV8 [file 44319_2024_74_MOESM9_ESM.xlsx]

## Sheet: co-IP_dotblot
Dataset EV8. DotBlot results. Position and results of co-IP dot blot analysis per bait.
Location	Baits	Preys	Co-IP validation
A1	CPHX2	ARID3A	+
A2	CPHX2	TLE1	+
A3	CRX	EP400	-
A4	CRX	SMARCA2	+
A5	CRX	ARID2	+
A6	CRX	EHMT2	-
A7	CRX	TRPS1	+
A8	CRX	TLE3	+
A9	CRX	ARID3A	-
A10	CRX	ZMYM4	-
A11	CRX	DPF2	+
A12	CRX	TLE1	+
B1	CRX	TRIM24	+
B2	CRX	ZNF644	+
B3	CRX	SMARCD2	+
B4	CRX	CRX	-
B5	CRX	RBBP5	+
B6	DPPA3	NUP88	-
B7	DPRX	ARID3A	+
B8	DPRX	EHMT2	+
B9	DPRX	GAPDH	+
B10	DPRX	RAD54L2	+
B11	DPRX	ZNF644	-
B12	DPRX	TUFM	+
C1	DUXA	SMARCA5	+
C2	DUXA	ARID3A	+
C3	GSC	TLE3	+
C4	GSC	TRPS1	-
C5	GSC	TLE1	+
C6	GSC	NFIA	+
C7	KLF3	EP400	-
C8	KLF3	KLF3	-
C9	KLF3	TRPS1	-
C10	KLF3	RREB1	-
C11	KLF3	EHMT2	+
C12	KLF3	ZMYM4	+
D1	KLF3	KAT14	+
D2	KLF3	ZNF644	+
D3	KLF3	ZNF281	+
D4	KLF3	ARID2	+
D5	KLF3	ZNF131	+
D6	KLF3	ARID3A	+
D7	KLF3	L3MBTL2	+
D8	KLF3	TADA2A	+
D9	KLF3	ZBTB9	+
D10	KLF3	SMARCA5	+
D11	KLF3	ZEB1	+
D12	KLF3	NFIA	+
E1	KLF3	RING1	+
E2	KLF3	SOX5	+
E3	KLF3	RBBP5	+
E4	KLF3	BRMS1L	+
E5	OTX1	TRPS1	+
E6	OTX2	TLE3	+
E7	OTX2	TRPS1	+
E8	OTX2	EHMT2	+
E9	OTX2	ARID2	+
E10	OTX2	ARID3A	+
E11	PITX1	PITX1	+
E12	PITX1	TRPS1	+
F1	PITX1	EHMT2	+
F2	PITX2	TRPS1	-
F3	PITX2	EHMT2	+
F4	SATB1	GATAD2B	+
F5	SATB1	SATB1	+
F6	SATB1	TRPS1	-
F7	SATB2	RBBP7	+
F8	SATB2	GATAD2B	+
F9	SATB2	TRPS1	-
F10	TPRX2	EP400	+
F11	TPRX2	SMARCA2	+
F12	TPRX2	SMCHD1	-
G1	TPRX2	ZMYM4	+
G2	TPRX2	TLE3	+
G3	TPRX2	ARID3A	+
G4	TPRX2	SMARCA5	+
G5	TPRX2	ARID2	+
G6	TPRX2	DPF2	+
G7	TPRX2	TRPS1	+
G8	TPRX2	EHMT2	+
G9	TPRX2	SATB1	+
G10	TPRX2	SMARCD2	+
G11	TPRX2	RFX5	+
G12	TPRX2	RBBP5	+
H1	TPRX2	TLE1	+
H2	TPRX2	RBM14	+
H3	TPRX2	ZNF281	+
H4	TPRX2	NFIA	+
H5	TPRX2	TRIM24	+
H6	ZNF263	ZNF263	+
H7	ZNF263	EP400	+
H8	ZNF263	ZBTB9	+
H9	ZNF263	ZNF644	+
H10	ZSCAN4	EP400	-
H11	ZSCAN4	ZSCAN4	+
H12	ZSCAN4	ZMYM4	+
