# Supplementary material for: Interaction network of human early embryonic transcription factors
Source: EMBO Rep. 2024 Jan 31;25(3):1589–622. doi: 10.1038/s44319-024-00074-0 (PMC10933267; doi:10.1038/s44319-024-00074-0)
Supplement: Supplementary file 10 — Dataset EV9 [file 44319_2024_74_MOESM10_ESM.xlsx]

## Sheet: Sheet1
Dataset EV9. Cloning primers
Primer name Primer sequence
attB1_adapt GGG GAC AAG TTT GTA CAA AAA AGC AGG CT
attB2_adapt GGG GAC CAC TTT GTA CAA GAA AGC TGG GT
ARGFX _GW_F AAAAAGCAGGCTCCACCATGGTTACTCTAAGGGGATTC
ARGFX _GW_R AGAAAGCTGGGTCGAGAAATCCCAAGTCTACC
CPHX1_GW_F AAAAAGCAGGCTCCACCATGAATTTGGACGGCACTTC
CPHX1_GW_R AGAAAGCTGGGTCAAGTTGCTGCATTTGGGTCC
CPHX2_GW_F AAAAAGCAGGCTCCACCatgtcttcccaagctttcc
CPHX2_GW_R AGAAAGCTGGGTCGCAATACTTTGCAAAGCTGC
DPRX_GW_F AAAAAGCAGGCTCCACCATGCCAGGCTCAGAGGATC
DPRX_GW_R AGAAAGCTGGGTCTCTCTCTCGACTTTGGTTAG
DUXA_GW_F AAAAAGCAGGCTCCACCATGGCCGAAGACACCTATTC
DUXA_GW_R AGAAAGCTGGGTCCCACGTTCTGGCTCCAGAG
DUXB_GW_F AAAAAGCAGGCTCCACCATGAATTTGGAGGGCACTTC
DUXB_GW_R AGAAAGCTGGGTCGTGTGTCCCTTTGAGAGGG
TPRX1/2_GW_F AAAAAGCAGGCTCCACCATGCAAGACCCTGGTCATC
TPRX1_GW_R AGAAAGCTGGGTCTAAATCCAGTAATAACCTGG
TPRX2_GW_R AGAAAGCTGGGTCTAAATCCAGTAATGACCTGG
ENA accession numbers for template clones
Gene name ENA accession numbers
ARGFX LN901395 & LN901396
CPHX1 LN651082 & LN651083
CPHX2 LN651086 & LN651087
DPRX LN651088
DUXA LN651089
DUXB LN651084 & LN651085
TPRX1 LN901411 & LN901412
TPRX2 LN901405 & LN901406
